# Supplementary material for: MytiBase: a knowledgebase of mussel (M. galloprovincialis) transcribed sequences
Source: BMC Genomics. 2009 Feb 9;10:72. doi: 10.1186/1471-2164-10-72 (PMC2657158; doi:10.1186/1471-2164-10-72)
Supplement: Additional file 1 — List of M. galloprovincialis annotated sequences. This table lists 3,275 non-redundant sequences identifying known M. galloprovincialis genes or sequences showing significant similarity with predicted protein from mollusks and other organisms. The table includes cluster ID, number of ESTs in cluster, Blast annotation, E-value and organism name. [file 1471-2164-10-72-S1.xls]

## Sheet: Foglio1
Additional table 1
Cluster ID	# ESTs	E-value	Putative Identity	Protein ID	Organism
MGC00001	2	2e-19	Perlucin	P82596	Haliotis laevigata
MGC00002	54	6e-39	Vdg3	Q2XPU9	Mytilus edulis
MGC00003	4	1e-42	Transmembrane protein 85	Q6PBF7	Xenopus tropicalis
MGC00005	64	1e-100	Putative tumor suppressor QM protein	A5HIE9	Pinctada martensi
MGC00006	8	3e-28	COMM domain containing 8	A8E5R2	Xenopus tropicalis
MGC00008	1	9e-43	Non-structural maintenance of chromosomes element 1 homolog	Q6PAF4	Xenopus laevis
MGC00009	1	2e-18	Eukaryotic translation initiation factor 3, subunit D	Q7T353	Danio rerio
MGC00010	61	1e-119	Similar to ribosomal protein S3	Q7ZYT3	Xenopus laevis
MGC00013	21	9e-16	Ganglioside M2 activator-like protein	Q5EN79	Aurelia aurita
MGC00016	25	8e-90	40S ribosomal protein S6	Q9BMX5	Aplysia californica
MGC00017	1	2e-75	Metastasis-associated protein MTA3	Q9BTC8	Homo sapiens
MGC00019	4	1e-60	6-phosphogluconolactonase	Q9CQ60	Mus musculus
MGC00022	1	8e-57	RING finger protein 185	Q6PC78	Danio rerio
MGC00023	2	1e-19	Notch homolog 1, translocation-associated	Q5SXM3	Homo sapiens
MGC00024	2	2e-24	Syntaxin interacting protein 1	A6YPF1	Triatoma infestans
MGC00027	19	3e-19	Sialic acid binding lectin precursor	Q70SH0	Cepaea hortensis
MGC00028	6	3e-09	Follistatin	Q66JE7	Xenopus tropicalis
MGC00030	15	2e-56	Nucleoside diphosphate kinase	Q7QIX6	Anopheles gambiae
MGC00032	1	1e-14	Nuclear distribution gene C homolog	Q7ZVD2	Danio rerio
MGC00038	9	1e-17	Vdg3	Q2XPU9	Mytilus edulis
MGC00040	1	2e-74	Proteasome (Prosome, macropain) 26S subunit, non-ATPase, 13	Q7ZU69	Danio rerio
MGC00041	2	1e-34	LPS-induced TNF-alpha factor	A5XEK1	Chlamys farreri
MGC00043	5	8e-69	Ciona intestinalis protein kinase Ck2-beta (CK2B) mRNA, complete cds	Q967X2 AF360544	Ciona intestinalis
MGC00044	1	2e-30	Prefoldin subunit 1	Q3SZE2	Bos taurus
MGC00045	1	6e-25	L1-like cell adhesion molecule	Q1JUB3	Dugesia japonica
MGC00047	19	1e-163	Elongation factor 2 scutellatus	Q4VRH7	Oxyuranus scutellatus scutellatus
MGC00048	2	4e-44	Selenium-dependent glutathione peroxidase	A7X3B8	Dreissena polymorpha
MGC00049	2	6e-19	Glycolipid transfer protein domain-containing protein 1	Q6DBQ8	Danio rerio
MGC00050	3	0	Selenium-binding protein	Q4VM09	Chlamys farreri
MGC00051	16	8e-30	Probable integral membrane protein, putative ATCC 23134	A1ZHJ0	Microscilla marina ATCC 23134
MGC00054	8	4e-37	Myosinase-I (Fragment)	Q8IU46	Todarodes pacificus
MGC00055	18	2e-13	Pleiotrophin-like protein (Fragment)	Q2VW86	Patella caerulea
MGC00060	31	1e-103	Chitinase1	Q75WB9	Paralichthys olivaceus
MGC00063	4	3e-37	Putative ATP synthase-like protein	Q5XUB3	Toxoptera citricida
MGC00064	1	2e-11	Mytilus edulis eg gene for endo-1,4-beta-D-glucanase, exons 1-3	Q95P02 AJ308548	Mytilus edulis
MGC00067	1	1e-17	Peroxidase family protein (strain DK 1622)	Q1D1V4	Myxococcus xanthus (strain DK 1622)
MGC00068	12	1e-08	Small cysteine-rich extracellular protein VCRP2 precursor f. nagariensis	A9LJ17	Volvox carteri f. nagariensis
MGC00069	8	3e-31	Myosinase-II	Q8IU45	Todarodes pacificus
MGC00070	44	2e-43	Ependymin related protein-1 tsingtauense	Q6IWN5	Branchiostoma belcheri tsingtauense
MGC00073	29	1e-109	Cathepsin L2	Q28HS7	Xenopus tropicalis
MGC00079	1	2e-17	Ankyrin Hxd3	A8ZX47	Desulfococcus oleovorans (strain DSM 6200 / Hxd3)
MGC00082	1	1e-09	Putative oligosaccharyltransferase subunit	Q4PM19	Ixodes scapularis
MGC00083	48	2e-29	Crassostrea gigas partial mRNA for ribosomal protein L19 (rpls gene)	Q70MM2 AJ563476	Crassostrea gigas
MGC00087	24	1e-163	Mytilus galloprovincialis antimicrobial peptide precursor myticin A mRNA, complete cds	P82103 AF162334	Mytilus galloprovincialis
MGC00088	13	7e-40	Ribosomal protein L28	Q5D219	Haliotis asinina
MGC00089	3	1e-31	Mytilus californianus foot protein 3 variant 3 mRNA, complete cds	Q2VPV5 AY960609	Mytilus californianus
MGC00094	3	4e-27	syndecan binding protein	Q3UC68	Mus musculus
MGC00097	1	2e-07	Dermatopontin3 (Fragment)	Q50K94	Lymnaea stagnalis
MGC00099	52	5e-85	Ribosomal protein L15	Q4PM43	Ixodes scapularis
MGC00100	3	2e-61	Eukaryotic translation initiation factor 5A	Q6PWU3	Branchiostoma belcheri
MGC00102	14	7e-61	Ribosomal protein S11-1	Q5UAN3	Bombyx mori
MGC00104	2	3e-18	Collagen protein (Fragment)	Q3S337	Mytilus edulis
MGC00108	6	1e-76	Ribophorin II	Q7ZV07	Danio rerio
MGC00110	3	2e-58	Actin, cytoplasmic	Q964E0	Biomphalaria tenagophila
MGC00118	25	9e-20	RNA-binding protein musashi/mRNA cleavage and polyadenylation factor I complex subunit HRP1	Q1HR40	Aedes aegypti
MGC00120	8	1e-83	Ribosomal protein L11	Q8ITC2	Aequipecten irradians
MGC00125	1	5e-40	Fibrinogen C domain containing 1	A3KFJ8	Homo sapiens
MGC00127	7	1e-118	Translation initiation factor eIF-2B	Q9IB12	Sciaenops ocellatus
MGC00131	2	1e-11	Vitelline envelope zona pellucida domain 6 hannai	A0MCP5	Haliotis discus hannai
MGC00132	6	3e-30	Crassostrea gigas partial mRNA for ribosomal protein L32 protein	Q86GA4 AJ547617	Crassostrea gigas
MGC00133	2	7e-13	Vitelline envelope zona pellucida domain 7	A0MCQ0	Haliotis rufescens
MGC00134	5	1e-61	1,2-dihydroxy-3-keto-5-methylthiopentene dioxygenase 4	Q8H185	Arabidopsis thaliana
MGC00135	2	4e-15	Chymotrypsinogen 2-like protein (Fragment)	Q4QY78	Sparus aurata
MGC00136	29	3e-34	Argopecten irradians isolate iolsaicl55ct74cn79 ribosomal protein S8 mRNA, complete cds	Q8ITB5 AF526213	Aequipecten irradians
MGC00138	25	3e-25	Putative ribosomal protein S25 (Fragment)	Q70MT3	Crassostrea gigas
MGC00140	2	5e-10	Cytochrome P450 family 17 polypeptide 2	A7U487	Gasterosteus aculeatus
MGC00141	2	9e-36	Calmodulin, putative	Q4QHT2	Leishmania major
MGC00145	80	0	Mytilus galloprovincialis EF1-alpha mRNA for elongation factor 1 alpha, complete cds	Q6BD10 AB162021	Mytilus galloprovincialis
MGC00146	40	1e-130	Ribosomal protein L	Q8ITB4	Aequipecten irradians
MGC00147	10	4e-46	Hoip-prov protein isoform A	Q56FD0	Lysiphlebus testaceipes
MGC00148	34	1e-105	Ribosomal protein S5 (Fragment)	Q70ML8	Crassostrea gigas
MGC00153	75	1e-107	Ribosomal protein rpl7a (Fragment)	A8UEZ2	Arenicola marina
MGC00155	4	6e-20	Ribosomal protein rpl39	A8UFN6	Arenicola marina
MGC00156	2	3e-17	Protocadherin gamma-A8 precursor	Q5DRB2	Pan troglodytes
MGC00157	49	4e-13	Oreochromis mossambicus acidic ribosomal phosphoprotein P0 mRNA, partial cds	A4L7I6 EF452495	Oreochromis mossambicus
MGC00161	36	3e-25	Apolipophorins precursor	Q9U943	Locusta migratoria
MGC00163	9	1e-18	Dazap1 protein (Fragment)	Q29R83	Danio rerio
MGC00166	4	4e-55	Ribosomal protein L30	Q8ITC5	Aequipecten irradians
MGC00171	2	2e-33	Glutamyl-tRNA(Gln) amidotransferase subunit A homolog	Q29RP9	Bos taurus
MGC00174	29	0	Mytilus edulis ribosomal protein L3 mRNA, partial cds	Q2XSC3 DQ263743	Mytilus edulis
MGC00175	25	0	Beta-tubulin	Q70SJ8	Suberites domuncula
MGC00176	3	3e-99	Tubulin	Q5H7U8	Crassostrea gigas
MGC00177	17	4e-30	Euprymna scolopes 60S ribosomal protein L23a-like protein mRNA, partial cds	Q68LM8 AY675199	Euprymna scolopes
MGC00180	4	3e-40	Clathrin, light chain	Q6P8F6	Xenopus tropicalis
MGC00183	15	1e-30	Translationally-controlled tumor protein	Q6XSH4	Lateolabrax japonicus
MGC00184	5	3e-62	Ribosomal protein rps15a	A8UEL8	Arenicola marina
MGC00185	2	6e-16	Nucleic acid-associated protein 36	Q9NLA3	Asterina pectinifera
MGC00186	39	5e-57	Probable Bax inhibitor 1	Q9IA79	Paralichthys olivaceus
MGC00187	22	9e-40	Chymotrypsinogen precursor	Q27444	Arenicola marina
MGC00189	8	1e-112	Cathepsin B tsingtauense	Q6WMT4	Branchiostoma belcheri tsingtauense
MGC00190	38	0	Mytilus edulis 60S ribosomal protein L13A (RpL13A) mRNA, complete cds	Q3HNK3 DQ206347	Mytilus edulis
MGC00191	46	7e-67	Eukaryotic translation elongation factor 1 beta 2	Q7ZV16	Danio rerio
MGC00192	2	2e-42	phosphatidylinositol glycan, classC	Q3U1G9	Mus musculus
MGC00193	9	6e-18	Heart-type fatty-acid binding protein	Q8UVG7	Danio rerio
MGC00194	3	3e-22	Transcription initiation factor TFIID subunit 1	Q177P0	Aedes aegypti
MGC00203	40	3e-73	Ribosomal protein L9	Q8ITA5	Aequipecten irradians
MGC00207	18	9e-44	Ribosomal protein S30	Q4H448	Crassostrea gigas
MGC00208	14	4e-34	Argopecten irradians isolate iolsaicl245ct282cn301 ribosomal protein L21 mRNA, complete cds	Q8ITA7 AF526223	Aequipecten irradians
MGC00210	4	1e-42	Xenopus laevis E2 ubiquitin conjugating enzyme (Ubc9) mRNA, complete cds	U88561	MGC00210
MGC00211	8	4e-23	Precollagen-D	Q8MW53	Mytilus galloprovincialis
MGC00212	2	1e-139	Mytilus edulis mRNA for metallothionein MT 20 II	P80252 AJ005456	Mytilus edulis
MGC00214	3	2e-31	Dopamine beta hydroxylase-like protein	A1L026	Aplysia californica
MGC00217	3	8e-34	Predicted protein (Fragment)	A7T444	Nematostella vectensis
MGC00220	29	2e-81	Ferritin GF2	Q7YZR8	Crassostrea gigas
MGC00222	22	1e-15	Macrophage receptor with collagenous structure	A2RT24	Mus musculus
MGC00225	2	9e-25	Lipopolysaccharide-induced TNF-alpha factor	A9XBI8	Crassostrea gigas
MGC00227	126	7e-41	Mytilin B antimicrobial peptide	Q9Y0B1	Mytilus galloprovincialis
MGC00229	1	6e-90	Spectrin	Q16EQ1	Aedes aegypti
MGC00230	12	4e-40	Trefoil factor	Q3V5L7	Polyandrocarpa misakiensis
MGC00234	20	2e-64	Peptidyl-prolyl cis-trans isomerase (strain CCE9901)	A4RUV8	Ostreococcus lucimarinus (strain CCE9901)
MGC00236	6	1e-14	Caveolin	A7SSH5	Nematostella vectensis
MGC00237	1	3e-24	G2/M phase-specific E3 ubiquitin-protein ligase-like protein	Q5RJY2	Mus musculus
MGC00239	18	3e-46	Ribosomal protein L14 (Fragment)	Q8ITA2	Aequipecten irradians
MGC00240	3	1e-92	Dolichyl-diphosphooligosaccharide-protein glycosyltransferase	Q6NYS8	Danio rerio
MGC00243	3	1e-119	Putative alpha-tubulin	Q7YZZ5	Oikopleura dioica
MGC00248	1	2e-17	Perlucin	P82596	Haliotis laevigata
MGC00250	17	1e-14	Sialic acid binding lectin	Q1KM18	Helix pomatia
MGC00252	1	3e-71	Mps one binder kinase activator-like 2B	Q8VE04	Mus musculus
MGC00258	3	6e-29	Lipopolysaccharide-induced TNF-alpha factor	A9XBI8	Crassostrea gigas
MGC00262	6	2e-14	SH3-domain binding protein 2	Q91Z52	Mus musculus
MGC00268	12	7e-17	Ribosomal protein P2-like (Fragment)	Q5QBF5	Culicoides sonorensis
MGC00269	14	1e-130	Crassostrea gigas mRNA for tubulin, complete cds	Q5H7U8 AB185494	Crassostrea gigas
MGC00270	70	0	Mytilus galloprovincialis antimicrobial peptide precursor myticin A mRNA, complete cds	P82103 AF162334	Mytilus galloprovincialis
MGC00271	13	1e-46	Ribosomal protein L24 (Fragment)	Q70MN8	Crassostrea gigas
MGC00272	2	5e-55	Fibrinogen C domain containing 1	A3KFJ8	Homo sapiens
MGC00273	25	2e-10	Precerebellin-like protein	Q9PT14	Oncorhynchus mykiss
MGC00274	12	1e-54	Ficolin-2 precursor	P57756	Rattus norvegicus
MGC00275	1	6e-12	Regeneration-upregulated protein 3 precursor	Q1MXG3	Enchytraeus japonensis
MGC00276	6	2e-33	Protein btg1	A9QQA3	Lycosa singoriensis
MGC00277	9	1e-15	Bone morphogenetic protein 1 homolog precursor	P98069	Strongylocentrotus purpuratus
MGC00280	18	4e-37	Antimicrobial peptide MGD2b	Q9U6U0	Mytilus galloprovincialis
MGC00281	33	5e-79	Ribosomal protein L18 (Fragment)	Q70MP0	Crassostrea gigas
MGC00286	9	2e-11	C-type lectin A (Fragment)	Q079L7	Chlamys farreri
MGC00288	4	1e-20	Tissue inhibitor of metalloproteinase TIMP	Q9GPJ2	Crassostrea gigas
MGC00292	14	5e-40	Apextrin tsingtauense	Q6ITV5	Branchiostoma belcheri tsingtauense
MGC00294	135	1e-27	Mytilin C	Q5XWD7	Mytilus trossulus
MGC00295	1	1e-19	Putative ferric-chelate reductase 1	A4QP81	Danio rerio
MGC00298	1	3e-64	Heat shock protein 70	Q53IQ6	Mytilus galloprovincialis
MGC00299	10	4e-42	Apextrin tsingtauense	Q6ITV5	Branchiostoma belcheri tsingtauense
MGC00300	145	6e-46	Myticin C precursor	A7DWS7	Mytilus galloprovincialis
MGC00301	11	5e-10	Small heat shock protein	Q0H8V6	uncultured cnidarian
MGC00302	13	3e-30	Toxin CrTX-A precursor	Q9GV72	Carybdea rastonii
MGC00303	2	5e-70	Serine/threonine protein phosphatase (Fragment)	Q4RFT2	Tetraodon nigroviridis
MGC00305	2	5e-10	Mantle gene 4	Q3YL62	Pinctada fucata
MGC00308	23	1e-69	Ribosomal protein rps16	A8UEM4	Arenicola marina
MGC00309	1	9e-44	Endoplasmic reticulum-Golgi intermediate compartment protein 2	Q9CR89	Mus musculus
MGC00311	3	4e-08	Mantle gene 4	Q3YL62	Pinctada fucata
MGC00313	2	2e-34	Cytochrome P450-related ptotein	A4L7A6	Crassostrea gigas
MGC00314	24	4e-27	ATP synthase C subunit	Q4PM80	Ixodes scapularis
MGC00317	16	3e-11	Mytilin B antimicrobial peptide	Q9Y0B1	Mytilus galloprovincialis
MGC00318	34	0	Crassostrea gigas actin (GIA) mRNA, complete cds	O17320 AF026063	Crassostrea gigas
MGC00319	1	3e-27	Inhibitor of apoptosis protein-1	Q804E2	Ictalurus punctatus
MGC00320	1	3e-71	Glutaminyl-tRNA synthetase	Q6DRJ2	Danio rerio
MGC00321	6	2e-25	Eukaryotic translation initiation factor 2-alpha kinase 4	Q9QZ05	Mus musculus
MGC00322	16	9e-12	Sialic acid binding lectin	Q1KM18	Helix pomatia
MGC00326	2	1e-49	Dual specificity phosphatase 7	Q6NYH0	Danio rerio
MGC00327	14	3e-46	Apextrin tsingtauense	Q6ITV5	Branchiostoma belcheri tsingtauense
MGC00329	25	1e-108	Proteasome subunit alpha type (Fragment)	Q4RVH3	Tetraodon nigroviridis
MGC00331	3	1e-15	Phospholipase A2, major isoenzyme precursor	P00592	Sus scrofa
MGC00338	31	7e-23	60S acidic ribosomal protein P1	P08570	Drosophila melanogaster
MGC00343	17	6e-17	Cornifelin homolog B	Q6DK99	Xenopus laevis
MGC00346	40	5e-41	Profilin	A7SQ65	Nematostella vectensis
MGC00348	1	2e-20	Fibrinogen and fibronectin	Q17G73	Aedes aegypti
MGC00349	22	2e-53	Nascent polypeptide-associated complex subunit alpha	Q8AWF2	Oreochromis niloticus
MGC00352	12	2e-55	Fibrinogen C domain-containing protein 1-A	Q6AX44	Xenopus laevis
MGC00358	17	7e-06	4 kDa defensin hebraeus	P41965	Leiurus quinquestriatus hebraeus
MGC00362	1	3e-18	Dermatopontin 2	Q3YJU9	Biomphalaria glabrata
MGC00363	35	1e-64	40S ribosomal protein S14	Q90YR0	Ictalurus punctatus
MGC00365	2	3e-08	Sialic acid binding lectin	Q1KM18	Helix pomatia
MGC00367	2	9e-55	Nonmuscle myosin essential light chain	Q4PM87	Ixodes scapularis
MGC00370	3	1e-40	Profilin	A7SQ65	Nematostella vectensis
MGC00371	6	8e-62	Fibrinogen C domain containing 1	A3KFJ8	Homo sapiens
MGC00372	4	1e-122	Ubiquitin C variant (Fragment)	Q59EM9	Homo sapiens
MGC00377	6	9e-21	Nicotinic acetylcholine receptor alpha 2 subunit (Fragment)	Q7T2S5	Fugu rubripes
MGC00378	30	3e-57	Ribosomal protein S10	Q70MT4	Crassostrea gigas
MGC00380	1	9e-19	Rho-related GTP-binding protein RhoQ precursor	Q9JJL4	Rattus norvegicus
MGC00386	3	6e-41	Ribosomal protein rpl34	A8UFK0	Arenicola marina
MGC00387	5	1e-96	ATP synthase subunit beta (Fragment)	Q6PTH6	Mytilus edulis
MGC00389	3	3e-93	Sorting nexin 6	Q6P845	Xenopus tropicalis
MGC00390	2	0	Mytilus galloprovincialis cytosolic malate dehydrogenase mRNA, complete cds	Q3S892 DQ149970	Mytilus galloprovincialis
MGC00391	24	1e-91	Ribosomal protein S9 discus	A9LMJ6	Haliotis discus discus
MGC00392	2	8e-08	Mantle gene 4	Q3YL62	Pinctada fucata
MGC00395	8	6e-09	C-myc proto-oncogene homolog protein (Fragment)	Q26424	Crassostrea virginica
MGC00398	5	1e-48	Endo-1,3-beta-D-glucanase	Q5I6N3	Patinopecten yessoensis
MGC00399	30	1e-104	Ribosomal protein L7 (Fragment)	Q8ITB9	Aequipecten irradians
MGC00400	2	2e-14	Fra1 protein	Q800A9	Fugu rubripes
MGC00401	9	1e-149	Glyceraldehyde 3-phosphate dehydrogenase	Q7YT60	Procambarus clarkii
MGC00404	4	6e-17	B-actin	Q9PTU4	Pagrus major
MGC00405	2	7e-85	14-3-3-like protein 1	P41932	Caenorhabditis elegans
MGC00406	3	1e-52	Histone H2A.Z	Q6YNC8	Ovis aries
MGC00408	4	9e-41	Mitogen-activated protein-binding protein-interacting protein	Q9JHS3	Mus musculus
MGC00409	21	4e-07	Sialic acid binding lectin	Q1KM18	Helix pomatia
MGC00411	21	2e-58	40S ribosomal protein S19	Q8ITC3	Aequipecten irradians
MGC00415	5	5e-58	TM2 domain-containing protein 3 precursor	Q9BRN9	Homo sapiens
MGC00417	6	7e-48	High-mobility group box 2	Q5U071	Homo sapiens
MGC00419	1	2e-07	Collagen alpha-1(XII) chain precursor	Q99715	Homo sapiens
MGC00421	5	7e-41	Myticin-A precursor	P82103	Mytilus galloprovincialis
MGC00422	60	4e-46	Myticin B precursor	A7XP66	Mytilus galloprovincialis
MGC00423	15	2e-30	Mytilin B antimicrobial peptide	Q9Y0B1	Mytilus galloprovincialis
MGC00424	2	2e-71	Ubiquitin thioesterase OTUB1	Q7TQI3	Mus musculus
MGC00425	9	1e-20	Heat shock protein hsp21.4	A7KCX9	Heliconius erato
MGC00426	12	2e-51	Ribosomal protein L44	Q8MUE4	Chlamys farreri
MGC00428	2	3e-57	Trafficking protein particle complex 2	Q28IG8	Xenopus tropicalis
MGC00430	27	1e-146	Tubulin	Q5H7U8	Crassostrea gigas
MGC00431	5	6e-45	Antimicrobial peptide MGD2b	Q9U6U0	Mytilus galloprovincialis
MGC00434	15	4e-73	Ribosomal protein rpl18a	A8UF92	Arenicola marina
MGC00436	8	1e-51	60S ribosomal protein L23-like protein	A8C9Z7	Phlebotomus papatasi
MGC00441	17	3e-44	Apextrin tsingtauense	Q6ITV5	Branchiostoma belcheri tsingtauense
MGC00443	3	3e-26	Ribosomal protein rps21 (Fragment)	A8UFY3	Eurythoe complanata
MGC00444	2	6e-09	Mantle gene 4	Q3YL62	Pinctada fucata
MGC00449	1	8e-21	Kelch-like protein 24	Q56A24	Rattus norvegicus
MGC00450	3	3e-35	35 kDa SR repressor protein	Q8WXF0	Homo sapiens
MGC00451	2	2e-33	Antimicrobial peptide MGD2b	Q9U6U0	Mytilus galloprovincialis
MGC00452	9	1e-116	Calreticulin	A5LGG9	Crassostrea gigas
MGC00453	11	1e-176	Beta-actin	Q0PN04	Patinopecten yessoensis
MGC00455	5	4e-19	Nacre protein	A7VMH6	Pinctada fucata
MGC00456	6	4e-77	Beta-actin	A8WE66	Crassostrea ariakensis
MGC00460	6	2e-77	Signal sequence receptor beta-like protein (Fragment)	Q70ML7	Crassostrea gigas
MGC00462	9	3e-59	Ribosomal protein S17	Q8ITB6	Aequipecten irradians
MGC00464	12	0	Heat shock protein 90	A7L9T9	Crassostrea gigas
MGC00465	2	5e-89	Vacuolar protein sorting-associated protein 29	Q5R9Z1	Pongo abelii
MGC00474	10	2e-58	Ribosomal protein L22 (Fragment)	Q8ITC4	Aequipecten irradians
MGC00476	34	4e-43	Y-box factor homolog	P41824	Aplysia californica
MGC00477	3	9e-87	Interleukin-1-receptor-associated kinase	Q32S47	Euprymna scolopes
MGC00478	1	2e-45	Inner mitochondrial membrane translocase TIM17-like protein (Fragment)	Q4PMC6	Ixodes scapularis
MGC00479	4	6e-60	Calcyphosine	Q8STC2	Halichondria okadai
MGC00480	12	1e-75	Ribosomal protein S13	A5HIF0	Pinctada martensi
MGC00482	86	1e-116	40S ribosomal protein S2	Q90YS3	Ictalurus punctatus
MGC00483	16	3e-36	Prefoldin 5	Q6AXK2	Danio rerio
MGC00485	1	1e-14	Elongation of very long chain fatty acids (FEN1/Elo2, SUR4/Elo3, yeast)-like 1	Q28IH0	Xenopus tropicalis
MGC00486	7	2e-10	Myophilin-like protein	Q6IV29	Echinococcus granulosus
MGC00488	1	1e-45	WD repeat-containing protein 89	Q96FK6	Homo sapiens
MGC00492	11	0	Mytilus edulis 18S ribosomal RNA gene	AY695798	Mytilus edulis
MGC00493	4	9e-52	Transgelin	Q1HQ70	Bombyx mori
MGC00495	1	1e-115	26S protease regulatory subunit 6a	Q17HZ7	Aedes aegypti
MGC00498	2	6e-34	Ribonuclease H2 subunit B	Q28GD9	Xenopus tropicalis
MGC00500	13	1e-78	Calmodulin	Q76LB7	Strongylocentrotus intermedius
MGC00501	6	4e-20	Integumentary mucin C.1 (Fragment)	Q05049	Xenopus laevis
MGC00503	2	3e-53	Mitochondrial 39S ribosomal protein L3	Q16K51	Aedes aegypti
MGC00505	1	4e-37	Serine/threonine-protein kinase Pim-3 japonica	Q9PU85	Coturnix coturnix japonica
MGC00506	1	2e-23	CAMP responsive element binding protein-like (Fragment)	Q5Y1E2	Crassostrea gigas
MGC00508	3	1e-07	Sialic acid binding lectin	Q1KM18	Helix pomatia
MGC00509	6	3e-41	Putative Rho family small GTP binding protein cdc42	Q201V6	Acyrthosiphon pisum
MGC00510	7	5e-48	Ficolin-1 precursor	Q29042	Sus scrofa
MGC00512	1	3e-18	Protein kinase D1	Q1KKQ2	Homo sapiens
MGC00513	33	1e-109	67kD laminin receptor	A3RLT6	Pinctada fucata
MGC00515	4	6e-16	Putative mitochondrial cytochrome c oxidase polypeptide Vb	Q1W297	Graphocephala atropunctata
MGC00516	5	6e-35	Galectin 4-like protein transcript variant hannai	A3FKF6	Haliotis discus hannai
MGC00517	28	1e-08	Sialic acid binding lectin	Q1KM18	Helix pomatia
MGC00521	8	3e-86	Echs1 protein (Fragment)	Q7T1D9	Danio rerio
MGC00522	9	4e-10	Sialic acid binding lectin	Q1KM18	Helix pomatia
MGC00524	7	4e-29	RNA binding motif protein 4B	Q6P4L3	Xenopus tropicalis
MGC00527	7	3e-25	Predicted protein (Fragment)	A7SA36	Nematostella vectensis
MGC00529	3	2e-20	Skin secretory protein xP2 precursor	P17437	Xenopus laevis
MGC00536	4	9e-08	Mannose receptor C1 (Fragment)	Q6EEI7	Sus scrofa
MGC00539	1	5e-17	RNA polymerase II transcriptional coactivator, putative	Q4X271	Aspergillus fumigatus
MGC00540	22	8e-91	ATP synthase gamma chain	Q1W291	Graphocephala atropunctata
MGC00545	5	6e-29	Angiopoietin-like 6	A5PKV7	Homo sapiens
MGC00546	24	6e-34	Fertilization envelope outer layer protein	Q9W6G2	Cyprinus carpio
MGC00547	3	1e-56	Fascin	Q16I34	Aedes aegypti
MGC00550	1	7e-33	Tubulin folding cofactor B	Q5E951	Bos taurus
MGC00554	3	4e-09	Fucolectin-3 precursor	Q9I929	Anguilla japonica
MGC00556	15	4e-59	60S ribosomal protein L40A	A9QQ39	Lycosa singoriensis
MGC00557	11	1e-39	Nucleobindin 2b	Q7ZUS2	Danio rerio
MGC00559	4	4e-85	Coiled-coil domain-containing protein 93	Q640U7	Xenopus tropicalis
MGC00561	1	1e-22	3-hydroxy-3-methylglutaryl-coenzyme A reductase	P51639	Rattus norvegicus
MGC00562	4	3e-38	Protein translation factor SUI1-like	Q4PMD2	Ixodes scapularis
MGC00563	2	2e-77	ATP synthase gamma chain	Q1W291	Graphocephala atropunctata
MGC00565	2	3e-26	Translocase of inner mitochondrial membrane (Fragment)	Q1W1H6	Artemia sanfranciscana
MGC00566	4	6e-22	Mitochondrial ribosomal protein S5 isoform 1	Q1HQC2	Bombyx mori
MGC00571	17	1e-123	60S ribosomal protein L5	Q26481	Styela clava
MGC00573	22	6e-91	Lysozyme	Q8ITT9	Mytilus galloprovincialis
MGC00583	6	9e-11	Putative epsilon subunit of ATP synthetase	A5LIM6	Hydroides elegans
MGC00584	3	2e-24	HLA class II region expressed gene KE2	Q28CE5	Xenopus tropicalis
MGC00587	1	4e-19	Isopenicillin N-epimerase (strain JA-3-3Ab)	Q2JW49	Synechococcus sp. (strain JA-3-3Ab)
MGC00588	2	7e-16	Galaxin	Q8I6S1	Galaxea fascicularis
MGC00590	14	2e-09	Cytochrome c oxidase subunit VIa polypeptide 1	Q642I9	Danio rerio
MGC00598	2	9e-11	Transcription intermediary factor 1-beta	Q13263	Homo sapiens
MGC00599	1	4e-37	TRAF6	A2SVB5	Chlamys farreri
MGC00602	9	2e-36	Dynein light chain roadblock-type 2	Q32P85	Bos taurus
MGC00603	1	2e-59	G protein-coupled receptor kinase-interactor 1	Q5F258	Mus musculus
MGC00604	2	7e-19	Large subunit ribosomal protein 29 13 RS5231	A6YMQ7	Pristionchus sp. 13 RS5231
MGC00609	5	1e-15	Mannose receptor C1 (Fragment)	Q6EEI7	Sus scrofa
MGC00610	2	1e-80	Ras-related protein Ral-A precursor	P11233	Homo sapiens
MGC00614	1	7e-16	Novel protein similar to vertebrate solute carrier family 5 (Sodium-dependent vitamin transporter), member 6	Q5RIG1	Danio rerio
MGC00616	3	4e-36	Calreticulin	A5LGG9	Crassostrea gigas
MGC00617	1	2e-08	Mantle gene 4	Q3YL62	Pinctada fucata
MGC00618	16	6e-95	Proteasome subunit beta type	A7SNR2	Nematostella vectensis
MGC00620	1	5e-22	Sulfotransferase family cytosolic 1B member 1	P52847	Rattus norvegicus
MGC00625	5	8e-27	Vesicle-associated membrane protein 4	O70480	Mus musculus
MGC00626	31	1e-36	Fertilization envelope outer layer protein	Q9W6G2	Cyprinus carpio
MGC00627	1	4e-32	PHD finger protein 20	A2AV93	Mus musculus
MGC00630	3	1e-34	Astacin metalloprotease (Fragment)	Q5K6R9	Crassostrea gigas
MGC00634	2	6e-22	Nuclear protein	O73619	Xenopus laevis
MGC00637	5	6e-28	Protor-2 homolog	Q8AVJ1	Xenopus laevis
MGC00640	6	1e-47	Myocyte-specific enhancer factor 2A	Q2MJT0	Rattus norvegicus
MGC00642	2	9e-35	Mytilus galloprovincialis hsp70-1 gene for heat shock protein 70	Q53IQ6 AJ585375	Mytilus galloprovincialis
MGC00648	16	7e-48	Cytochrome c	Q6QLW4	Pectinaria gouldii
MGC00649	5	1e-44	Ribosomal protein rpl35a (Fragment)	A8UFL2	Arenicola marina
MGC00650	11	1e-114	Elongation factor 1-gamma	P12261	Artemia salina
MGC00651	1	1e-13	Nucleoporin-like 2	Q8CIC2	Mus musculus
MGC00652	1	3e-16	Histone-lysine N-methyltransferase MLL3	Q8NEZ4	Homo sapiens
MGC00654	1	3e-26	Sperm-specific protein PHI-2B	P22974	Mytilus californianus
MGC00659	12	6e-36	Mytilin B antimicrobial peptide	Q9Y0B1	Mytilus galloprovincialis
MGC00662	1	6e-34	Cysteine sulfinic acid decarboxylase	Q64611	Rattus norvegicus
MGC00664	11	1e-125	Actin related protein 2/3 complex, subunit 1A	Q28I17	Xenopus tropicalis
MGC00665	2	1e-79	Ubiquitin C variant (Fragment)	Q59EM9	Homo sapiens
MGC00670	29	1e-113	Heat shock protein 90	A7L9T9	Crassostrea gigas
MGC00671	1	1e-74	Zinc finger protein 183	Q67EQ7	Oryzias latipes
MGC00672	4	2e-62	Cytoskeletal actin 2	O76540	Molgula occulta
MGC00674	20	1e-106	Probable pyridoxine biosynthesis SNZERR	Q8WPW2	Suberites domuncula
MGC00678	9	1e-115	Tropomyosin	P91958	Mytilus galloprovincialis
MGC00681	3	4e-53	Translocon-associated protein gamma (Fragment) tsingtauense	Q6J0S7	Branchiostoma belcheri tsingtauense
MGC00682	4	1e-44	Allograft inflammatory factor 1	Q966Y8	Suberites domuncula
MGC00684	1	3e-47	78kDa glucose regulated protein	Q75W49	Crassostrea gigas
MGC00685	4	9e-38	Cell division cycle 42	Q28BZ0	Xenopus tropicalis
MGC00686	1	1e-48	RNA polymerase II subunit D	Q6DRG4	Danio rerio
MGC00688	25	6e-89	Actin 2	Q8TA69	Crassostrea gigas
MGC00691	1	1e-75	Splicing factor 3B subunit 3	Q1LVE8	Danio rerio
MGC00694	3	5e-15	Hemolectin	Q9U5D0	Drosophila melanogaster
MGC00695	12	2e-54	Ribosomal protein S20	Q8MUE5	Chlamys farreri
MGC00702	2	1e-107	Ubiquitin C variant (Fragment)	Q59EM9	Homo sapiens
MGC00706	11	4e-33	40S ribosomal protein S26	P27085	Octopus vulgaris
MGC00716	1	5e-20	Mitochondrial ribosomal protein S33	Q6BDB5	Oncorhynchus mykiss
MGC00724	5	2e-36	Tena/thi-4 family DW4/3-1	Q091K6	Stigmatella aurantiaca DW4/3-1
MGC00729	1	2e-27	Matrix metalloproteinase	Q4JJX9	Chlamys farreri
MGC00738	1	4e-38	RAB5A, member RAS oncogene family	Q66JD2	Xenopus tropicalis
MGC00747	1	8e-46	Fibrinogen C domain-containing protein 1-A	Q6AX44	Xenopus laevis
MGC00748	6	1e-16	Collectin-12	Q2LK54	Gallus gallus
MGC00750	5	4e-56	Myosin heavy chain (Fragment)	Q9U0S7	Mytilus galloprovincialis
MGC00752	6	1e-121	Tubulin beta chain	P11833	Paracentrotus lividus
MGC00753	11	6e-83	Ribosomal protein S7	Q8ITA9	Aequipecten irradians
MGC00757	14	4e-32	Predicted protein (Fragment)	A7SA36	Nematostella vectensis
MGC00759	2	1e-160	SF3B2 protein (Fragment)	Q7Z627	Homo sapiens
MGC00761	11	9e-42	Peptidyl-prolyl cis-trans isomerase	Q966Y4	Suberites domuncula
MGC00767	11	3e-45	NADH dehydrogenase (Ubiquinone) Fe-S protein 4	Q923F9	Mus musculus
MGC00769	16	5e-69	Ribosomal protein L12	Q8ITA1	Aequipecten irradians
MGC00773	2	4e-08	MGD2 antimicrobial peptide	Q9Y0A9	Mytilus galloprovincialis
MGC00780	29	3e-77	Ribosomal protein L10Ae	Q4GXK3	Biphyllus lunatus
MGC00789	1	1e-11	Precerebellin-like protein	Q9PT14	Oncorhynchus mykiss
MGC00796	12	1e-67	Ribosomal protein S15 (Fragment)	Q8ITA6	Aequipecten irradians
MGC00806	4	6e-36	Polypyrimidine tract binding protein 1	Q922I7	Mus musculus
MGC00807	1	2e-36	10 days neonate cerebellum cDNA	Q542U7	Mus musculus
MGC00812	1	6e-39	Transcription elongation factor B polypeptide 2	P62870	Rattus norvegicus
MGC00820	6	1e-33	Keratinocytes-associated protein 2	Q8N6L1	Homo sapiens
MGC00840	1	4e-46	Myticin B precursor	A7XP66	Mytilus galloprovincialis
MGC00845	4	3e-40	Apextrin tsingtauense	Q6ITV5	Branchiostoma belcheri tsingtauense
MGC00847	1	2e-15	DNA polymerase (Fragment)	Q59J90	Ambystoma mexicanum
MGC00848	10	1e-109	Proteasome subunit beta type	A7SQV3	Nematostella vectensis
MGC00857	3	2e-21	Suppressor of cytokine signaling 2	O14508	Homo sapiens
MGC00860	2	2e-18	Integumentary mucin C.1 (Fragment)	Q05049	Xenopus laevis
MGC00864	6	5e-24	Heavy metal binding protein precursor	Q708T0	Mytilus edulis
MGC00865	6	8e-75	Galectin 4-like protein transcript variant hannai	A3FKF6	Haliotis discus hannai
MGC00872	3	6e-12	Sentrin-specific protease 8	Q96LD8	Homo sapiens
MGC00888	8	2e-42	Ribosomal protein L26	Q8ITA3	Aequipecten irradians
MGC00901	2	4e-53	Dynein, light chain, Tctex-type 1	Q5I0R5	Xenopus tropicalis
MGC00903	1	5e-23	Beta-1,4-galactosyltransferase	Q17AG5	Aedes aegypti
MGC00907	2	1e-83	Superoxide dismutase [Cu-Zn]	Q70GL0	Mytilus edulis
MGC00912	1	1e-14	G-protein coupled receptor 120	Q2AC31	Rattus norvegicus
MGC00921	1	3e-25	Hippocalcin-like protein 1	P62749	Rattus norvegicus
MGC00924	1	1e-20	Delta protein	Q8T4P0	Lytechinus variegatus
MGC00926	3	1e-27	Mytilin C	Q5XWD7	Mytilus trossulus
MGC00934	8	2e-53	Fibrinogen C domain containing 1	A3KFJ8	Homo sapiens
MGC00960	3	3e-57	Trafficking protein particle complex 6b	Q5XJB3	Danio rerio
MGC00971	1	4e-22	Aldehyde dehydrogenase	Q9NJH2	Placopecten magellanicus
MGC00983	1	7e-47	Defender against apopototic cell death 1	Q2VQZ6	Aequipecten irradians
MGC00984	2	2e-23	Selenoprotein W1	Q802G9	Danio rerio
MGC00986	1	3e-58	Peptidase M20 domain-containing protein 2	A3KG59	Mus musculus
MGC00989	1	1e-14	Cytotoxic polypeptide Aka Island	A8QZJ5	Millepora sp. Aka Island
MGC00991	2	2e-44	Allograft inflammatory factor 1	Q966Y8	Suberites domuncula
MGC01009	4	1e-46	Cytoplasmic dynein light chain	Q16PZ7	Aedes aegypti
MGC01012	1	7e-40	Predicted protein (Fragment)	A7SA36	Nematostella vectensis
MGC01021	2	6e-40	Myticin C precursor	A7DWW8	Mytilus galloprovincialis
MGC01028	11	3e-11	Collagen alpha-1(VIII) chain precursor	Q7LZR2	Gallus gallus
MGC01042	3	2e-22	11R-lipoxygenase	Q2N410	Gersemia fruticosa
MGC01045	4	4e-18	Protein transport protein Sec61 subunit gamma	Q66KU2	Xenopus laevis
MGC01052	3	3e-49	Putative accessory gland protein (Fragment)	Q0ZC29	Gryllus firmus
MGC01063	9	1e-73	40S ribosomal protein S23	A1KYZ5	Crassostrea gigas
MGC01064	1	1e-26	NADH dehydrogenase 1 alpha subcomplex-like	Q4PM50	Ixodes scapularis
MGC01070	1	4e-38	Myticin-A precursor	P82103	Mytilus galloprovincialis
MGC01079	1	1e-86	T-complex protein 1 subunit beta	Q3ZBH0	Bos taurus
MGC01089	5	1e-09	Sialic acid binding lectin	Q1KM18	Helix pomatia
MGC01107	12	5e-39	V-jun sarcoma virus 17 oncogene homolog	Q6NZT5	Danio rerio
MGC01124	1	1e-22	Prefoldin beta subunit	Q2F5Z8	Bombyx mori
MGC01140	1	3e-42	Myticin-A precursor	P82103	Mytilus galloprovincialis
MGC01145	5	4e-09	Mitochondrial ATP synthase coupling factor 6	Q1HPM6	Bombyx mori
MGC01148	1	2e-18	Ribosomal protein S29 tsingtauense	Q86CT4	Branchiostoma belcheri tsingtauense
MGC01158	1	9e-06	Histone H1	Q8MYC3	Mytilus californianus
MGC01169	10	2e-15	Phospholipase A2, major isoenzyme precursor	P00592	Sus scrofa
MGC01186	5	4e-16	CAMP-responsive element binding protein 2	Q8I6N0	Lymnaea stagnalis
MGC01192	3	3e-24	Predicted protein (Fragment)	A7T444	Nematostella vectensis
MGC01204	1	9e-22	ATP synthase, H+ transporting, mitochondrial F0 complex, subunit s	Q7ZV27	Danio rerio
MGC01209	8	3e-32	40S ribosomal protein S24 (Fragment)	Q8I9M5	Chlamys farreri
MGC01219	5	1e-61	Ubiquitin/ribosomal L40 fusion protein (Fragment)	Q8T6A1	Aplysia californica
MGC01225	1	2e-14	Arginine-tRNA-protein transferase 1	Q8CFP7	Mus musculus
MGC01247	2	7e-61	Metaxin 2	Q6Q8B0	Xenopus laevis
MGC01269	1	1e-116	Mytilus galloprovincialis mRNA for myticin C (mync-MYTGA gene)	A7DWY8 AM498038	Mytilus galloprovincialis
MGC01274	2	2e-45	Dynein light chain 2, cytoplasmic	Q78P75	Rattus norvegicus
MGC01277	2	6e-22	Misexpression suppressor of ras, putative	Q17KK0	Aedes aegypti
MGC01284	1	7e-19	Beige-like protein	Q8NFQ0	Homo sapiens
MGC01285	4	7e-24	Perlucin	P82596	Haliotis laevigata
MGC01289	3	3e-27	Caveolin	A7SSH5	Nematostella vectensis
MGC01290	2	3e-88	Protein MAK10 homolog	Q4R708	Macaca fascicularis
MGC01294	2	3e-21	Ubiquitin carboxyl-terminal hydrolase	Q7ZY76	Xenopus laevis
MGC01298	2	4e-30	GTP-binding protein 128up	P32234	Drosophila melanogaster
MGC01299	3	4e-23	Omega-crystallin	Q06268	Octopus dofleini
MGC01300	11	5e-15	C-type lectin A (Fragment)	Q079L7	Chlamys farreri
MGC01302	4	1e-144	Adenosylhomocysteinase	Q28IH7	Xenopus tropicalis
MGC01307	6	1e-111	Alpha-tubulin	Q27122	Urechis caupo
MGC01310	20	4e-82	HSP70	Q5I2A7	Mytilus galloprovincialis
MGC01312	2	8e-11	Fucolectin-5 precursor	Q9I927	Anguilla japonica
MGC01313	5	1e-39	Cytochrome c oxidase subunit IV	Q27123	Urechis caupo
MGC01317	5	1e-37	Signal sequence receptor delta	Q4PLZ1	Ixodes scapularis
MGC01319	19	0	Actin 2	Q8TA69	Crassostrea gigas
MGC01325	5	2e-44	Similar to PACRG	A0JPP9	Rattus norvegicus
MGC01326	4	8e-13	Vitelline coat lysin M3=ACROSOMAL protein (Fragment)	Q9TXC9	Mytilus edulis
MGC01327	43	1e-123	Ribosomal protein S3a (Fragment)	Q70MP2	Crassostrea gigas
MGC01329	34	4e-66	60S ribosomal protein L13	A7S405	Nematostella vectensis
MGC01332	3	5e-15	Mytilus edulis gene for endo-1,4-mannanase, exons 1-6	Q8WPJ2 AJ271365	Mytilus edulis
MGC01335	2	6e-31	NADH:ubiquinone dehydrogenase, putative	Q16TI5	Aedes aegypti
MGC01337	7	1e-113	Heavy metal binding protein precursor	Q708T0	Mytilus edulis
MGC01338	17	6e-18	Ganglioside M2 activator-like protein	Q5EN79	Aurelia aurita
MGC01343	8	9e-27	Ribosomal protein L31	Q5M9K9	Mus musculus
MGC01349	5	1e-52	Novel protein similar to vertebrate eukaryotic translation elongation factor 1 delta	Q5SPC9	Danio rerio
MGC01354	9	8e-38	Small nuclear ribonucleoprotein Sm D3	O44437	Drosophila melanogaster
MGC01358	18	1e-148	Mytilus galloprovincialis precollagen-D mRNA, complete cds	Q8MW53 AF448526	Mytilus galloprovincialis
MGC01359	1	8e-56	DNA replication licensing factor mcm5	Q561P5	Xenopus tropicalis
MGC01366	1	3e-92	Mytilus galloprovincialis partial hsc70 gene for heat shock cognate 70, exons 4-5	Q3LF64 AJ783715	Mytilus galloprovincialis
MGC01372	4	3e-54	L-xylulose reductase	Q7Z4W1	Homo sapiens
MGC01377	1	4e-44	Tetratricopeptide repeat protein 25	Q7ZU45	Danio rerio
MGC01383	12	1e-26	Ependymin related protein-1 tsingtauense	Q6IWN5	Branchiostoma belcheri tsingtauense
MGC01385	10	2e-37	SCO-spondin precursor	Q700K0	Rattus norvegicus
MGC01386	3	1e-12	Sialic acid binding lectin	Q1KM18	Helix pomatia
MGC01388	3	1e-61	Phospholipid-hydroperoxide glutathione peroxidase	Q2XW18	Boophilus microplus
MGC01397	1	3e-64	Zinc finger protein 228	Q0VG01	Homo sapiens
MGC01398	4	4e-66	Myosin essential light chain (Fragment)	Q70MN9	Crassostrea gigas
MGC01403	1	9e-16	Bone morphogenetic protein 1	A9JR45	Branchiostoma floridae
MGC01404	9	2e-60	Putative peroxidase	A0PFW1	Taenia solium
MGC01406	2	2e-79	Vitelline coat lysin M6 (Fragment)	Q86LZ9	Mytilus edulis
MGC01408	3	7e-92	Arginine kinase	Q9NKV4	Sepioteuthis lessoniana
MGC01410	1	5e-46	UPF0139 membrane protein C19orf56 homolog	Q2M2T6	Bos taurus
MGC01413	1	2e-36	Testis-specific serine kinase 4	A3QQQ9	Mus musculus
MGC01414	2	2e-77	Vitelline coat lysin M7 (Fragment)	Q86M04	Mytilus galloprovincialis
MGC01415	3	2e-52	RNA binding motif protein 8a	Q6GTD4	Mus musculus
MGC01420	7	7e-31	Mitochondrial cytochrome c oxidase subunit Va-like protein	Q1W2B5	Graphocephala atropunctata
MGC01422	5	3e-57	Myosin regulatory light chain, smooth muscle	P08051	Spisula sachalinensis
MGC01425	2	3e-25	Beta-2 tubulin	Q9PUG4	Gadus morhua
MGC01429	1	6e-71	ADP-ribosylation factor 2	A2A6T7	Mus musculus
MGC01431	1	2e-29	ATP-dependent RNA helicase A	O70133	Mus musculus
MGC01432	1	4e-46	Angiotensin-converting enzyme (Fragment)	Q10751	Gallus gallus
MGC01434	1	4e-26	Mytilus galloprovincialis microsatellite ISSR sequence, clone 17.744	AJ938125	Mytilus galloprovincialis
MGC01435	19	8e-58	40S ribosomal protein S12	A7SK96	Nematostella vectensis
MGC01439	8	7e-41	Small nuclear ribonucleoprotein-associated protein B	Q9N1Q0	Macropus eugenii
MGC01441	6	1e-149	Ribosomal protein L4	Q6P3V9	Rattus norvegicus
MGC01443	1	1e-50	Neurofilament protein NF70	Q25017	Helix aspersa
MGC01446	3	8e-42	Mytilus galloprovincialis hsc71 gene for heat shock cognate 71, exons 1-6	Q3LF65 AJ783714	Mytilus galloprovincialis
MGC01449	1	6e-85	Rab6	Q177M3	Aedes aegypti
MGC01452	1	1e-19	Very low density lipoprotein receptor (Fragment)	Q5VVF8	Homo sapiens
MGC01453	1	2e-31	Armadillo repeat containing 3	Q6NX16	Xenopus tropicalis
MGC01455	24	1e-103	Elongation factor 2	Q9BME7	Aedes aegypti
MGC01456	4	7e-61	Radial spoke 3 protein	Q8T898	Ciona intestinalis
MGC01459	1	6e-43	Transglutiminase	P91590	Ciona intestinalis
MGC01465	4	1e-13	Collectin-12	A6QP79	Bos taurus
MGC01466	2	2e-60	Serine protease inhibitor-1L	A1X5G1	Chlamys farreri
MGC01470	1	9e-82	Glucose-6-phosphate 1-dehydrogenase	Q0KHB8	Crassostrea gigas
MGC01471	8	5e-10	Clam (S.solidissima) histone H3 mRNA, complete cds	M17876	MGC01471
MGC01477	1	7e-27	Protein HIRA	Q8QFR2	Xenopus laevis
MGC01480	1	8e-15	Vitelline coat lysin M6 (Fragment)	Q86LZ9	Mytilus edulis
MGC01481	2	0	Mytilus galloprovincialis mRNA for twitchin, complete cds	Q7YT99 AB062881	Mytilus galloprovincialis
MGC01483	2	9e-39	Myophilin-like protein	Q6IV29	Echinococcus granulosus
MGC01486	1	3e-52	Cullin-associated and neddylation-dissociated 1	Q802V5	Danio rerio
MGC01491	1	6e-22	Ficolin-2 precursor	P57756	Rattus norvegicus
MGC01499	9	2e-25	NADH-ubiquinone oxidoreductase sgdh subunit	Q16WV4	Aedes aegypti
MGC01501	4	2e-90	Similar to Sialate O-acetylesterase	A4QN43	Danio rerio
MGC01506	5	9e-48	RNA polymerase B transcription factor 3 (Fragment)	A0F005	Scophthalmus maximus
MGC01511	5	2e-50	Putative ATP synthase oligomycin sensitivity conferral protein	Q1W2B6	Graphocephala atropunctata
MGC01513	1	7e-29	Enhancer of yellow 2 transcription factor homolog	Q3KPT5	Xenopus laevis
MGC01515	2	9e-27	Small nuclear ribonucleoprotein G	Q56FI6	Lysiphlebus testaceipes
MGC01516	1	1e-24	Sea urchin Arp2	Q9U5H5	Hemicentrotus pulcherrimus
MGC01520	2	3e-53	Pre-mRNA-splicing factor ISY1 homolog	Q6AYB3	Rattus norvegicus
MGC01522	1	1e-54	Acyl-Coenzyme A dehydrogenase, long chain	Q28BK3	Xenopus tropicalis
MGC01526	1	2e-31	Proliferation-inducing protein 44	Q2TU79	Homo sapiens
MGC01530	2	3e-35	Vitelline coat lysin M3=ACROSOMAL protein (Fragment)	Q9TXC9	Mytilus edulis
MGC01537	3	9e-14	ATP synthase D chain	Q4PM92	Ixodes scapularis
MGC01539	3	4e-33	Regeneration-upregulated protein 3 precursor	Q1MXG3	Enchytraeus japonensis
MGC01541	33	1e-70	Ribosomal protein rpl17	A8UF68	Arenicola marina
MGC01542	8	3e-29	C-type lectin-1	A7BJG2	Crassostrea gigas
MGC01546	1	6e-17	LYR motif-containing protein 4	Q8K215	Mus musculus
MGC01549	3	2e-16	Chloride intracellular channel 6	Q811Q2	Rattus norvegicus
MGC01552	1	1e-80	Vitelline coat lysin M3=ACROSOMAL protein (Fragment)	Q9TXC9	Mytilus edulis
MGC01554	51	1e-127	Ribosomal protein S4 (Fragment)	Q8ITB7	Aequipecten irradians
MGC01558	9	2e-14	C-myc proto-oncogene homolog protein (Fragment)	Q26424	Crassostrea virginica
MGC01559	1	2e-55	Protein FAM18A	A6NH52	Homo sapiens
MGC01560	7	2e-74	Peptidylglycine alpha-hydroxylating monooxygenase	A6BL34	Procambarus clarkii
MGC01563	3	7e-50	Mytilus galloprovincialis clone Mg18 microsatellite sequence	AY102085	Mytilus galloprovincialis
MGC01567	6	2e-26	Ribosomal protein rpl22	A8UFB2	Arenicola marina
MGC01569	1	1e-10	C-type lectin-1	A7BJG2	Crassostrea gigas
MGC01570	5	2e-37	Ankrd45-prov protein (Fragment)	Q5U4Q7	Xenopus tropicalis
MGC01571	2	5e-18	Dioxygenase, putative	Q83CU2	Coxiella burnetii
MGC01577	4	1e-57	Proteasome (Prosome, macropain) 26S subunit, non-ATPase, 10	Q28GN2	Xenopus tropicalis
MGC01578	53	2e-28	F5/8 type C domain protein DW4/3-1	Q098D0	Stigmatella aurantiaca DW4/3-1
MGC01579	22	0	Mytilus galloprovincialis precollagen-NG mRNA, complete cds	Q8MW55 AF448524	Mytilus galloprovincialis
MGC01582	1	5e-09	Sel1 precursor DSM 684	Q1JXI7	Desulfuromonas acetoxidans DSM 684
MGC01586	31	0	Receptor of Activated Kinase C 1	Q08G56	Mya arenaria
MGC01587	1	5e-52	Skeletrophin (Fragment)	Q17AF7	Aedes aegypti
MGC01588	10	7e-30	Ependymin related protein-1 tsingtauense	Q6IWN5	Branchiostoma belcheri tsingtauense
MGC01590	2	7e-11	Twitchin	Q7YT99	Mytilus galloprovincialis
MGC01597	5	1e-17	Fertilization envelope outer layer protein	Q9W6G2	Cyprinus carpio
MGC01598	21	9e-68	60S ribosomal protein L6	A8UFZ6	Eurythoe complanata
MGC01604	4	1e-153	26S proteasome non-ATPase regulatory subunit 1	Q5F418	Gallus gallus
MGC01607	6	1e-90	Triglyceride lipase	Q8QGW1	Anguilla japonica
MGC01609	13	2e-38	Lipoprotein receptor-related protein 6	Q8AYF0	Xenopus laevis
MGC01612	1	3e-66	Vitelline coat lysin M3=ACROSOMAL protein (Fragment)	Q9TXC9	Mytilus edulis
MGC01614	1	1e-14	Calmodulin	A3FBF5	Porphyra yezoensis
MGC01622	1	5e-60	Mytilus galloprovincialis gene for twitchin, partial cds.	B2DFH3 AB433994	Mytilus galloprovincialis
MGC01624	10	6e-68	C-myc proto-oncogene homolog protein (Fragment)	Q26424	Crassostrea virginica
MGC01626	1	1e-34	Prefoldin subunit 4	Q9NQP4	Homo sapiens
MGC01628	1	4e-33	Arginine glutamic acid dipeptide (RE) repeats	A2A7T4	Mus musculus
MGC01636	5	4e-66	Valosin containing protein-1	Q5CD25	Eisenia foetida
MGC01638	4	1e-36	Cytochrome c oxidase subunit IV	Q27123	Urechis caupo
MGC01639	1	4e-18	Thrombospondin type 1 repeat containing protein	Q52R83	Phytophthora cinnamomi
MGC01648	14	2e-36	Putative period clock protein (Fragment)	A2I5B8	Mytilus galloprovincialis
MGC01649	2	3e-17	Putative 60S ribosomal protein L38 isoform 1	A8E6A1	Spadella cephaloptera
MGC01652	6	2e-19	Smooth muscle caldesmon, putative G3	A2FBI1	Trichomonas vaginalis G3
MGC01654	1	8e-31	Vdg3	Q2XPU9	Mytilus edulis
MGC01657	1	9e-16	Perlucin	P82596	Haliotis laevigata
MGC01658	9	7e-17	Matrilin-4-like protein	Q6PYX2	Danio rerio
MGC01659	2	2e-19	Basic transcription factor 3-like 4	A2A7Z4	Mus musculus
MGC01662	3	4e-24	Mcl-1 ubiquitin ligase	Q4JG03	Mus musculus
MGC01665	2	4e-55	Exosome component 2	A3KFL2	Homo sapiens
MGC01667	6	5e-30	Collagen protein (Fragment)	Q3S337	Mytilus edulis
MGC01668	6	5e-49	Ribosomal protein L31 (Fragment)	Q70MN1	Crassostrea gigas
MGC01670	1	5e-19	Lipase member I precursor	Q6XZB0	Homo sapiens
MGC01674	7	1e-108	Endo-beta-1,4-glucanase	A0SGK1	Ampullaria crossean
MGC01682	1	8e-54	Mytilus californianus ABCB/p-glycoprotein-like protein mRNA, complete cds	B2WTH9 EF521414	Mytilus californianus
MGC01685	2	2e-28	Ribosomal protein S17 (Fragment)	Q70ML5	Crassostrea gigas
MGC01688	1	2e-25	Pannexin 4	Q29ZM7	Aplysia californica
MGC01692	1	5e-16	C-myc proto-oncogene homolog protein (Fragment)	Q26424	Crassostrea virginica
MGC01700	4	3e-25	Ependymin related protein-1 tsingtauense	Q6IWN5	Branchiostoma belcheri tsingtauense
MGC01706	26	9e-22	Ubiquinol-cytochrome c reductase (Fragment)	Q5QBF7	Culicoides sonorensis
MGC01711	1	6e-10	Beta-N-acetylhexosaminidase (strain A449)	A4SPN2	Aeromonas salmonicida (strain A449)
MGC01719	1	2e-19	Serine/threonine-protein kinase TAO2	Q6GPK9	Xenopus laevis
MGC01720	2	2e-37	ATP synthase delta chain, mitochondrial	Q17I03	Aedes aegypti
MGC01721	6	3e-21	Mantle gene 8	Q3YL58	Pinctada fucata
MGC01731	14	2e-62	Elongation factor-1 gamma (Fragment)	Q09QN3	Hypochilus thorelli
MGC01735	18	2e-60	Myosinase-I (Fragment)	Q8IU46	Todarodes pacificus
MGC01736	1	5e-09	Dopamine beta hydroxylase (Fragment)	Q95VU5	Homarus americanus
MGC01739	1	1e-51	Tubulin, gamma complex associated protein 2	Q5VWX7	Homo sapiens
MGC01740	25	9e-18	Ganglioside M2 activator-like protein	Q5EN79	Aurelia aurita
MGC01742	3	4e-09	Insulin-like growth factor binding protein 5	Q800E1	Danio rerio
MGC01743	3	3e-35	Endo-1,3-beta-D-glucanase	Q4FCS2	Chlamys albidus
MGC01745	3	1e-29	DBH-like monooxygenase protein 1 homolog precursor	Q5TZ24	Danio rerio
MGC01746	4	3e-30	Sarcoplasmic calsium binding protein	O97051	Pseudocardium sybillae
MGC01749	1	3e-40	Poly(A)-binding protein (Fragment)	Q9NGA1	Spisula solidissima
MGC01758	1	4e-51	R-Ras3	Q6JHX4	Gallus gallus
MGC01766	1	2e-14	Transmembrane emp24 domain containing 3	Q6P2V7	Xenopus tropicalis
MGC01767	2	2e-18	Collagen protein	Q9GV99	Suberites domuncula
MGC01771	2	2e-26	Tis11 family protein	O16809	Crassostrea virginica
MGC01773	1	4e-27	Iron-sulfur cluster assembly 1 homolog, mitochondrial precursor	Q5ZJ74	Gallus gallus
MGC01775	6	8e-19	SERPINE1 mRNA binding protein 1	Q5VU21	Homo sapiens
MGC01777	1	8e-12	Toll	Q17DZ2	Aedes aegypti
MGC01787	2	8e-07	Transcription factor Rel 1	Q962A5	Crassostrea gigas
MGC01791	3	6e-52	Exosome complex exonuclease RRP46	Q9NQT4	Homo sapiens
MGC01793	1	8e-28	eukaryotic translation initiation factor 3, subunit 10 (theta), full insert sequence (Fragment)	Q3UM46	Mus musculus
MGC01796	2	7e-66	Putative ribosomal protein S14e	Q0PXX5	Diaphorina citri
MGC01801	2	4e-15	Growth arrest and DNA-damage-inducible, gamma	Q6DIJ3	Xenopus tropicalis
MGC01805	1	6e-20	Toll-like receptor adapter molecule 2	Q6JUT2	Homo sapiens
MGC01814	2	3e-20	Zygote arrest protein 1	Q7T3T9	Fugu rubripes
MGC01815	1	6e-26	Eukaryotic translation initiation factor 5A	Q6PWU3	Branchiostoma belcheri
MGC01820	4	9e-90	Adenylate kinase 2	Q5EB54	Homo sapiens
MGC01825	1	9e-11	Death-associated protein kinase 1	Q5T8F1	Homo sapiens
MGC01828	4	4e-20	PDGF/VEGF factor-1 precursor	Q9BLX1	Drosophila melanogaster
MGC01829	6	3e-23	Paramyosin	O96064	Mytilus galloprovincialis
MGC01833	1	4e-52	Mytilus galloprovincialis HSP70 (HSP70) mRNA, complete cds	Q5I2A7 AY861684	Mytilus galloprovincialis
MGC01835	1	4e-13	Macrophage expressed protein supertexta	A5A508	Haliotis diversicolor supertexta
MGC01845	1	2e-16	Mitogen activated protein kinase kinase kinase 5, mapkkk5, mekk5	Q16Z47	Aedes aegypti
MGC01854	3	9e-26	Ankyrin repeat domain-containing protein 57	Q53LP3	Homo sapiens
MGC01855	3	6e-54	Amplified in osteosarcoma	A8KBI5	Danio rerio
MGC01859	1	9e-08	Carboxylesterase 7 precursor	Q6AW46	Mus musculus
MGC01861	15	0	Paramyosin	O96064	Mytilus galloprovincialis
MGC01877	1	3e-20	Tnc protein	Q148T5	Mus musculus
MGC01878	1	2e-32	IQ and ubiquitin-like domain-containing protein	Q8CDK3	Mus musculus
MGC01885	1	4e-29	Aspartyl-tRNA synthetase, mitochondrial precursor	Q6PI48	Homo sapiens
MGC01891	1	4e-35	Set1/Ash2 histone methyltransferase complex subunit ASH2	Q9UBL3	Homo sapiens
MGC01897	2	2e-62	26S proteasome regulatory subunit rpn1	Q176M6	Aedes aegypti
MGC01901	4	3e-70	Ubiquitin specific protease 52 (Fragment)	Q07FY2	Xenopus tropicalis
MGC01906	2	2e-23	Cysteine-rich secretory protein LCCL domain-containing 2 precursor	Q4V9Y5	Xenopus tropicalis
MGC01907	2	3e-52	calsyntenin 2	Q5DTM0	MGC01907
MGC01908	4	2e-22	Ribosomal protein rpl22	A8UFB2	Arenicola marina
MGC01909	1	4e-13	Secretory carrier membrane protein 1	Q28I37	Xenopus tropicalis
MGC01910	1	5e-14	6-phosphogluconate dehydrogenase, decarboxylating	Q4RVN6	Tetraodon nigroviridis
MGC01917	2	1e-135	solute carrier family 25 (mitochondrial carrier; phosphate carrier), member 3	Q3UB63	Mus musculus
MGC01918	1	1e-38	NFX1-type zinc finger-containing protein 1	Q9P2E3	Homo sapiens
MGC01920	6	1e-121	DEAD-box RNA-dependent helicase p68	Q1EG31	Carassius auratus
MGC01922	2	2e-17	Foot protein-4 variant-2	A1XF85	Mytilus californianus
MGC01925	1	2e-54	Ribosomal protein L21	Q8ITA7	Aequipecten irradians
MGC01929	1	2e-13	P2X purinoceptor	A1INL4	Sparus aurata
MGC01935	1	1e-10	Ribonucleoprotein Ro/SS-A-related protein SIR-1	A6G1X4	Plesiocystis pacifica SIR-1
MGC01940	1	1e-135	Mytilus galloprovincialis precollagen-D mRNA, complete cds	Q8MW53 AF448526	Mytilus galloprovincialis
MGC01942	2	7e-88	Calponin-like protein	Q966V3	Mytilus galloprovincialis
MGC01943	1	3e-40	Copper amine oxidase	A7SMM6	Nematostella vectensis
MGC01944	2	3e-24	60S ribosomal protein L36 (Fragment)	A8UFL6	Arenicola marina
MGC01953	1	7e-13	Ribosomal protein S30	Q4H448	Crassostrea gigas
MGC01962	5	1e-101	Beta-actin	A8WE66	Crassostrea ariakensis
MGC01966	16	1e-27	Inhibitor of apoptosis 1 (Fragment)	Q9IA69	Gallus gallus
MGC01972	1	1e-30	Myosin II heavy chain (Fragment)	O96700	Ilyanassa obsoleta
MGC01974	1	3e-10	Remodeling and spacing factor 1	Q96T23	Homo sapiens
MGC01978	1	2e-45	Ficolin-2 precursor	P57756	Rattus norvegicus
MGC01985	1	4e-59	40S ribosomal protein S6	Q90YR8	Ictalurus punctatus
MGC01991	3	9e-32	Calexcitin	O76730	Todarodes pacificus
MGC01998	1	1e-118	Mytilus galloprovincialis precollagen-D mRNA, complete cds	Q8MW53 AF448526	Mytilus galloprovincialis
MGC02003	2	0	Mytilus galloprovincialis precollagen-P mRNA, complete cds	Q8MW54 AF448525	Mytilus galloprovincialis
MGC02006	1	4e-85	Mytilus galloprovincialis precollagen-NG mRNA, complete cds	Q8MW55 AF448524	Mytilus galloprovincialis
MGC02008	1	4e-35	Bromodomain containing 2	A7KE04	Salmo salar
MGC02011	1	2e-59	Mytilus galloprovincialis partial hsc70 gene for heat shock cognate 70, exons 4-5	Q3LF64 AJ783715	Mytilus galloprovincialis
MGC02012	2	8e-23	Ribosomal protein L14 (Fragment)	Q8ITA2	Aequipecten irradians
MGC02013	2	1e-18	Precollagen-D	Q8MW53	Mytilus galloprovincialis
MGC02018	1	4e-30	Translation initiation factor eIF-2B subunit alpha/beta/delta-like protein	Q9BV20	Homo sapiens
MGC02019	4	1e-34	Mitochondrial import inner membrane translocase subunit TIM14	Q9VTJ8	Drosophila melanogaster
MGC02021	1	1e-19	Phospholipase B1, membrane-associated precursor	Q6P1J6	Homo sapiens
MGC02023	4	6e-10	Precollagen-NG	Q8MW55	Mytilus galloprovincialis
MGC02024	2	1e-28	Thrombospondin type 1 repeat containing protein	Q52R83	Phytophthora cinnamomi
MGC02027	1	3e-16	Ribosomal protein L28	Q5D219	Haliotis asinina
MGC02030	1	1e-13	Aminopeptidase Ey	O57579	Gallus gallus
MGC02032	1	3e-65	GDP dissociation inhibitor 2	Q6TNT9	Danio rerio
MGC02033	9	1e-153	CG17838-PD, isoform D	Q9VDI8	Drosophila melanogaster
MGC02035	1	4e-33	Nuclear nucleic acid-binding protein C1D	Q5ZHS3	Gallus gallus
MGC02036	2	1e-34	Coatomer protein complex subunit alpha	Q6JWU9	Danio rerio
MGC02042	1	2e-19	40S ribosomal protein S28	Q90YP3	Ictalurus punctatus
MGC02047	1	0	Mytilus galloprovincialis hsc71 gene for heat shock cognate 71, exons 1-6	Q3LF65 AJ783714	Mytilus galloprovincialis
MGC02053	6	5e-25	Predicted protein (Fragment)	A7RPE2	Nematostella vectensis
MGC02055	6	2e-22	Stress-associated endoplasmic reticulum protein 2	Q6TAW2	Mus musculus
MGC02057	1	3e-22	Parkinson disease 7 domain-containing protein 1 precursor	Q32NG4	Xenopus laevis
MGC02058	1	2e-20	Small nuclear ribonucleoprotein D2-like protein	Q8MUE3	Chlamys farreri
MGC02059	1	9e-20	Mytilus galloprovincialis precollagen-NG mRNA, complete cds	Q8MW55 AF448524	Mytilus galloprovincialis
MGC02065	1	4e-63	40S ribosomal protein S4 (Fragment)	Q3HM58	Mytilus edulis
MGC02070	2	1e-18	F-spondin	Q17FH5	Aedes aegypti
MGC02072	1	5e-84	Bifunctional 3prime-phosphoadenosine 5prime-phosphosulfate synthetase	Q27128	Urechis caupo
MGC02074	1	2e-33	Calponin-like protein	Q966V3	Mytilus galloprovincialis
MGC02086	1	2e-14	Heat shock 70 kDa protein 12B	Q96MM6	Homo sapiens
MGC02087	3	1e-136	Myosin heavy chain (Fragment)	Q9U0S7	Mytilus galloprovincialis
MGC02093	1	5e-07	Regulator of sex-limitation candidate 8	Q7M6X3	Mus musculus
MGC02096	8	1e-73	Carboxypeptidase B	P04069	Astacus fluviatilis
MGC02097	1	6e-13	C-myc proto-oncogene homolog protein (Fragment)	Q26424	Crassostrea virginica
MGC02106	10	3e-39	2008-12-01	Q75R52	Lymnaea stagnalis
MGC02109	7	9e-41	Oxidoreductase, short chain dehydrogenase/reductase family protein	A8QBW1	Brugia malayi
MGC02113	4	1e-17	Novel protein similar to cornifelin	Q28FW5	Xenopus tropicalis
MGC02114	1	2e-13	SRCR domain, membrane form 2	O96943	Geodia cydonium
MGC02117	1	7e-24	Nocardicin 3-amino-3-carboxypropyl transferase subsp. tsuyamanensis	Q9RAH6	Nocardia uniformis subsp. tsuyamanensis
MGC02119	4	1e-105	Serine protease CFSP2	A0S0P9	Chlamys farreri
MGC02120	5	1e-164	Alpha-amylase	Q8I9P8	Corbicula fluminea
MGC02127	2	1e-19	60S ribosomal protein L18	Q8T6A0	Aplysia californica
MGC02128	9	4e-27	Cathepsin L-associated protein	Q6S995	Artemia sanfranciscana
MGC02136	2	6e-64	Lipopolysaccharide and beta-1,3-glucan binding protein precursor	Q9U0G4	Pacifastacus leniusculus
MGC02137	3	9e-30	Vdg3	Q2XPU9	Mytilus edulis
MGC02139	2	5e-21	C-type lectin domain family 4 member M	Q8HY11	Hylobates syndactylus
MGC02140	1	4e-66	Mytilus galloprovincialis mRNA for myticin C (mync-MYTGA gene), clone Mg_Hae04_03H06	A7DWU0 AM497990	Mytilus galloprovincialis
MGC02143	4	9e-27	Collagen alpha-1(XII) chain precursor	Q60847	Mus musculus
MGC02153	1	8e-25	Lachesin, putative	Q178V3	Aedes aegypti
MGC02157	28	5e-58	Trypsin (Fragment)	Q2XSC1	Mytilus edulis
MGC02158	1	5e-16	Ral guanine nucleotide exchange factor 2	Q9U4U5	Drosophila melanogaster
MGC02161	1	2e-13	Mytilus galloprovincialis microsatellite ISSR sequence, clone 14.715	AJ938111	Mytilus galloprovincialis
MGC02164	1	4e-62	78kDa glucose regulated protein	Q75W49	Crassostrea gigas
MGC02167	4	3e-89	Proteasome (Prosome, macropain) 26S subunit, non-ATPase, 8	Q6P1L7	Homo sapiens
MGC02168	1	6e-63	Nuclear import 7 homolog	Q503P2	Danio rerio
MGC02169	16	2e-41	Sea star regeneration-associated protease SRAP	Q9BK47	Luidia foliolata
MGC02172	1	7e-14	Dopamine beta hydroxylase-like protein	A1L026	Aplysia californica
MGC02176	7	1e-153	Cellulase	Q86M37	Haliotis discus
MGC02180	2	3e-36	Vdg3	Q2XPU9	Mytilus edulis
MGC02186	10	5e-52	Chymotrypsin-like serine proteinase precursor	P35003	Haliotis rufescens
MGC02188	1	2e-17	CAMP responsive element binding protein-like (Fragment)	Q5Y1E2	Crassostrea gigas
MGC02193	2	6e-42	Proteasome 26S subunit-like (Fragment)	Q1WCI7	Ictalurus punctatus
MGC02198	1	1e-12	Novel protein similar to human and mouse complement component 1, q subcomponent-like 1 (Fragment)	Q5RGN5	Danio rerio
MGC02200	1	2e-70	Ethanolamine-phosphate cytidylyltransferase	Q179F9	Aedes aegypti
MGC02203	2	6e-64	Thioester-containing protein	A6MJP5	Chlamys farreri
MGC02204	1	1e-06	Foot protein-4 variant-2	A1XF85	Mytilus californianus
MGC02206	1	8e-09	Trypsin (Fragment)	Q2XSC1	Mytilus edulis
MGC02208	2	1e-19	UTP14, U3 small nucleolar ribonucleoprotein, homolog C	Q08E77	Homo sapiens
MGC02212	6	3e-35	Hillarin	Q964C7	Hirudo medicinalis
MGC02214	1	4e-20	Cold shock domain containing E1, RNA-binding	Q501Q4	Xenopus tropicalis
MGC02223	1	1e-14	Mytilus edulis gene for endo-1,4-mannanase, exons 1-6	Q8WPJ2 AJ271365	Mytilus edulis
MGC02225	15	2e-84	Reductase-related protein	O61472	Aplysia californica
MGC02227	3	3e-29	Lysosomal-associated transmembrane protein 4A	Q60961	Mus musculus
MGC02228	1	2e-47	Cullin 4A	A2A2W2	Homo sapiens
MGC02230	1	6e-37	Methylosome protein 50	Q99J09	Mus musculus
MGC02231	1	1e-64	40S ribosomal protein S4 (Fragment)	Q3HM58	Mytilus edulis
MGC02236	2	3e-15	Matrilin	Q3YJV2	Biomphalaria glabrata
MGC02237	3	1e-143	Mytilus galloprovincialis precollagen-D mRNA, complete cds	Q8MW53 AF448526	Mytilus galloprovincialis
MGC02242	1	2e-28	Nadp transhydrogenase	Q16LL0	Aedes aegypti
MGC02246	3	4e-88	40S ribosomal protein S4 (Fragment)	Q3HM58	Mytilus edulis
MGC02249	1	4e-18	Sorbin and SH3 domain-containing protein 2 (Fragment)	O94875	Homo sapiens
MGC02250	2	1e-177	Mytilus galloprovincialis precollagen-D mRNA, complete cds	Q8MW53 AF448526	Mytilus galloprovincialis
MGC02252	1	3e-53	Armadillo repeat-containing protein 8	Q8IUR7	Homo sapiens
MGC02253	1	1e-35	Calmodulin	Q76LB7	Strongylocentrotus intermedius
MGC02254	4	1e-136	Elongation factor 2	Q3SYU2	Bos taurus
MGC02260	7	6e-37	Collagen alpha-6(VI) chain precursor	A6NMZ7	Homo sapiens
MGC02264	2	2e-44	Plasminogen precursor	Q01177	Rattus norvegicus
MGC02267	2	1e-143	Heat shock cognate 71	Q3LF65	Mytilus galloprovincialis
MGC02273	3	2e-27	ATP synthase C subunit	Q4PM80	Ixodes scapularis
MGC02276	9	1e-23	Collagen alpha-1(XII) chain precursor	Q99715	Homo sapiens
MGC02284	1	7e-17	Ribosomal protein P2-like (Fragment)	Q5QBF5	Culicoides sonorensis
MGC02287	13	1e-102	Prohibitin	Q7T1D8	Danio rerio
MGC02289	3	1e-26	Precollagen-NG	Q8MW55	Mytilus galloprovincialis
MGC02290	3	1e-12	Transmembrane and coiled-coil domain-containing protein 4	Q91WU4	Mus musculus
MGC02292	1	3e-35	Tubulin, alpha 2	Q6TNP9	Danio rerio
MGC02297	2	0	Ciona intestinalis cDNA, clone:ciad010a08, full insert sequence	AK113140	Ciona intestinalis
MGC02301	4	4e-35	Pan3 protein	Q5U221	Mus musculus
MGC02305	7	1e-91	Mytilus galloprovincialis precollagen-D mRNA, complete cds	Q8MW53 AF448526	Mytilus galloprovincialis
MGC02307	1	3e-50	Cystathionine-beta-synthase	Q640V0	Xenopus tropicalis
MGC02311	1	1e-132	Mytilus galloprovincialis precollagen-D mRNA, complete cds	Q8MW53 AF448526	Mytilus galloprovincialis
MGC02312	1	2e-16	Precollagen-NG	Q8MW55	Mytilus galloprovincialis
MGC02314	9	3e-40	Adipophilin	Q4PLW0	Sus scrofa
MGC02323	1	5e-38	Ribosomal protein S20	Q70MN4	Crassostrea gigas
MGC02327	1	1e-16	Prefoldin subunit 4	Q9NQP4	Homo sapiens
MGC02329	2	3e-99	Alpha-tubulin	Q27122	Urechis caupo
MGC02331	24	3e-21	Precollagen-D	Q8MW53	Mytilus galloprovincialis
MGC02335	7	4e-21	Macrophage galactose-type C-type lectin 2	Q8JZN1	Mus musculus
MGC02341	6	0	Beta-tubulin	Q5NT88	Crassostrea gigas
MGC02344	1	7e-71	Ribosomal protein S9	Q6DFN8	Xenopus tropicalis
MGC02346	1	3e-16	Suppression of tumorigenicity 14	A5PMY0	Danio rerio
MGC02352	1	3e-30	tRNA-splicing endonuclease subunit Sen2	Q5M954	Rattus norvegicus
MGC02354	1	2e-49	Activin receptor type-2A precursor	Q90669	Gallus gallus
MGC02359	1	1e-07	Heterogeneous nuclear ribonucleoprotein (Fragment)	Q3YMU1	Drosophila simulans
MGC02365	1	2e-57	Acetyl-Coenzyme A acyltransferase 1	Q6GQN6	Danio rerio
MGC02370	1	1e-24	Radial spokehead	O46178	Strongylocentrotus purpuratus
MGC02371	1	4e-51	Mytilus galloprovincialis partial hsc70 gene for heat shock cognate 70, exons 4-5	Q3LF64 AJ783715	Mytilus galloprovincialis
MGC02372	2	6e-59	ATP synthase subunit beta (Fragment)	Q6PTH6	Mytilus edulis
MGC02375	2	1e-21	Ribosomal protein P1	Q56FH3	Lysiphlebus testaceipes
MGC02376	1	3e-27	40S ribosomal protein S19	Q8ITC3	Aequipecten irradians
MGC02378	4	4e-66	Ribosomal protein S18	Q4H450	Crassostrea gigas
MGC02383	1	3e-34	Autophagy protein 5	Q99J83	Mus musculus
MGC02385	3	1e-22	Precollagen-NG	Q8MW55	Mytilus galloprovincialis
MGC02386	1	1e-53	Aldehyde dehydrogenase, mitochondrial precursor	P11884	Rattus norvegicus
MGC02402	1	4e-35	Bifunctional polynucleotide phosphatase/kinase	Q96T60	Homo sapiens
MGC02403	2	4e-79	Pescadillo homolog 1, containing BRCT domain	Q6P1T6	Xenopus tropicalis
MGC02408	4	8e-11	Foot protein-4 variant-2	A1XF85	Mytilus californianus
MGC02411	1	7e-16	Ribosomal protein L19 (Fragment)	Q70MM2	Crassostrea gigas
MGC02412	1	3e-14	Cysteine-rich motor neuron 1 protein precursor	Q7T3Q2	Danio rerio
MGC02419	1	6e-36	Galectin 4-like protein transcript variant hannai	A3FKF6	Haliotis discus hannai
MGC02420	3	0	Mytilus galloprovincialis precollagen-P mRNA, complete cds	Q8MW54 AF448525	Mytilus galloprovincialis
MGC02425	17	2e-50	Chitinase 1	Q0VGG6	Homo sapiens
MGC02426	1	6e-86	tRNA-dihydrouridine synthase 3-like	Q7ZWS1	Xenopus laevis
MGC02427	1	8e-41	Ribosomal protein S20	Q70MN4	Crassostrea gigas
MGC02440	2	1e-123	Probable transport protein Sec61 alpha subunit	Q5XUA5	Toxoptera citricida
MGC02441	1	1e-88	Carboxylase:pyruvate/acetyl-coa/propionyl-coa	Q16V52	Aedes aegypti
MGC02445	3	1e-102	Eukaryotic translation initiation factor 3, subunit 3 gamma	Q6P9U8	Rattus norvegicus
MGC02446	14	4e-29	Small nuclear ribonucleoprotein sm d1	Q17DD1	Aedes aegypti
MGC02448	1	1e-148	Mytilus galloprovincialis precollagen-D mRNA, complete cds	Q8MW53 AF448526	Mytilus galloprovincialis
MGC02452	1	1e-101	Twitchin	Q7YT99	Mytilus galloprovincialis
MGC02454	1	7e-31	Precollagen-D	Q8MW53	Mytilus galloprovincialis
MGC02455	2	1e-38	Ribosomal protein S5 (Fragment)	Q70ML8	Crassostrea gigas
MGC02456	13	1e-107	Cathepsin L	Q86GJ2	Hydra attenuata
MGC02464	1	3e-17	Xanthine dehydrogenase family protein, molybdopterin-binding subunit O139:H28 (strain E24377A / ETEC)	A7ZI19	Escherichia coli O139:H28 (strain E24377A / ETEC)
MGC02465	1	1e-16	Ferritin	A0S5U1	Hydra attenuata
MGC02474	1	1e-165	Mytilus galloprovincialis precollagen-D mRNA, complete cds	Q8MW53 AF448526	Mytilus galloprovincialis
MGC02476	1	8e-23	Stress-associated endoplasmic reticulum protein 2	Q8N6R1	Homo sapiens
MGC02478	1	1e-37	Putative ribosomal protein S14e	Q0PXX5	Diaphorina citri
MGC02481	4	3e-33	Hillarin	Q964C7	Hirudo medicinalis
MGC02490	1	1e-172	Mytilus galloprovincialis precollagen-D mRNA, complete cds	Q8MW53 AF448526	Mytilus galloprovincialis
MGC02498	1	8e-41	Adhesive plaque matrix protein 2 precursor	Q25464	Mytilus galloprovincialis
MGC02499	1	4e-19	Ribosomal protein L14 (Fragment)	Q8ITA2	Aequipecten irradians
MGC02504	1	5e-41	Clathrin assembly protein AP180	Q9U6M6	Loligo pealeii
MGC02521	3	2e-86	33 kDa inner dynein arm light chain, axonemal	Q26630	Strongylocentrotus purpuratus
MGC02525	1	1e-106	ATP synthase subunit alpha	Q000T7	Pinctada fucata
MGC02534	1	7e-31	Peptidyl-prolyl cis-trans isomerase	Q966Y4	Suberites domuncula
MGC02535	1	1e-49	Nicotinate-nucleotide pyrophosphorylase [carboxylating] (Fragment)	A7SG73	Nematostella vectensis
MGC02541	1	1e-138	Mytilus galloprovincialis precollagen-NG mRNA, complete cds	Q8MW55 AF448524	Mytilus galloprovincialis
MGC02546	1	3e-24	Pre-mRNA-splicing factor ATP-dependent RNA helicase PRP16	Q17R09	Bos taurus
MGC02555	2	7e-37	Hillarin	Q964C7	Hirudo medicinalis
MGC02559	2	1e-15	Macrophage receptor MARCO	Q60754	Mus musculus
MGC02562	2	4e-60	40S ribosomal protein S23	A1KYZ5	Crassostrea gigas
MGC02574	1	6e-79	Electron transport oxidoreductase	Q16IA8	Aedes aegypti
MGC02581	1	2e-96	GTP-binding nuclear protein RAN/TC4, putative	A8Q704	Brugia malayi
MGC02583	1	2e-32	Diacylglycerol O-acyltransferase 1	O75907	Homo sapiens
MGC02586	1	9e-77	Cell division protein kinase 5	Q03114	Rattus norvegicus
MGC02590	1	3e-19	Coiled-coil domain containing 94	Q803C6	Danio rerio
MGC02596	1	1e-24	Peptidyl-prolyl cis-trans isomerase	A3F594	Artemia sanfranciscana
MGC02600	1	1e-29	Mytilus galloprovincialis partial hsc70 gene for heat shock cognate 70, exons 4-5	Q3LF64 AJ783715	Mytilus galloprovincialis
MGC02604	1	1e-14	Nup205 protein (Fragment)	Q80VE6	Mus musculus
MGC02605	1	4e-35	Still life, putative	Q17DC2	Aedes aegypti
MGC02606	1	1e-146	Mytilus galloprovincialis precollagen-D mRNA, complete cds	Q8MW53 AF448526	Mytilus galloprovincialis
MGC02610	2	1e-15	60S acidic ribosomal protein P1	Q6F454	Plutella xylostella
MGC02611	3	3e-16	Microfibrillar-associated protein 1B	A2ARQ8	Mus musculus
MGC02613	1	2e-81	1-phosphatidylinositol-4,5-bisphosphate phosphodiesterase beta-1	P10894	Bos taurus
MGC02617	1	2e-24	Ribonuclease UK114	P80601	Capra hircus
MGC02622	1	3e-19	Collagen IV alpha 1 chain (Fragment)	Q8T7S4	Anopheles gambiae
MGC02623	2	1e-70	Hydroxysteroid dehydrogenase-like protein 2	Q6PAY8	Xenopus laevis
MGC02625	1	6e-51	Small nuclear ribonucleoprotein D2-like protein	Q8MUE3	Chlamys farreri
MGC02628	3	9e-53	Myosin heavy chain (Fragment)	Q9U0S7	Mytilus galloprovincialis
MGC02642	1	3e-67	Nucleolar complex protein 4 homolog	Q4VBT2	Danio rerio
MGC02643	1	1e-100	Polyubiquitin	Q8MV00	Tribolium castaneum
MGC02650	1	6e-21	Protein pellino	O77237	Drosophila melanogaster
MGC02654	3	3e-35	Microsomal glutathione S-transferase 3	Q0GZN9	Cyprinus carpio
MGC02656	4	3e-55	Caffeoyl-CoA O-methyltransferase	Q4C7D6	Crocosphaera watsonii
MGC02660	1	1e-103	Vacuolar protein sorting-associated protein 26B	Q8C0E2	Mus musculus
MGC02662	4	1e-108	radixin, full insert sequence (Fragment)	Q3U111	Mus musculus
MGC02669	1	1e-117	Mytilus galloprovincialis actin mRNA, complete cds	Q9Y0D6 AF157491	Mytilus galloprovincialis
MGC02675	3	4e-39	Glucose dehydrogenase	Q17DV8	Aedes aegypti
MGC02678	7	1e-113	Voltage-dependent anion channel	A1Y189	Paralichthys olivaceus
MGC02684	3	8e-23	Elongation factor 1-alpha	Q6BD10	Mytilus galloprovincialis
MGC02697	9	5e-31	Col protein	Q8WP36	Suberites domuncula
MGC02699	6	1e-25	Foot protein-6 variant-1	Q0H216	Mytilus californianus
MGC02701	1	4e-45	Syringomycin biosynthesis enzyme 2-like protein DSM 3645	A4A0F4	Blastopirellula marina DSM 3645
MGC02702	1	2e-30	Importin 7	Q6NYN3	Danio rerio
MGC02703	1	5e-30	Carcinolectin5b-3	A9X6Z6	Carcinoscorpius rotundicauda
MGC02711	1	3e-11	Transglutaminase (Fragment)	Q90714	Gallus gallus
MGC02728	1	2e-52	Novel protein similar to vertebrate runt-related transcription factor 1; translocated to, 1	Q1L8K2	Danio rerio
MGC02730	1	2e-16	Precollagen-D	Q8MW53	Mytilus galloprovincialis
MGC02732	1	2e-95	P53 tumor suppressor-like protein	Q53CG6	Mytilus edulis
MGC02737	1	6e-14	Novel protein similar to vertebrate flavoprotein oxidoreductase MICAL3 (Fragment)	Q1LWQ6	Danio rerio
MGC02743	2	1e-53	Ribosomal protein S18	Q4H450	Crassostrea gigas
MGC02744	3	3e-89	Proteasome subunit alpha type	Q4VBR8	Danio rerio
MGC02748	2	4e-77	Nuclear assembly protein 1 like	A9CQM2	Carassius auratus
MGC02755	1	9e-23	Novel protein similar to vertebrate LAS1-like	A2CF03	Danio rerio
MGC02762	1	6e-15	FERM domain-containing protein 8	Q7ZWP1	Xenopus laevis
MGC02773	1	6e-71	Proteasome subunit alpha type	A7S9Y7	Nematostella vectensis
MGC02777	3	8e-13	Flagellar associated protein (Fragment)	A8JF49	Chlamydomonas reinhardtii
MGC02779	3	1e-122	Mytilus galloprovincialis precollagen-NG mRNA, complete cds	Q8MW55 AF448524	Mytilus galloprovincialis
MGC02781	2	1e-38	Ribosomal protein S20	Q70MN4	Crassostrea gigas
MGC02785	3	7e-47	Endothelial differentiation-related factor 1	O60869	Homo sapiens
MGC02786	1	8e-35	Cytochrome P450 2K5	Q9IAT1	Oncorhynchus mykiss
MGC02790	1	2e-46	Nucleoside diphosphate kinase (strain NIH 2624)	Q0CE18	Aspergillus terreus (strain NIH 2624)
MGC02794	1	1e-15	Sialic acid binding lectin	Q1KM18	Helix pomatia
MGC02803	1	7e-15	Monocarboxylate transporter	Q16H88	Aedes aegypti
MGC02804	1	2e-53	Taurine transporter	Q59IU0	Mytilus galloprovincialis
MGC02808	2	5e-13	Zinc finger protein-like protein	Q1PDK3	Arabidopsis thaliana
MGC02809	1	7e-27	40S ribosomal protein S24	A8UEQ9	Arenicola marina
MGC02810	1	2e-13	Troponin I	O15988	Patinopecten yessoensis
MGC02813	1	8e-16	Sushi, nidogen and EGF-like domain-containing protein 1 precursor	Q70E20	Mus musculus
MGC02814	2	4e-96	Elongation factor 1-alpha	Q6BD10	Mytilus galloprovincialis
MGC02816	6	5e-18	RNA-binding protein musashi/mRNA cleavage and polyadenylation factor I complex subunit HRP1	Q1HR40	Aedes aegypti
MGC02825	2	4e-12	Mannose receptor, C type 1	Q5VSJ2	Homo sapiens
MGC02827	1	2e-25	60S ribosomal protein L37a	O61462	Cryptochiton stelleri
MGC02831	1	2e-14	EKN1	Q5VJS3	Xenopus tropicalis
MGC02833	3	2e-72	Heavy metal binding protein precursor	Q708T0	Mytilus edulis
MGC02837	4	4e-79	Cct7-prov protein (Fragment)	Q7ZXA9	Xenopus laevis
MGC02848	1	1e-16	Mrg-binding protein	Q16KI1	Aedes aegypti
MGC02851	1	4e-34	60S ribosomal protein L4	P49165	Urechis caupo
MGC02853	1	1e-20	Ubiquinol-cytochrome C reductase binding protein	Q5MM88	Aedes aegypti
MGC02855	1	5e-64	Protein O-mannosyl-transferase 2	Q29IL2	Drosophila pseudoobscura
MGC02856	1	3e-09	Nebl protein	Q4KKZ0	Mus musculus
MGC02857	1	3e-50	Sorting nexin-6	Q9UNH7	Homo sapiens
MGC02867	1	2e-29	Eukaryotic translation initiation factor 3 subunit M	Q7T3B0	Danio rerio
MGC02872	2	7e-73	Tpr protein (Fragment)	Q921B9	Mus musculus
MGC02873	1	5e-61	Piwi-like protein 1	Q96J94	Homo sapiens
MGC02880	1	5e-59	Ribosomal protein rpl7a (Fragment)	A8UEZ2	Arenicola marina
MGC02882	1	6e-28	Fibulin-2 precursor	P37889	Mus musculus
MGC02885	1	3e-54	Splicing factor 45	Q96I25	Homo sapiens
MGC02886	1	1e-26	Fibrillar collagen chain FAp1 alpha	O77087	Alvinella pompejana
MGC02887	1	6e-10	Theromacin	A5GZY1	Aplysia californica
MGC02891	1	2e-31	Cytochrome P450 2P1	Q9IAX8	Fundulus heteroclitus
MGC02896	1	4e-13	Catchin	Q9NJ19	Aequipecten irradians
MGC02897	3	2e-15	Ribosomal protein L1	Q4KTH6	Suberites domuncula
MGC02898	3	1e-100	Pedal retractor muscle myosin heavy chain (Fragment)	Q9U0S6	Mytilus galloprovincialis
MGC02899	2	3e-51	Fibrinogen tsingtauense	Q19AS1	Branchiostoma belcheri tsingtauense
MGC02900	1	2e-23	60S acidic ribosomal protein P1	P08570	Drosophila melanogaster
MGC02901	2	6e-53	Cytoplasmic dynein 1 heavy chain 1	Q9JHU4	Mus musculus
MGC02911	1	4e-49	Fringe	Q49QW2	Euprymna scolopes
MGC02914	1	1e-35	Elongation factor 1-alpha	Q6BD10	Mytilus galloprovincialis
MGC02922	1	2e-11	Elongation factor 1-alpha	Q6BD10	Mytilus galloprovincialis
MGC02925	1	3e-46	60S ribosomal protein L35	Q98TF7	Gallus gallus
MGC02930	1	3e-11	Novel protein	A8WHR5	Danio rerio
MGC02931	1	5e-76	DEAD (Asp-Glu-Ala-Asp) box polypeptide 53	Q0P4V5	Xenopus tropicalis
MGC02932	18	0	Calponin-like protein	Q966V3	Mytilus galloprovincialis
MGC02937	2	1e-76	Phosphatidyl choline 2-acylhydrolase cPLA2	Q9TT38	Oryctolagus cuniculus
MGC02947	2	6e-34	Pannexin 2	Q4VTM8	Aplysia californica
MGC02948	3	1e-166	Splicing factor 3a, subunit 3	Q58E59	Mus musculus
MGC02949	2	1e-53	Tubulin, alpha 3A	Q5FW91	Mus musculus
MGC02952	2	5e-39	GTPase activating protein (SH3 domain) binding protein 2	Q6P361	Xenopus tropicalis
MGC02953	2	1e-20	Ribosomal protein L27a tsingtauense	Q86D70	Branchiostoma belcheri tsingtauense
MGC02960	2	2e-06	Mannose receptor, C type 1	Q5VSJ2	Homo sapiens
MGC02966	1	4e-29	Ribosomal protein L10Ae	Q4GXK2	Cicindela littoralis
MGC02970	6	4e-54	Fibrinogen C domain containing 1	A3KFJ8	Homo sapiens
MGC02975	3	1e-116	Polymerase (RNA) II (DNA directed) polypeptide C	Q99M46	Mus musculus
MGC02980	2	7e-37	Nudix (Nucleoside diphosphate linked moiety X)-type motif 2	Q6DIN4	Xenopus tropicalis
MGC02985	1	1e-16	Proliferation-inducing protein 8	Q5JB46	Homo sapiens
MGC02986	2	5e-22	Lysozyme II	Q68KS6	Artogeia rapae
MGC02987	1	8e-24	General transcription factor 3C polypeptide 1	Q63505	Rattus norvegicus
MGC02989	2	5e-24	Precollagen-D	Q8MW53	Mytilus galloprovincialis
MGC02992	2	2e-65	Mytilus edulis precollagen D (preCol-D) mRNA, complete cds	O44367 AF029249	Mytilus edulis
MGC02993	2	6e-45	QM protein	Q6H3X5	Pinctada fucata
MGC03000	2	8e-16	SOUL/heme-binding protein	Q4ZJ76	Xenopus laevis
MGC03003	1	4e-44	TBC1 domain family member 25	Q3MII6	Homo sapiens
MGC03006	1	6e-26	Putative ribosomal protein L17 (Fragment)	A8U9R6	Sipunculus nudus
MGC03015	1	4e-17	Fertilization envelope outer layer protein	Q9W6G2	Cyprinus carpio
MGC03017	1	1e-153	Mytilus galloprovincialis precollagen-D mRNA, complete cds	Q8MW53 AF448526	Mytilus galloprovincialis
MGC03023	2	2e-56	ATP synthase subunit alpha	Q000T7	Pinctada fucata
MGC03031	2	3e-65	Lethal(2) giant larvae protein homolog 2	Q6P1M3	Homo sapiens
MGC03032	1	1e-91	Mytilus galloprovincialis precollagen-D mRNA, complete cds	Q8MW53 AF448526	Mytilus galloprovincialis
MGC03039	1	5e-28	Serine/threonine-protein kinase SNF1-like kinase 2	Q8CFH6	Mus musculus
MGC03051	1	2e-42	Eukaryotic translation initiation factor 4A1	Q6P3V8	Rattus norvegicus
MGC03058	4	5e-06	Latent-transforming growth factor beta-binding protein 2 precursor	O35806	Rattus norvegicus
MGC03064	17	9e-11	Precerebellin-like protein	Q9PT14	Oncorhynchus mykiss
MGC03065	2	4e-86	Polyubiquitin	Q17000	Artemia sanfranciscana
MGC03068	1	4e-09	Chorionic proteinase inhibitor	Q8JIP6	Tribolodon hakonensis
MGC03108	1	6e-87	Prohormone convertase precursor	Q28959	Sus scrofa
MGC03116	1	5e-38	Proliferating cell nuclear antigen	Q4PKD8	Aedes albopictus
MGC03117	1	5e-18	Ribosomal protein rpl37	A8UGE9	Eurythoe complanata
MGC03126	1	5e-25	60S ribosomal protein L14	O46160	Lumbricus rubellus
MGC03127	2	3e-34	Vdg3	Q2XPU9	Mytilus edulis
MGC03139	1	5e-33	Cellulase	A5A7P3	Strongylocentrotus nudus
MGC03156	2	8e-26	28S ribosomal protein S16, mitochondrial precursor	P82915	Bos taurus
MGC03160	2	2e-51	Mytilus edulis foot protein-3 precursor variant13 (Mefp3) mRNA, complete cds	Q9NAU2 AF286150	Mytilus edulis
MGC03162	3	3e-12	Vitelline envelope zona pellucida domain 10	A0MCR3	Haliotis fulgens
MGC03165	4	2e-17	Sialic acid binding lectin precursor	Q70SH0	Cepaea hortensis
MGC03168	4	5e-72	Chaperone protein	O96945	Geodia cydonium
MGC03171	1	5e-08	Dopamine beta hydroxylase-like protein	A1L026	Aplysia californica
MGC03172	1	1e-48	60S ribosomal protein L27	A8UFE8	Arenicola marina
MGC03180	2	9e-11	Vitelline envelope zona pellucida domain 8	A0MCQ2	Haliotis corrugata
MGC03187	1	1e-32	Selenide, water dikinase	O18373	Drosophila melanogaster
MGC03191	2	3e-16	Myelin basic protein expression factor 2, repressor (Fragment)	A2ATP6	Mus musculus
MGC03195	2	3e-21	Kruppel-like factor	Q2PHB0	Lehmannia valentiana
MGC03196	2	3e-12	ETS-related transcription factor Elf-2	Q15723	Homo sapiens
MGC03197	1	8e-70	Mytilus edulis foot protein-3 precursor variant13 (Mefp3) mRNA, complete cds	Q9NAU2 AF286150	Mytilus edulis
MGC03204	1	8e-57	Mytilus edulis nongradient byssal precursor, mRNA, complete cds	O76271 AF043944	Mytilus edulis
MGC03210	10	4e-39	C-myc proto-oncogene homolog protein (Fragment)	Q26424	Crassostrea virginica
MGC03219	2	1e-46	Glutaryl-CoA dehydrogenase, mitochondrial precursor (Fragment)	P81140	Sus scrofa
MGC03224	6	3e-95	Neuron-specific staufen	Q3L1C9	Aplysia californica
MGC03226	3	8e-43	Ficolin-2 precursor	Q29041	Sus scrofa
MGC03227	2	3e-55	Serine protease inhibitor-1S	A1X5G2	Chlamys farreri
MGC03246	5	6e-39	ATP-dependent RNA helicase DDX42	Q810A7	Mus musculus
MGC03253	4	3e-47	Int-6 protein	Q9I8W7	Xenopus laevis
MGC03274	1	5e-57	Mytilus edulis precollagen P (preCol-P) mRNA, complete cds	O16161 AF015539	Mytilus edulis
MGC03276	5	8e-07	Peptidylglycine alpha hydroxylating mono-oxygenase	Q86QQ6	Schistosoma mansoni
MGC03278	2	5e-71	Zinc finger SWIM domain-containing protein 4	Q8C7B8	Mus musculus
MGC03284	1	4e-29	Ribosomal protein S10	Q70MT4	Crassostrea gigas
MGC03288	1	7e-21	Cholinephosphate cytidylyl transferase isoform B2	Q7YZF4	Aedes aegypti
MGC03299	1	2e-11	60S ribosomal protein L13	Q90YV5	Ictalurus punctatus
MGC03300	3	1e-21	40S ribosomal protein S24 (Fragment)	Q8I9M5	Chlamys farreri
MGC03303	1	4e-70	Mytilus edulis precollagen D (preCol-D) mRNA, complete cds	O44367 AF029249	Mytilus edulis
MGC03313	2	2e-07	Zinc metalloproteinase nas-39 precursor	Q20176	Caenorhabditis elegans
MGC03318	3	2e-14	Ig family protein precursor ATCC 23779	A9B3P7	Herpetosiphon aurantiacus (strain ATCC 23779 / DSM
MGC03332	1	8e-26	Phosphatidylinositol-4-phosphate 5-kinase, type I, beta	Q6GL49	Xenopus tropicalis
MGC03350	3	2e-22	Ras-related protein Rab-27A	P23640	Rattus norvegicus
MGC03364	1	1e-27	Ppp1r16a protein	Q8CFW6	Mus musculus
MGC03366	1	1e-47	Leucine rich repeat containing 6	Q28FY0	Xenopus tropicalis
MGC03371	1	6e-07	Foot protein 3 variant 8	Q2Q9Z9	Mytilus californianus
MGC03376	1	2e-15	Pol-like protein	Q76IL3	Danio rerio
MGC03380	1	3e-11	Flagellar associated protein	A8IUG5	Chlamydomonas reinhardtii
MGC03382	1	8e-15	Ribosomal protein L12e	Q4GXJ5	Biphyllus lunatus
MGC03385	1	2e-31	Beta integrin subunit	O96444	Biomphalaria glabrata
MGC03387	14	2e-96	Eukaryotic translation initiation factor 3, subunit 5 epsilon, 47kDa (Fragment)	Q28FS0	Xenopus tropicalis
MGC03389	1	8e-53	Mytilus californianus precollagen-D mRNA, complete cds	A9QLN2 EU120661	Mytilus californianus
MGC03399	1	1e-50	Sestrin 3 (Fragment)	Q28J17	Xenopus tropicalis
MGC03400	5	3e-19	Collagen protein	Q9GV99	Suberites domuncula
MGC03401	1	2e-55	MORC family CW-type zinc finger protein 2A	Q69ZX6	Mus musculus
MGC03411	2	3e-63	Probable ribosome biogenesis protein RLP24	Q9UHA3	Homo sapiens
MGC03415	2	1e-70	Mytilus galloprovincialis gene for twitchin	B2DFH3 AB433994	Mytilus galloprovincialis
MGC03425	1	2e-34	THO complex subunit 5 homolog B	Q7ZXA8	Xenopus laevis
MGC03427	1	1e-91	Mytilus galloprovincialis hsc71 gene for heat shock cognate 71, exons 1-6	Q3LF65 AJ783714	Mytilus galloprovincialis
MGC03433	1	2e-31	90-kDa heat-shock protein (Fragment)	Q7YZJ0	Suberites fuscus
MGC03437	1	3e-53	Exportin 1, CRM1 homolog	A2AKT7	Mus musculus
MGC03442	1	3e-08	Formin Homology 2 Domain containing protein G3	A2FX23	Trichomonas vaginalis G3
MGC03444	1	3e-42	Histone acetyltransferase-1	Q9DFS5	Gallus gallus
MGC03446	5	7e-13	Tubulin polymerization-promoting protein family member 3	Q2VPM9	Xenopus laevis
MGC03447	1	2e-16	Stromal antigen	Q17D80	Aedes aegypti
MGC03451	1	2e-08	Titin a	A5X6X5	Danio rerio
MGC03454	1	5e-70	Mytilus edulis precollagen D (preCol-D) mRNA, complete cds	O44367 AF029249	Mytilus edulis
MGC03456	1	1e-71	Eukaryotic translation initiation factor 3, subunit 9 eta, 116kDa	A4D210	Homo sapiens
MGC03461	1	1e-35	ATP-binding cassette sub-family F member 3	Q66H39	Rattus norvegicus
MGC03462	1	8e-10	Sec63 protein (Fragment)	Q8K2U5	Mus musculus
MGC03470	1	5e-28	3-hydroxyisobutyrate dehydrogenase	Q1KKZ7	Fugu rubripes
MGC03471	1	5e-07	Aven protein	Q496S6	Mus musculus
MGC03473	2	1e-120	Mytilus galloprovincialis gene for twitchin	B2DFH3 AB433994	Mytilus galloprovincialis
MGC03477	1	7e-56	Mytilus galloprovincialis precollagen-D mRNA, complete cds	Q8MW53 AF448526	Mytilus galloprovincialis
MGC03478	5	2e-08	Ependymin-related protein tsingtauense	Q6WNG6	Branchiostoma belcheri tsingtauense
MGC03479	1	2e-65	Multiple C2 and transmembrane domain-containing protein 1	Q6DN14	Homo sapiens
MGC03493	1	5e-16	Polyprotein	Q91674	Xenopus laevis
MGC03495	1	1e-28	Ribosomal protein L35a	Q6DGM0	Danio rerio
MGC03496	1	1e-14	Mytilus galloprovincialis partial hsc70 gene for heat shock cognate 70, exons 4-5	Q3LF64 AJ783715	Mytilus galloprovincialis
MGC03499	1	6e-25	Precollagen-P	Q8MW54	Mytilus galloprovincialis
MGC03514	1	5e-27	GTPase, IMAP family member 4	Q6IRE3	Rattus norvegicus
MGC03515	3	7e-72	20-hydroxysteroid dehydrogenase	Q4JK63	Gallus gallus
MGC03518	1	5e-31	TISP74 protein, full insert sequence	Q3TT91	Mus musculus
MGC03519	5	1e-19	Coiled-coil domain-containing protein 51	Q5PPN7	Rattus norvegicus
MGC03521	3	2e-22	P23-like protein tsingtauense	Q6WMT0	Branchiostoma belcheri tsingtauense
MGC03522	1	3e-23	Charged multivesicular body protein 2b	Q6NVL7	Xenopus tropicalis
MGC03523	5	4e-11	Peritrophin	Q8T5C4	Aedes aegypti
MGC03525	6	8e-14	C type lectin receptor C	Q68S96	Salmo salar
MGC03526	1	1e-46	Dihydrofolate reductase (Fragment)	Q98TR9	Danio rerio
MGC03527	1	9e-60	L-galactose dehydrogenase	Q6BDJ2	Spinacia oleracea
MGC03528	2	6e-34	CBR-LNTL-1 protein	A8XWL7	Caenorhabditis briggsae
MGC03529	2	3e-89	Probable proline racemase	Q66II5	Xenopus tropicalis
MGC03532	1	4e-30	60 kDa SS-A/Ro ribonucleoprotein PS	A7C186	Beggiatoa sp. PS
MGC03535	1	3e-10	Placenta-specific gene 8 protein	Q9NZF1	Homo sapiens
MGC03540	1	2e-08	Nacre protein	A7VMH6	Pinctada fucata
MGC03542	1	3e-18	Isomaltotrio-dextranase precusor precursor var. dextranlyticum	Q9WXI3	Brevibacterium fuscum var. dextranlyticum
MGC03544	2	8e-55	Protein DJ-1	Q5XJ36	Danio rerio
MGC03545	1	2e-60	D-amino-acid oxidase	P18894	Mus musculus
MGC03547	25	1e-121	Endo-1,4-beta-glucanase precursor	Q95P02	Mytilus edulis
MGC03548	4	4e-23	Mitochondrial ribosomal protein S11 (Fragment)	Q3YMW5	Drosophila simulans
MGC03549	1	2e-22	Ankyrin repeat protein, putative G3	A2FS53	Trichomonas vaginalis G3
MGC03550	1	7e-50	Proteasome assembly chaperone 2	Q1LXS2	Danio rerio
MGC03551	2	2e-22	Transmembrane matrix receptor MUP-4	Q964N4	Caenorhabditis elegans
MGC03552	2	8e-15	NADH dehydrogenase (Ubiquinone) Fe-S protein 6	Q66I52	Danio rerio
MGC03553	4	2e-48	Pyridoxal phosphate phosphatase PHOSPHO2	Q2KI06	Bos taurus
MGC03554	1	4e-25	Zinc finger protein	Q1RLI9	Ciona intestinalis
MGC03556	12	7e-20	Nacre protein	A7VMH6	Pinctada fucata
MGC03557	11	6e-29	Inhibitor of apoptosis protein	Q8IS31	Bombyx mori
MGC03558	1	7e-07	Ring finger protein 28	Q6NR77	Homo sapiens
MGC03559	2	2e-25	Macrophage migration inhibitory factor	Q9GUA9	Amblyomma americanum
MGC03565	8	4e-15	C-myc proto-oncogene homolog protein (Fragment)	Q26424	Crassostrea virginica
MGC03566	10	4e-36	Myeloid differentiation primary response factor 88	A5HNF6	Gallus gallus
MGC03569	1	9e-12	Pancreatic secretory granule membrane major glycoprotein GP2 precursor	P19218	Rattus norvegicus
MGC03577	2	5e-06	Complement C1q-like protein 3 precursor	Q9ESN4	Mus musculus
MGC03581	1	6e-95	Capping protein (Actin filament) muscle Z-line, alpha 2	Q07GA5	Xenopus tropicalis
MGC03583	7	1e-33	Cyclic AMP-regulated protein	Q1HPW7	Bombyx mori
MGC03586	1	2e-82	Polymerase (RNA) III (DNA directed) polypeptide F, 39 kDa	Q6P325	Xenopus tropicalis
MGC03589	1	2e-07	Metalloproteinase inhibitor 2 precursor	Q9WUC6	Cavia porcellus
MGC03591	6	1e-33	Tena/thi-4 family DW4/3-1	Q091K6	Stigmatella aurantiaca DW4/3-1
MGC03593	1	1e-15	Arouser	Q9U3Z9	Drosophila melanogaster
MGC03596	4	3e-35	35 kDa SR repressor protein	Q8WXF0	Homo sapiens
MGC03598	1	4e-37	Putative N-methyl-l-tryptophan oxidase BAL199	A8TJH6	alpha proteobacterium BAL199
MGC03600	2	2e-09	Rhamnose-binding lectin tsingtauense	Q6IWN0	Branchiostoma belcheri tsingtauense
MGC03602	5	1e-122	Gelsolin	Q8I6Y1	Suberites domuncula
MGC03603	1	3e-43	Anaphase promoting complex subunit 11 homolog	A2ABX9	Mus musculus
MGC03604	5	4e-25	Tena/thi-4 family DW4/3-1	Q091K6	Stigmatella aurantiaca DW4/3-1
MGC03607	1	3e-31	Tetratricopeptide repeat domain 12	Q68FR0	Rattus norvegicus
MGC03608	2	4e-51	Peripheral-type benzodiazepine receptor	Q7ZZV7	Oncorhynchus mykiss
MGC03611	1	0	Sialic acid binding lectin	Q1KM18	Helix pomatia
MGC03612	3	3e-13	Streptavidin-V2 precursor	Q53533	Streptomyces violaceus
MGC03613	1	4e-27	Gimap9 protein (Fragment)	Q8CGH1	Mus musculus
MGC03615	1	2e-23	GTPase, IMAP family member	Q2KIV6	Bos taurus
MGC03618	2	3e-30	uroporphyrinogen III synthase, full insert sequence	Q3UKR3	Mus musculus
MGC03619	14	8e-57	Endo alpha-1,4 polygalactosaminidase precusor DW4/3-1	Q098C2	Stigmatella aurantiaca DW4/3-1
MGC03620	1	1e-112	60 kDa heat shock protein, mitochondrial precursor	P10809	Homo sapiens
MGC03624	2	4e-44	Putative uncharacterized protein	Q17NR9	Aedes aegypti
MGC03626	1	2e-16	DNAation factor, alpha polypeptide	Q6DHM1	Danio rerio
MGC03628	1	1e-38	Ubiquitin-associated domain-containing protein 1	Q28DG7	Xenopus tropicalis
MGC03632	1	1e-112	Receptor mediated endocytosis protein 1, isoform c	Q9N5B9	Caenorhabditis elegans
MGC03635	7	8e-90	Brix domain-containing protein 1	Q9JJ80	Mus musculus
MGC03637	4	5e-51	Signal recognition particle receptor, B subunit	Q6P860	Xenopus tropicalis
MGC03639	2	1e-08	Sialic acid binding lectin	Q1KM18	Helix pomatia
MGC03640	2	5e-88	Polymerase (RNA) II (DNA directed) polypeptide G	Q28G24	Xenopus tropicalis
MGC03641	3	1e-19	TIM21-like protein, mitochondrial precursor	Q5U2X7	Rattus norvegicus
MGC03643	1	1e-57	Peroxisome assembly factor 1	P24392	Rattus norvegicus
MGC03647	1	2e-13	Apextrin	A0T3F5	Acropora millepora
MGC03648	1	2e-29	CBR-LNTL-1 protein	A8XWL7	Caenorhabditis briggsae
MGC03649	1	1e-08	Cytosine-specific methyltransferase	Q05KC2	Brassica campestris
MGC03651	3	6e-32	Collagen protein (Fragment)	Q3S337	Mytilus edulis
MGC03654	4	2e-54	Coiled-coil domain-containing protein C6orf199	Q5TCS8	Homo sapiens
MGC03656	5	1e-35	Ankyrin repeat domain-containing protein 49	Q8VE42	Mus musculus
MGC03657	2	3e-70	Proteasome subunit beta type	Q6DHI9	Danio rerio
MGC03658	2	8e-98	Ras-like GTP-binding protein RHO precursor	P01122	Aplysia californica
MGC03661	1	4e-36	Nucleoside diphosphate kinase Nm23-SD6	Q5DIX0	Suberites domuncula
MGC03666	7	1e-19	Echotoxin-2 precursor	Q76CA2	Cymatium echo
MGC03667	1	5e-56	Zinc transporter ZIP9	Q5BL29	Danio rerio
MGC03669	1	1e-70	Ras oncogene	Q5CCJ5	Bombyx mori
MGC03673	1	9e-07	Tripartite motif protein L-TRIM	Q5BU71	Lymnaea stagnalis
MGC03674	1	1e-10	Venom basic protease inhibitor 3 ammodytes	P00992	Vipera ammodytes ammodytes
MGC03678	1	2e-39	Organic cation transporter protein	Q9VCA2	Drosophila melanogaster
MGC03680	1	9e-33	Endo-beta-1,4-glucanase	A0SGJ5	Ampullaria crossean
MGC03681	2	2e-30	GM2 activator protein precursor	Q3S4D6	Equus caballus
MGC03682	6	5e-23	Eukaryotic translation initiation factor 4E-binding protein 1	Q13541	Homo sapiens
MGC03684	3	7e-19	Ornithine decarboxylase antizyme	P55814	Xenopus laevis
MGC03685	1	4e-07	Immunoglobulin I-set domain containing protein	A8PYV9	Brugia malayi
MGC03686	1	9e-44	Myticin B precursor	A7XP66	Mytilus galloprovincialis
MGC03688	4	1e-18	Ganglioside GM2 activator (Fragment)	Q8I6V6	Euprymna scolopes
MGC03689	1	9e-14	Sialic acid binding lectin	Q1KM18	Helix pomatia
MGC03690	2	6e-88	24-kDa subunit of complex I (Fragment)	Q9UEH5	Homo sapiens
MGC03693	9	2e-15	Echinonectin	O76470	Lytechinus variegatus
MGC03695	6	1e-112	Calcium-dependent protein kinase C	Q16974	Aplysia californica
MGC03696	4	1e-10	Novel protein similar to vertebrate asialoglycoprotein receptor 2 (Fragment)	A2CEH8	Danio rerio
MGC03699	1	4e-54	ELAV 2-like protein	A1L027	Aplysia californica
MGC03701	1	3e-15	Pancreatic secretory granule membrane major glycoprotein GP2 precursor	P19218	Rattus norvegicus
MGC03702	1	7e-12	Collagen-like protein 7 mimivirus	Q5UNS9	Acanthamoeba polyphaga mimivirus
MGC03708	1	1e-79	Seryl-tRNA synthetase	Q6DRC0	Danio rerio
MGC03710	2	1e-06	Sialic acid binding lectin	Q1KM18	Helix pomatia
MGC03711	2	5e-06	Intracellular fatty acid binding protein	Q1KS36	Pacifastacus leniusculus
MGC03713	3	7e-07	DNA double-strand break repair rad50 ATPase	Q96YR5	Sulfolobus tokodaii
MGC03714	5	1e-148	Alpha amylase A	Q8WSH2	Crassostrea gigas
MGC03716	1	8e-47	Myo-inositol monophosphatase 1	Q924B0	Mus musculus
MGC03719	1	4e-09	DEAD/H (Asp-Glu-Ala-Asp/His) box polypeptide 10 (RNA helicase)	Q8C751	Mus musculus
MGC03720	4	6e-23	Peptidyl-glycine alpha-amidating monooxygenase precursor	P14925	Rattus norvegicus
MGC03721	1	7e-51	SP-A receptor subunit SP-R210 alphaS	Q5QD01	Homo sapiens
MGC03725	1	5e-51	COP9 signalosome complex subunit 8	Q6P637	Xenopus tropicalis
MGC03726	9	3e-28	Ependymin related protein-1 tsingtauense	Q6IWN5	Branchiostoma belcheri tsingtauense
MGC03728	7	1e-34	Predicted protein (Fragment)	A7SA36	Nematostella vectensis
MGC03730	3	2e-15	Phospholipase A2 berus	Q7T1D5	Vipera berus berus
MGC03734	1	9e-06	Phospholipase A2 precursor (strain DSM 11300)	Q1J0G1	Deinococcus geothermalis (strain DSM 11300)
MGC03735	11	1e-75	Proteasome subunit beta type	A9UWM7	Monosiga brevicollis
MGC03736	13	8e-28	Beta-Ig-H3/fasciclin (strain JMP134)	Q46MT1	Ralstonia eutropha (strain JMP134)
MGC03741	8	2e-08	Miple	Q9Y0V9	Drosophila melanogaster
MGC03745	6	8e-12	Complement C1q-like protein 2 precursor	Q8CFR0	Mus musculus
MGC03746	6	1e-114	WD repeat-containing protein 52	Q96MT7	Homo sapiens
MGC03747	1	2e-09	Apoptosis regulator Bcl-2	Q00709	Gallus gallus
MGC03748	2	1e-115	Ribosome biogenesis protein NSA2 homolog	Q3SX11	Bos taurus
MGC03749	4	2e-07	Villin	Q1ZXP5	Dictyostelium discoideum
MGC03752	1	2e-55	WD repeat-containing protein 55	Q9H6Y2	Homo sapiens
MGC03753	1	7e-09	II-FBPL precursor	Q2LK76	Xenopus laevis
MGC03755	6	9e-22	Histone H1	Q8MYC3	Mytilus californianus
MGC03756	2	4e-79	Nucleoside phosphorylase	Q6NYG0	Danio rerio
MGC03762	2	4e-22	Perlucin	P82596	Haliotis laevigata
MGC03763	5	6e-34	Glutathione-requiring prostaglandin D synthase	O73888	Gallus gallus
MGC03764	2	1e-17	RNA-binding protein 7	Q3MHY8	Bos taurus
MGC03765	4	1e-42	Calmodulin	Q7T3T2	Epinephelus akaara
MGC03768	2	3e-54	Diacetyl/L-xylulose reductase	Q6P630	Xenopus tropicalis
MGC03770	3	7e-75	Calmodulin	Q95NR9	Metridium senile
MGC03771	1	4e-52	FGFR1 oncogene partner 2 homolog	Q5ZKJ4	Gallus gallus
MGC03773	2	3e-46	Peptidyl-prolyl cis-trans isomerase	A0FLQ3	Bombyx mori
MGC03774	6	6e-15	C-type lectin 2	Q8AXR8	Anguilla japonica
MGC03775	1	2e-26	Protein FAM21	Q91Y25	Cricetulus griseus
MGC03776	1	1e-06	Patched domain-containing protein 3	Q3KNS1	Homo sapiens
MGC03777	1	2e-30	Putative methyltransferase UPF0383	Q4KLT3	Xenopus laevis
MGC03778	1	7e-52	U4/U6.U5 tri-snRNP-associated protein 2	Q3TIX9	Mus musculus
MGC03780	1	1e-37	WD repeat-containing protein 61	Q5ZJH5	Gallus gallus
MGC03781	5	3e-80	HRP130 protein	Q2PCS9	Chironomus tentans
MGC03783	1	8e-26	Surfeit 2	Q6PCU1	Rattus norvegicus
MGC03784	1	2e-40	Pre-mRNA-processing factor 40 homolog B	Q80W14	Mus musculus
MGC03785	2	4e-28	DSBA-like thioredoxin domain containing protein, expressed subsp. japonica	Q10H75	Oryza sativa subsp. japonica
MGC03787	9	1e-138	Lysozyme 2	A5LHX1	Mytilus galloprovincialis
MGC03788	1	1e-20	Inner mitochondrial membrane translocase	Q1HRD0	Aedes aegypti
MGC03790	1	1e-57	Ras-related protein Rab-32	Q06AU5	Sus scrofa
MGC03791	5	8e-51	Calcyclin binding protein	Q6NYG2	Danio rerio
MGC03794	1	4e-08	Growth arrest and DNA-damage-inducible protein alpha	Q15B93	Sus scrofa
MGC03799	2	3e-11	Sialic acid binding lectin	Q1KM18	Helix pomatia
MGC03800	3	2e-07	Sialic acid binding lectin	Q1KM18	Helix pomatia
MGC03801	17	2e-14	C-myc proto-oncogene homolog protein (Fragment)	Q26424	Crassostrea virginica
MGC03803	1	1e-30	17-beta-hydroxysteroid dehydrogenase 14	Q9BPX1	Homo sapiens
MGC03804	2	3e-21	Mitochondrial intermembrane space import and assembly protein 40-B	Q63ZK1	Xenopus laevis
MGC03805	1	2e-22	39S ribosomal protein L10, mitochondrial precursor	Q5BJB7	Danio rerio
MGC03807	1	6e-58	Choline dehydrogenase	Q3TPY4	Mus musculus
MGC03808	1	2e-15	Frizzled/Smoothened family membrane region containing protein	A8QDS8	Brugia malayi
MGC03809	2	3e-31	Glutathione S-transferase 1	P46436	Ascaris suum
MGC03812	2	2e-08	Sialic acid binding lectin precursor	Q70SH0	Cepaea hortensis
MGC03813	1	8e-07	Sorbin and SH3 domain containing 1	Q0VCF1	Bos taurus
MGC03816	8	1e-31	RNPC7 protein (Fragment)	Q7ZX66	Xenopus laevis
MGC03818	1	8e-10	Psi neuronal apoptosis inhibitory protein (Fragment)	Q8TDZ4	Homo sapiens
MGC03819	3	2e-47	Calmodulin	P62184	Renilla reniformis
MGC03822	1	5e-48	Dihydrodiol dehydrogenase (Dimeric), like	A8E7G0	Danio rerio
MGC03825	1	2e-82	NADH dehydrogenase (Ubiquinone) Fe-S protein 3,	Q566S4	Danio rerio
MGC03826	1	2e-18	Angiopoietin-1	Q90Z19	Danio rerio
MGC03828	2	8e-08	Coiled-coil domain-containing protein 137	Q17QR4	Bos taurus
MGC03829	1	6e-12	Skin calmodulin-related factor	Q6WEH7	Mus musculus
MGC03830	1	4e-06	Probable ATPase (Fragment)	Q0H0T1	Oenothera organensis
MGC03831	3	7e-71	Pre-mRNA-splicing factor SLU7	Q4R4P2	Macaca fascicularis
MGC03832	2	2e-19	Putative ferric-chelate reductase 1	A4QP81	Danio rerio
MGC03836	2	1e-14	Mantle gene 4	Q3YL62	Pinctada fucata
MGC03838	13	3e-08	Metalloproteinase inhibitor 3 precursor	P48032	Rattus norvegicus
MGC03842	2	5e-52	Malate/L-lactate dehydrogenase family protein	A8NTJ7	Brugia malayi
MGC03844	3	1e-120	RNA guanylyltransferase and 5prime-phosphatase	Q6NY98	Danio rerio
MGC03848	3	3e-20	Collagen alpha-1(XII) chain precursor	Q60847	Mus musculus
MGC03849	2	1e-17	Methyl-CpG-binding protein MeCP2	Q9YGC6	Xenopus laevis
MGC03850	1	3e-41	SPARC, putative	A8PQQ1	Brugia malayi
MGC03852	3	1e-170	Tubulin beta-1 chain	O17449	Manduca sexta
MGC03855	1	4e-11	Glypican 1	Q0V9W0	Xenopus tropicalis
MGC03859	1	4e-12	Transcription factor protein	Q4H3V9	Ciona intestinalis
MGC03860	8	3e-09	Sialic acid binding lectin	Q1KM18	Helix pomatia
MGC03868	5	1e-129	Cellulase	A0ZT16	Corbicula japonica
MGC03869	4	2e-56	G-type lysozyme	Q2HNY7	Aequipecten irradians
MGC03871	1	3e-59	Mytilus edulis eg gene for endo-1,4-beta-D-glucanase, exons 1-3	Q95P02 AJ308548	Mytilus edulis
MGC03873	1	3e-55	Cellulase	Q86M37	Haliotis discus
MGC03876	1	8e-23	Collagen protein (Fragment)	Q3S337	Mytilus edulis
MGC03878	4	8e-28	Astacin-like protein	Q2VU37	Pinctada fucata
MGC03879	3	2e-28	Tribbles homolog 1	Q96RU8	Homo sapiens
MGC03881	1	2e-06	RAS guanyl-releasing protein 4	Q8BTM9	Mus musculus
MGC03886	1	2e-25	CREB-regulated transcription coactivator 1	Q68ED7	Mus musculus
MGC03887	1	1e-36	Low density lipoprotein receptor-related protein 6 variant (Fragment)	Q59EX8	Homo sapiens
MGC03889	4	2e-63	60S ribosomal protein L10, mitochondrial	Q17FD8	Aedes aegypti
MGC03894	4	6e-54	Cytokine induced apoptosis inhibitor 1	Q28I45	Xenopus tropicalis
MGC03898	3	4e-08	Ependymin-related protein tsingtauense	Q6WNG6	Branchiostoma belcheri tsingtauense
MGC03900	4	3e-97	LIM protein	Q2XT33	Mytilus edulis
MGC03902	3	1e-111	S-formylglutathione hydrolase	Q9R0P3	Mus musculus
MGC03907	1	1e-18	SAM domain-containing protein C14orf174	Q9P1V8	Homo sapiens
MGC03908	1	1e-39	Peptidyl-prolyl cis-trans isomerase (Fragment)	Q4RTZ2	Tetraodon nigroviridis
MGC03912	1	9e-09	Barrier-to-autointegration factor 1	Q03565	Caenorhabditis elegans
MGC03913	2	5e-29	Acyl carrier protein/NADH-ubiquinone oxidoreductase NDUFAB1/SDAP subunit	Q1HRM2	Aedes aegypti
MGC03917	3	2e-23	C-type lectin 2	Q8AXR8	Anguilla japonica
MGC03918	2	4e-09	C1q and tumor necrosis factor related protein 3 variant (Fragment)	Q59G48	Homo sapiens
MGC03920	1	3e-10	GTPase, IMAP family member 4	Q1RMI4	Bos taurus
MGC03923	2	2e-29	Mitochondrial import receptor subunit TOM20 homolog	Q6DFM9	Xenopus tropicalis
MGC03925	4	1e-39	2-oxo-4-hydroxy-4-carboxy-5-ureidoimidazoline decarboxylase	Q0ZDF7	Amia calva
MGC03927	2	4e-06	Stefin-C	P35478	Bos taurus
MGC03929	3	6e-45	Cytoplasmic dynein light chain	Q16PZ7	Aedes aegypti
MGC03930	1	9e-80	Serine protease inhibitor	Q32TF4	Aequipecten irradians
MGC03932	1	9e-55	Polymerase delta-interacting protein 2	Q9Y2S7	Homo sapiens
MGC03934	2	2e-42	NFkB inhibitor	A1YSB5	Biomphalaria glabrata
MGC03939	2	1e-66	Stomatin-2	Q19958	Caenorhabditis elegans
MGC03941	3	3e-89	Dak protein (Fragment)	Q08CW2	Xenopus tropicalis
MGC03943	7	2e-07	Neurogenic locus notch homolog protein 2 precursor	Q9QW30	Rattus norvegicus
MGC03947	1	9e-21	Peptidoglycan recognition protein S1 precursor	Q1X7G2	Chlamys farreri
MGC03949	1	1e-08	G-protein gamma-12 subunit variant (Fragment)	Q53GD1	Homo sapiens
MGC03951	4	6e-45	Sarcoplasmic calcium-binding protein	Q9TVJ4	Patinopecten yessoensis
MGC03952	1	1e-32	Trex	Q8WRE2	Anopheles gambiae
MGC03956	5	6e-09	NAD(+) ADP-ribosyltransferase-3-like protein	Q675Z0	Oikopleura dioica
MGC03959	1	2e-11	Mitochondrial 28S ribosomal protein S6	P82931	Bos taurus
MGC03960	7	6e-30	Chymotrypsinogen 1-like protein	Q4QY77	Sparus aurata
MGC03967	1	2e-08	Ankyrin repeat protein, putative G3	A2ECI4	Trichomonas vaginalis G3
MGC03971	2	5e-35	Ribonuclease Oy	Q7M456	Crassostrea gigas
MGC03975	1	1e-17	Amine oxidase, flavin-containing (strain NG80-2)	A4IJY9	Geobacillus thermodenitrificans (strain NG80-2)
MGC03976	1	1e-19	HRAS-like suppressor 3	A8HTG6	Perca flavescens
MGC03980	2	1e-31	Dopamine beta hydroxylase-like protein	A1L026	Aplysia californica
MGC03983	5	6e-37	Peptidyl-prolyl cis-trans isomerase	A7SNV5	Nematostella vectensis
MGC03984	3	2e-11	Collagen alpha-1(XII) chain precursor	Q99715	Homo sapiens
MGC03985	1	2e-26	Mytilus galloprovincialis hsp70-1 gene for heat shock protein 70, clone lambdaMg70_II_4	Q53IQ6 AJ585375	Mytilus galloprovincialis
MGC03987	2	1e-99	Mitochondrial-processing peptidase subunit beta, mitochondrial precursor	Q3SZ71	Bos taurus
MGC03990	2	4e-08	C-myc proto-oncogene homolog protein (Fragment)	Q26424	Crassostrea virginica
MGC03994	4	2e-16	EBP-alpha precursor	Q9UAG9	Anthocidaris crassispina
MGC03995	1	4e-23	IWS1 homolog A	Q6DE96	Xenopus laevis
MGC03996	1	4e-22	Outer arm dynein light chain 1	O44231	Anthocidaris crassispina
MGC03997	2	1e-47	Novel protein similar to vertebrate DAB2 interacting protein	A5PF31	Danio rerio
MGC03998	6	8e-39	IQ and ubiquitin-like domain-containing protein	Q4R6T7	Macaca fascicularis
MGC04001	2	5e-27	Fz domain containing protein	A8PXM5	Brugia malayi
MGC04002	1	2e-28	Glutathione S-transferase	O18598	Blattella germanica
MGC04007	1	6e-66	HSP-90	Q6TL18	Dicentrarchus labrax
MGC04008	1	3e-48	Ubiquitin carrier protein	Q4PFY1	Ustilago maydis
MGC04013	1	9e-10	Mantle gene 4	Q3YL62	Pinctada fucata
MGC04016	1	1e-24	Phosphohistidine phosphatase 1	A2AJA8	Mus musculus
MGC04021	4	6e-19	Aggrecan core protein precursor	P13608	Bos taurus
MGC04022	8	1e-107	Proteasome subunit alpha type	Q6DGY8	Danio rerio
MGC04024	2	3e-47	Novel protein (Fragment)	A5WVP9	Danio rerio
MGC04027	4	4e-39	Lupus La protein homolog B	P28049	Xenopus laevis
MGC04032	4	3e-25	Collagen alpha-1(XII) chain precursor	Q99715	Homo sapiens
MGC04039	1	2e-24	CCAAT/enhancer binding protein	Q8WPE1	Aplysia kurodai
MGC04041	1	3e-71	Oxidoreductase (Fragment)	Q27ST7	Hartmannella vermiformis
MGC04043	1	2e-09	Thrombospondin type 1 repeat-containing protein 2 precursor	Q2A131	Hydra magnipapillata
MGC04044	3	5e-46	Apextrin tsingtauense	Q6ITV5	Branchiostoma belcheri tsingtauense
MGC04045	1	4e-58	Cofactor of BRCA2	Q6TNV1	Danio rerio
MGC04049	5	3e-07	Tissue inhibitor of metalloproteinases 4	Q7ZTB0	Fugu rubripes
MGC04051	1	1e-28	Endozepine	A8HG13	Epinephelus coioides
MGC04056	9	2e-12	C-myc proto-oncogene homolog protein (Fragment)	Q26424	Crassostrea virginica
MGC04063	3	2e-43	Yolk ferritin precursor	P42578	Lymnaea stagnalis
MGC04064	3	4e-60	Eukaryotic translation initiation factor 3 subunit M	Q7L2H7	Homo sapiens
MGC04066	1	3e-06	Cadherin	Q16YV5	Aedes aegypti
MGC04067	13	1e-164	Alcohol dehydrogenase class 3	Q9NJC3	Branchiostoma lanceolatum
MGC04069	1	1e-55	Rac GTPase	Q9PW31	Xenopus laevis
MGC04074	2	9e-06	Low density lipoprotein-related protein 1B variant (Fragment)	Q59EV4	Homo sapiens
MGC04075	2	5e-35	Coiled-coil domain-containing protein 11	Q96M91	Homo sapiens
MGC04076	1	6e-55	Apextrin tsingtauense	Q6ITV5	Branchiostoma belcheri tsingtauense
MGC04077	1	9e-37	Ribose-5-phosphate isomerase	A2TLM1	Sus scrofa
MGC04079	2	1e-57	Gamma-secretase subunit aph-1	Q17IE9	Aedes aegypti
MGC04082	8	3e-34	Ci-Notch protein	Q2L697	Ciona intestinalis
MGC04083	1	3e-08	DNA-directed RNA polymerase, omega subunit family protein SB210	Q23DH8	Tetrahymena thermophila SB210
MGC04088	1	5e-15	SH3 domain binding glutamic acid-rich protein like 3	Q5T122	Homo sapiens
MGC04089	3	1e-62	Filamin1 (Fragment)	Q7KKC2	Drosophila melanogaster
MGC04090	1	2e-63	Translation initiation factor eif-2b	Q16I17	Aedes aegypti
MGC04093	1	6e-21	Kv3.1 potassium channel	Q9PVD1	Xenopus laevis
MGC04094	1	3e-62	Probable O-sialoglycoprotein endopeptidase 2	Q0P4K0	Xenopus tropicalis
MGC04098	1	2e-57	COP9 signalosome complex subunit 7b	Q9H9Q2	Homo sapiens
MGC04100	1	3e-57	97 kDa heat shock protein	Q94738	Strongylocentrotus franciscanus
MGC04102	5	1e-13	C-type lectin A (Fragment)	Q079L7	Chlamys farreri
MGC04104	8	1e-145	Pre-mRNA-splicing factor RBM22	Q6P616	Xenopus tropicalis
MGC04105	15	1e-140	Beta-glucan recognition protein	A1EC61	Biomphalaria glabrata
MGC04106	1	2e-14	Mytilus galloprovincialis microsatellite ISSR sequence, clone 18.680	AJ938128	Mytilus galloprovincialis
MGC04108	4	7e-97	Hadh2-prov protein	Q6DCM8	Xenopus laevis
MGC04109	13	8e-06	Hepatopancreas kazal-type proteinase inhibitor	Q6WVJ6	Penaeus monodon
MGC04110	6	4e-38	Superoxide dismutase [Cu-Zn] precursor	Q5GR13	Megathura crenulata
MGC04112	6	2e-57	Beta-hydroxybutyrate dehydrogenase	Q6JWU3	uncultured bacterium
MGC04118	1	3e-57	Electrogenic NBC-like protein	A4K8Z4	Loligo pealeii
MGC04119	10	5e-85	CROCC protein (Fragment)	A1L0S9	Homo sapiens
MGC04121	1	4e-81	MGC115163 protein	Q566F8	Xenopus laevis
MGC04122	9	2e-17	Ganglioside GM2 activator (Fragment)	Q8I6V6	Euprymna scolopes
MGC04123	1	7e-58	Ubiquitin associated and SH3 domain-containing protein B	Q8TF42	Homo sapiens
MGC04124	3	3e-14	Hemicentin-1 precursor	Q96RW7	Homo sapiens
MGC04125	2	7e-32	Coiled-coil domain-containing protein 55	Q568R1	Danio rerio
MGC04129	3	1e-23	IQ domain-containing protein G	Q2T9V2	Bos taurus
MGC04130	7	7e-68	Triglyceride lipase	Q8QGW1	Anguilla japonica
MGC04132	1	2e-14	ADP ribosylation factor 3, putative	Q4Q0D7	Leishmania major
MGC04133	1	2e-08	Function: IgA protease of H. influenzae cleaves host immunoglobulinA (Fragment)	A2QK24	Aspergillus niger
MGC04134	2	8e-09	Band 7 protein (strain Nankai-3 / ATCC BAA-1280)	A6UTM1	Methanococcus aeolicus (strain Nankai-3 / ATCC BAA
MGC04135	3	7e-87	Cortactin	Q5M8F8	Xenopus tropicalis
MGC04136	6	3e-12	Collagen alpha-1(XII) chain precursor	Q99715	Homo sapiens
MGC04137	1	9e-50	Protease m1 zinc metalloprotease (Fragment)	Q178P2	Aedes aegypti
MGC04138	16	1e-10	Cell wall hydrolase, SleB precursor H10	A0UX72	Clostridium cellulolyticum H10
MGC04140	1	7e-94	Actin	Q6TY06	Gregarina polymorpha
MGC04141	1	3e-41	Defender against apoptotic cell death	A9YES0	Mayetiola destructor
MGC04142	1	7e-66	Phosphoglycerate mutase family member 5 precursor	Q5FWM4	Xenopus laevis
MGC04145	1	2e-17	Nucleolar protein 11	A2A657	Mus musculus
MGC04146	2	1e-75	Calmodulin	P02594	Electrophorus electricus
MGC04148	6	4e-36	Vitelline membrane outer layer 1 homolog	A2CFA5	Mus musculus
MGC04151	1	8e-25	Blastula protease-10	Q26051	Paracentrotus lividus
MGC04153	4	1e-42	Mitochondrial ribosomal protein, L22, putative	Q17L83	Aedes aegypti
MGC04154	1	4e-89	Exosome component 7	Q7TMX6	Mus musculus
MGC04155	15	2e-35	F5/8 type C domain protein DW4/3-1	Q098D0	Stigmatella aurantiaca DW4/3-1
MGC04157	2	3e-16	NTPDase5 (Fragment)	Q2QDC7	Xenopus tropicalis
MGC04158	4	2e-82	Talin-1	P54939	Gallus gallus
MGC04159	3	1e-101	Glucose-regulated protein 94	A5LGG7	Crassostrea gigas
MGC04160	6	1e-110	Glutathione S-transferase GSTpi1	Q8MUC3	Mytilus galloprovincialis
MGC04162	1	6e-25	Mitochondrial ribosomal protein L12	Q6DDB0	Xenopus tropicalis
MGC04164	1	6e-11	Mantle gene 4	Q3YL62	Pinctada fucata
MGC04167	9	1e-20	Mannose receptor, C type 1	Q5VSJ2	Homo sapiens
MGC04169	17	3e-48	Serine protease CFSP3	A0S0Q0	Chlamys farreri
MGC04170	4	1e-29	Collagen alpha-1(XXII) chain precursor	Q8NFW1	Homo sapiens
MGC04173	1	7e-71	Notch1b	A0PGH6	Danio rerio
MGC04174	2	4e-29	Receptor-interacting serine-threonine kinase 2	Q4V958	Danio rerio
MGC04175	5	3e-43	Suppression of tumorigenicity 13	Q6NX98	Danio rerio
MGC04176	1	2e-19	Tctex1 domain-containing protein 1-A	Q3B8D7	Xenopus laevis
MGC04178	1	2e-23	C-type lectin A (Fragment)	Q079L7	Chlamys farreri
MGC04181	27	7e-89	Non-selenium glutathione peroxidase	A7M7T7	Crassostrea gigas
MGC04184	1	2e-32	40S ribosomal protein S24 (Fragment)	Q8I9M5	Chlamys farreri
MGC04190	1	3e-52	NAD(P)H dehydrogenase, quinone 2	Q3SZT2	Bos taurus
MGC04195	2	8e-78	TIP41-like protein	Q5FW12	Xenopus tropicalis
MGC04198	2	4e-58	Serine protease inhibitor	Q32TF4	Aequipecten irradians
MGC04202	21	2e-60	G-type lysozyme	Q2HNY7	Aequipecten irradians
MGC04203	6	8e-51	Radial spokehead	O46178	Strongylocentrotus purpuratus
MGC04207	12	1e-35	Regeneration-upregulated protein 3 precursor	Q1MXG3	Enchytraeus japonensis
MGC04209	4	2e-56	Peptidoglycan recognition protein 2 precursor	Q32S45	Euprymna scolopes
MGC04211	1	1e-10	Pdgfa associated protein 1	Q7ZV53	Danio rerio
MGC04212	1	3e-36	Dynein heavy chain 7, axonemal	Q8WXX0	Homo sapiens
MGC04214	3	1e-16	Col protein	Q8WP36	Suberites domuncula
MGC04215	1	4e-32	Calpain B	Q5IW12	Gecarcinus lateralis
MGC04217	1	3e-63	Lin-7 homolog C variant (Fragment)	Q53FX5	Homo sapiens
MGC04218	1	1e-121	Bat1	A7X5V6	Ornithorhynchus anatinus
MGC04224	19	3e-11	Polycomb group protein Pc	P26017	Drosophila melanogaster
MGC04225	3	1e-35	Scavenger receptor SR-C-like protein	A0S6A2	Spodoptera frugiperda
MGC04227	3	7e-46	11beta-hydroxysteroid dehydrogenase short form	Q05KC1	Anguilla japonica
MGC04228	2	1e-133	84kDa heat shock protein	Q17UC2	Haliotis tuberculata
MGC04229	1	2e-88	Mannose-binding endoplasmic reticulum-Golgi intermediate compartment lectin	Q6WCQ4	Ixodes scapularis
MGC04230	3	6e-49	Lysosomal phospholipase A2	Q8WMP9	Bos taurus
MGC04233	4	4e-06	Cysteine-rich motor neuron 2 protein precursor	Q9IBG7	Xenopus laevis
MGC04235	1	3e-21	Scavenger receptor cysteine-rich type 1 protein M160 precursor	Q9NR16	Homo sapiens
MGC04236	1	1e-17	Beta-1,3-galactosyltransferase brn	Q0IGE3	Aedes aegypti
MGC04239	1	2e-15	SET and MYND domain-containing protein 5	Q5ZIZ2	Gallus gallus
MGC04244	1	2e-39	SMEK homolog 2	Q6DFT3	Xenopus tropicalis
MGC04247	2	5e-12	WSC domain protein	A1CSF4	Aspergillus clavatus
MGC04248	5	2e-26	Phospholipase A2 isozymes PA3A/PA3B/PA5	P16354	Heloderma suspectum
MGC04249	1	3e-50	Peptidoglycan recognition protein short form	A4L7H4	Biomphalaria glabrata
MGC04250	1	2e-09	Ribokinase	Q9H477	Homo sapiens
MGC04252	3	3e-55	Triacylglycerol lipase, pancreatic	Q16LG0	Aedes aegypti
MGC04253	10	3e-57	Calmodulin mutant SYNCAM9	Q01G49	Ostreococcus tauri
MGC04254	2	1e-66	DNA-directed RNA polymerases I, II, and III subunit RPABC3	Q923G2	Mus musculus
MGC04255	1	9e-26	LPS-induced TNF-alpha factor	A5XEK1	Chlamys farreri
MGC04260	6	3e-13	C-myc proto-oncogene homolog protein (Fragment)	Q26424	Crassostrea virginica
MGC04263	1	2e-62	Sorting nexin 3	Q4PM01	Ixodes scapularis
MGC04264	2	1e-115	Hepatocyte growth factor-regulated tyrosine kinase substrate	Q28CS1	Xenopus tropicalis
MGC04266	1	7e-96	Inversin, isoform a	Q2NKL0	Homo sapiens
MGC04267	3	3e-53	Ficolin-2 precursor	Q29041	Sus scrofa
MGC04270	1	2e-53	Ficolin (Collagen/fibrinogen domain containing) 1	Q5VYV5	Homo sapiens
MGC04277	3	6e-13	Transcription intermediary factor 1-beta	Q13263	Homo sapiens
MGC04278	3	3e-12	Next to BRCA1 gene 1 protein	Q501R9	Rattus norvegicus
MGC04281	1	5e-23	Surfeit 4 protein	Q86G65	Dermacentor variabilis
MGC04287	1	6e-15	Noggin2	Q2NNA8	Fugu rubripes
MGC04288	1	3e-26	Angiostatin	Q6TCI0	Mus musculus
MGC04292	1	3e-50	HIV-1 Tat interactive protein 2, 30kDa	Q3SX02	Bos taurus
MGC04295	2	4e-13	Ependymin-related protein tsingtauense	Q6WNG6	Branchiostoma belcheri tsingtauense
MGC04297	12	3e-07	C1qTNF3	Q4ZJN6	Mus musculus
MGC04299	2	3e-97	Proteasome subunit beta type	Q5DEZ9	Schistosoma japonicum
MGC04301	3	0	Cytoplasmic actin (Fragment)	Q2AAD2	Pinctada fucata
MGC04303	7	2e-31	NASP protein (Fragment)	Q6PJY7	Homo sapiens
MGC04306	5	6e-60	Glutathione peroxidase (Fragment)	Q802G3	Danio rerio
MGC04308	3	2e-47	Ankyrin repeat and sterile alpha motif domain containing 1A	A2RUC1	Homo sapiens
MGC04315	11	1e-159	78kDa glucose regulated protein	Q75W49	Crassostrea gigas
MGC04316	5	1e-13	Doublecortin	Q98SS5	Gallus gallus
MGC04318	22	1e-06	Tumor necrosis factor alpha-induced protein 6	Q29XY3	Equus caballus
MGC04326	1	9e-29	Novel protein similar to vertebrate heat shock 70kDa protein 12A	Q5RJ08	Danio rerio
MGC04327	2	1e-27	BolA protein, putative	Q0IFZ6	Aedes aegypti
MGC04328	2	1e-47	RNA-binding protein 38	Q9H0Z9	Homo sapiens
MGC04329	7	7e-26	Collagen alpha-1(XII) chain precursor	Q99715	Homo sapiens
MGC04330	1	9e-31	Tyrosine 3-monooxygenase/tryptophan 5-monooxygenase activation protein, epsilon polypeptide 2	Q5CZQ1	Danio rerio
MGC04331	4	1e-56	Kinesin-like protein protein 6	Q09997	Caenorhabditis elegans
MGC04332	1	1e-32	RING finger protein 213	Q63HN8	Homo sapiens
MGC04333	2	7e-06	Tripartite motif-containing protein 59	Q922Y2	Mus musculus
MGC04337	1	2e-38	Leucine-rich repeat-containing protein 61	Q9BV99	Homo sapiens
MGC04338	1	1e-09	G-protein coupled receptor	Q17EW4	Aedes aegypti
MGC04340	20	1e-149	SWI/SNF-related matrix-associated actin-dependent regulator of chromatin subfamily C member 2	Q8TAQ2	Homo sapiens
MGC04341	2	8e-25	C-type lectin-1	A7BJG2	Crassostrea gigas
MGC04347	1	2e-78	Probable glutamyl-tRNA(Gln) amidotransferase subunit B, mitochondrial precursor	Q99JT1	Mus musculus
MGC04350	7	1e-69	Estradiol 17-beta-dehydrogenase 12	Q28IU1	Xenopus tropicalis
MGC04352	10	3e-80	Putative deoxyribonuclease TATDN3	A1A4M4	Bos taurus
MGC04360	5	2e-14	Placenta-specific gene 8 protein	Q9NZF1	Homo sapiens
MGC04362	7	4e-23	Collagen protein	Q9GV99	Suberites domuncula
MGC04365	1	1e-09	I-connectin	Q95YM2	Procambarus clarkii
MGC04366	6	2e-34	Regeneration-upregulated protein 3 precursor	Q1MXG3	Enchytraeus japonensis
MGC04367	14	1e-85	Exosome complex exonuclease RRP43	Q96B26	Homo sapiens
MGC04370	5	3e-23	Collagen protein (Fragment)	Q3S337	Mytilus edulis
MGC04371	1	5e-11	C-myc proto-oncogene homolog protein (Fragment)	Q26424	Crassostrea virginica
MGC04375	6	1e-167	Septin-11	Q9NVA2	Homo sapiens
MGC04376	2	2e-08	Putative BigA-like protein O157:H7	Q8X2G9	Escherichia coli O157:H7
MGC04377	3	4e-58	50S ribosomal protein L4	Q17NG2	Aedes aegypti
MGC04382	10	1e-104	Centaurin-gamma-1A	Q9NGC3	Drosophila melanogaster
MGC04383	7	8e-09	Ganglioside GM2 activator (Fragment)	Q8I6V6	Euprymna scolopes
MGC04386	10	4e-09	Hepatopancreas kazal-type proteinase inhibitor	Q6WVJ6	Penaeus monodon
MGC04387	1	6e-28	Prostatic acid phosphatase transcript variant 1	A6XJQ5	Rattus norvegicus
MGC04388	4	2e-62	Notch homolog 1b	A5WUN6	Danio rerio
MGC04391	6	1e-61	Meiosis-specific nuclear structural protein 1	A4IJ21	Xenopus tropicalis
MGC04392	1	5e-11	C-myc proto-oncogene homolog protein (Fragment)	Q26424	Crassostrea virginica
MGC04393	2	9e-79	Protein SDA1 homolog	Q6NV26	Danio rerio
MGC04394	2	1e-47	Outer dense fiber of sperm tail protein 3	Q6J4P2	Oncorhynchus mykiss
MGC04395	1	3e-30	Carboxypeptidase	Q16RZ2	Aedes aegypti
MGC04397	3	1e-12	Ependymin-related protein tsingtauense	Q6WNG6	Branchiostoma belcheri tsingtauense
MGC04402	3	1e-12	Mantle gene 4	Q3YL62	Pinctada fucata
MGC04403	1	7e-33	Ribosomal protein L14 (Fragment)	Q98TF9	Gallus gallus
MGC04404	2	1e-108	Transketolase	Q7T2Q9	Danio rerio
MGC04405	2	8e-19	Disco-interacting protein 2 homolog, putative	A8P864	Brugia malayi
MGC04408	3	4e-36	Putative period clock protein (Fragment)	A2I5B8	Mytilus galloprovincialis
MGC04410	1	7e-11	Serine/Threonine protein kinase with WD40 repeats PCC 8106	A0YWB3	Lyngbya sp. PCC 8106
MGC04411	2	9e-49	60 kDa SS-A/Ro ribonucleoprotein	P42700	Xenopus laevis
MGC04412	1	2e-57	Scavenger receptor cysteine-rich protein precursor	O97378	Strongylocentrotus purpuratus
MGC04413	1	6e-45	Ribonuclease UK114	P80601	Capra hircus
MGC04414	1	3e-39	Nuclear cap binding protein subunit 2	Q0VF93	Mus musculus
MGC04417	18	4e-25	Serine proteinase inhibitor	Q6V4H5	Procambarus clarkii
MGC04419	1	1e-65	ALG-2 interacting protein x	A5XB12	Penaeus monodon
MGC04422	4	2e-21	EGF-like domain containing protein (Fragment)	A8QHQ4	Brugia malayi
MGC04423	5	4e-43	Bifunctional protein NCOAT	Q9EQQ9	Mus musculus
MGC04424	2	1e-28	Cytochrome b5	Q2PDH0	Crassostrea gigas
MGC04426	12	1e-29	Vitelline membrane outer layer protein 1 precursor	P41366	Gallus gallus
MGC04428	1	5e-19	RING finger protein 213	Q63HN8	Homo sapiens
MGC04429	2	2e-08	Sialic acid binding lectin	Q1KM18	Helix pomatia
MGC04430	2	1e-83	Dehydrogenase/reductase SDR family member 11 precursor	Q71R50	Gallus gallus
MGC04432	2	3e-16	Calmodulin	Q1WLX8	Chlamydomonas incerta
MGC04436	2	3e-42	Similar to tudor domain containing 3	Q2HJG4	Bos taurus
MGC04438	1	5e-16	GTPase IMAP family member 4	Q99JY3	Mus musculus
MGC04439	5	1e-47	Ficolin 2 precursor	Q95P99	Halocynthia roretzi
MGC04440	9	2e-77	NADH-ubiquinone oxidoreductase Fe-S protein 7	Q1HPR6	Bombyx mori
MGC04441	2	1e-91	Chromodomain helicase DNA binding protein 1 (Fragment)	Q9DGQ3	Aegolius funereus
MGC04442	1	3e-23	UV radiation resistance associated gene	Q8K245	Mus musculus
MGC04443	2	9e-12	C-type lectin (Fragment)	Q0H0S0	Danio rerio
MGC04444	1	2e-50	Type II brain 4.1	Q9JMB3	Rattus norvegicus
MGC04445	1	9e-31	Collagen protein (Fragment)	Q3S337	Mytilus edulis
MGC04449	2	1e-27	Heat shock 70 kDa protein 12A	Q8K0U4	Mus musculus
MGC04450	2	3e-51	ETS-family transcription factor	Q66PI1	Chlamys farreri
MGC04451	4	4e-19	Hedgling (Fragment)	A9UIA7	Nematostella vectensis
MGC04452	1	2e-31	Meiosis expressed gene 1 protein homolog	A7SMR0	Nematostella vectensis
MGC04455	2	4e-50	Mediator of RNA polymerase II transcription subunit 20	Q9R0X0	Mus musculus
MGC04457	1	3e-06	RabGAP/TBC domain-containing protein	Q54VM3	Dictyostelium discoideum
MGC04458	1	6e-06	Inhibitor of apoptosis protein	Q968T8	Bombyx mori
MGC04459	1	9e-28	ATP-binding cassette, sub-family C (CFTR/MRP), member 5	Q5CZY2	Mus musculus
MGC04462	2	2e-08	Switch-associated protein 70	Q6A028	Mus musculus
MGC04466	1	3e-23	Prostaglandin E2 receptor subtype 4	A2TH16	Gallus gallus
MGC04467	6	8e-27	Fertilization envelope outer layer protein	Q9W6G2	Cyprinus carpio
MGC04470	1	1e-38	Chitin synthase	A7BIC0	Pinctada fucata
MGC04472	1	1e-101	Heat shock protein HSP60 (Fragment)	Q8MXA4	Schistosoma mansoni
MGC04473	2	3e-26	Dual oxidase	Q4JJA9	Meloidogyne incognita
MGC04474	2	2e-73	CROP protein (Fragment)	Q6PKC2	Homo sapiens
MGC04479	1	4e-62	Plasminogen precursor	Q01177	Rattus norvegicus
MGC04481	2	2e-44	Long-chain-fatty-acid--CoA ligase 3	O95573	Homo sapiens
MGC04485	1	7e-13	Metallothionein 10-III	Q697L7	Mytilus galloprovincialis
MGC04489	2	2e-12	C-type lectin domain family 4 member F	P10716	Rattus norvegicus
MGC04491	4	8e-16	Tegumental antigen Sm20.8	P91804	Schistosoma mansoni
MGC04493	6	7e-77	Fscn2 protein	A4IHY5	Xenopus tropicalis
MGC04494	2	2e-80	Phosphoribosylaminoimidazole carboxylase	Q1HQ66	Bombyx mori
MGC04495	1	2e-23	Glyoxylate reductase/hydroxypyruvate reductase	Q1HPN4	Bombyx mori
MGC04497	1	9e-69	Mib1 protein	A2RRJ6	Mus musculus
MGC04498	1	3e-32	Cationic amino acid transporter (Fragment)	Q17FJ5	Aedes aegypti
MGC04501	4	3e-07	Fucolectin-6 precursor	Q9I926	Anguilla japonica
MGC04505	2	2e-31	Collagen protein (Fragment)	Q3S337	Mytilus edulis
MGC04506	4	4e-49	Ficolin A	Q5M8B4	Rattus norvegicus
MGC04508	1	3e-12	R3H domain-containing protein 2	A0JNC2	Bos taurus
MGC04510	2	2e-07	Precerebellin-like protein	Q9PT14	Oncorhynchus mykiss
MGC04512	2	1e-110	Hsp90 co-chaperone Cdc37	Q9DGQ7	Tetraodon fluviatilis
MGC04513	1	1e-56	Calponin/transgelin	Q16Z50	Aedes aegypti
MGC04514	4	2e-12	Aggrecan (Fragment)	Q75ZI2	Danio rerio
MGC04516	2	1e-66	Probable L-proline 4-hydroxylase	Q7UNM6	Rhodopirellula baltica
MGC04518	17	4e-57	Fibrinogen C domain-containing protein 1	Q0P4P2	Xenopus tropicalis
MGC04520	3	3e-06	TonB domain/peptidase M56 domain protein PR1	A3HXP7	Algoriphagus sp. PR1
MGC04524	2	4e-47	LD15891p	A9UN92	Drosophila melanogaster
MGC04526	1	2e-70	Origin recognition complex subunit 2	Q13416	Homo sapiens
MGC04529	1	4e-06	C1q-like adipose specific protein	Q8JI26	Salvelinus fontinalis
MGC04531	5	7e-77	Endo-1,4-beta-mannanase 1	Q5DL76	Biomphalaria glabrata
MGC04532	3	1e-152	26S protease regulatory subunit	Q16KL0	Aedes aegypti
MGC04534	1	6e-44	Cyclase family protein precursor (strain DSM 10017 / MPOB)	A0LFL8	Syntrophobacter fumaroxidans (strain DSM 10017 / M
MGC04536	3	2e-77	Calmodulin	Q95NR9	Metridium senile
MGC04537	6	7e-51	Novel protein similar to vertebrate nudix (Nucleoside diphosphate linked moiety X)-type motif 14	Q1LXZ5	Danio rerio
MGC04538	2	7e-81	Coronin	Q17LF4	Aedes aegypti
MGC04539	1	2e-11	Short-chain alcohol dehydrogenase-like protein (strain KCTC 2396)	Q2SJ12	Hahella chejuensis (strain KCTC 2396)
MGC04540	1	9e-12	Sialic acid binding lectin	Q1KM18	Helix pomatia
MGC04544	3	8e-42	Transcription initiation factor IIA subunit 2	Q90YG6	Oncorhynchus mykiss
MGC04547	1	1e-24	Annexin	Q9XY89	Schistosoma mansoni
MGC04548	2	7e-10	Tripartite motif-containing protein 71	Q1PRL4	Gallus gallus
MGC04550	3	1e-09	Atherin	Q6SPE9	Oryctolagus cuniculus
MGC04568	1	1e-28	TRAF and TNF receptor-associated protein	O95551	Homo sapiens
MGC04569	1	7e-38	Eukaryotic translation initiation factor 5A	Q6NX89	Danio rerio
MGC04573	6	3e-36	Angiopoietin-4 precursor	Q24K15	Bos taurus
MGC04574	4	1e-63	Transcription initiation factor TFIID subunit 8	Q7ZYA2	Xenopus laevis
MGC04575	7	1e-39	2-oxo-4-hydroxy-4-carboxy-5-ureidoimidazoline decarboxylase	Q0ZDF7	Amia calva
MGC04576	1	1e-10	C-type lectin domain family 4 member F	P10716	Rattus norvegicus
MGC04577	4	3e-37	Predicted protein (Fragment)	A7SA36	Nematostella vectensis
MGC04578	10	3e-10	Sialic acid binding lectin precursor	Q70SH0	Cepaea hortensis
MGC04580	1	1e-29	Spermatogenesis-related protein 11	A5D6N2	Homo sapiens
MGC04583	1	7e-10	Collagen, type VIII, alpha 2	Q5JV31	Homo sapiens
MGC04584	2	1e-12	PDZ and LIM domain 3a	Q4VBT3	Danio rerio
MGC04588	1	3e-43	Flotillin-2a	Q98TZ8	Danio rerio
MGC04593	1	2e-50	6-pyruvoyltetrahydropterin synthase, putative	Q17KM3	Aedes aegypti
MGC04594	1	2e-53	Rho family GTPase	Q6T388	Fucus distichus
MGC04596	1	2e-51	Septin	A1L0Y5	Xenopus tropicalis
MGC04597	3	4e-49	Protein kinase C inhibitor	Q9I882	Gallus gallus
MGC04598	1	1e-07	Bifunctional endo-1,4-beta-xylanase xylA, putative SB210	Q22TP0	Tetrahymena thermophila SB210
MGC04601	1	9e-33	ATPase domain protein RS9917	A3ZAI6	Synechococcus sp. RS9917
MGC04603	5	4e-94	Glucose-regulated protein 94	A5LGG7	Crassostrea gigas
MGC04607	3	2e-43	Calmodulin	P02594	Electrophorus electricus
MGC04608	1	5e-27	Collagen alpha-1(XII) chain precursor	Q60847	Mus musculus
MGC04609	1	8e-08	Bacterial Ig-like domain protein (strain DK 1622)	Q1DBM6	Myxococcus xanthus (strain DK 1622)
MGC04610	3	1e-35	Fibrinogen-like protein A precursor	P19477	Parastichopus parvimensis
MGC04613	1	3e-07	Zinc finger protein	Q1RPW5	Ciona intestinalis
MGC04615	1	7e-42	Scavenger receptor cysteine-rich protein type 12 precursor	O97375	Strongylocentrotus purpuratus
MGC04616	12	1e-48	RING and PHD-finger domain-containing protein KIAA1542	Q9P1Y6	Homo sapiens
MGC04620	1	9e-06	Salivary proline-rich protein	Q04117	Rattus norvegicus
MGC04622	2	8e-61	Superoxide dismutase	A7RUV6	Nematostella vectensis
MGC04625	1	6e-10	III-FBPL precursor	Q2LK84	Danio rerio
MGC04632	1	1e-85	Monocytic leukemia zinc finger protein	Q6J514	Danio rerio
MGC04635	1	2e-64	Exocyst complex component 6	Q3SX35	Bos taurus
MGC04636	7	1e-83	ES1 protein homolog, mitochondrial precursor	Q9D172	Mus musculus
MGC04637	1	3e-19	Plexin domain-containing protein 2 precursor	Q6DE92	Xenopus laevis
MGC04641	1	8e-58	Nuclear Y/CCAAT-box binding factor B subunit NF-YB	O73744	Xenopus laevis
MGC04645	2	6e-31	ATP-dependent RNA helicase	Q8JGR2	Danio rerio
MGC04646	2	8e-95	Elastase protein (Fragment)	Q3S2W6	Mytilus edulis
MGC04647	1	3e-36	Fibrinogen tsingtauense	Q19AS1	Branchiostoma belcheri tsingtauense
MGC04648	1	7e-47	Cytochrome P450 2V1	Q4L203	Danio rerio
MGC04649	1	8e-06	Shootin-1	A0MZ66	Homo sapiens
MGC04650	1	9e-63	CNDP dipeptidase 2	Q6P358	Xenopus tropicalis
MGC04653	2	1e-15	Farnesoic acid o-methyltransferase-like protein	Q1HQW1	Aedes aegypti
MGC04655	1	2e-13	Mesoderm development candidate 1	Q5BJV3	Rattus norvegicus
MGC04656	1	3e-38	Transcription initiation factor TFIID subunit 11	Q15544	Homo sapiens
MGC04660	1	6e-27	P21 (CDKN1A)-activated kinase 2 (Fragment)	Q28IG5	Xenopus tropicalis
MGC04662	7	8e-06	Hatching gland-like XheI protein	Q8AXB9	Xenopus laevis
MGC04664	1	5e-44	Mitochondrial 5prime nucleotidase	Q2I378	Homo sapiens
MGC04666	1	2e-29	Sepiapterin reductase	Q91XH5	Mus musculus
MGC04667	4	1e-31	Sequestosome 1	A7E3V0	Bos taurus
MGC04668	3	1e-28	Neurogenic locus notch	Q16TK9	Aedes aegypti
MGC04669	4	2e-16	Predicted protein (Fragment)	A7SA36	Nematostella vectensis
MGC04674	1	4e-92	Aldehyde dehydrogenase family 9 member A1-A	Q7ZVB2	Danio rerio
MGC04677	1	1e-26	Skin mucus lectin	Q4LE01	Nuchequula nuchalis
MGC04678	4	2e-16	ATPase H+ transporting lysosomal protein (Fragment)	Q5QGY4	Crassostrea gigas
MGC04681	6	1e-23	Cysteine-rich secretory protein LCCL domain-containing 2 precursor	Q4V9Y5	Xenopus tropicalis
MGC04682	1	5e-08	Bat2-prov protein	Q860P5	Xenopus laevis
MGC04685	1	2e-14	X-ray radiation resistance-associated protein 1	Q3U3V8	Mus musculus
MGC04686	1	4e-53	Predicted protein (Fragment)	A7RST4	Nematostella vectensis
MGC04690	5	8e-55	Transmembrane protein 129 precursor	Q6IR55	Xenopus laevis
MGC04691	1	2e-18	ATP-binding cassette, sub-family C (CFTR/MRP), member 5	Q1LZD6	Bos taurus
MGC04692	1	3e-47	Kinesin-like protein protein 6	Q09997	Caenorhabditis elegans
MGC04693	5	1e-15	Protein wibg homolog	Q8CHP5	Mus musculus
MGC04697	3	2e-54	Probable L-proline 4-hydroxylase	Q7UNM6	Rhodopirellula baltica
MGC04699	4	3e-29	GTPase IMAP family member 4	Q9NUV9	Homo sapiens
MGC04700	1	2e-87	Splicing factor pTSR1, putative (Fragment)	Q16WP6	Aedes aegypti
MGC04705	2	4e-36	Spectrin-like protein of the nuclear envelope and Golgi	Q7RTM4	Homo sapiens
MGC04707	2	8e-50	Elastase protein (Fragment)	Q3S2W6	Mytilus edulis
MGC04708	1	5e-52	Autophagy-related protein 3	A7RTE4	Nematostella vectensis
MGC04709	1	5e-63	Oxysterol-binding protein-related protein 1	Q8K4M9	Rattus norvegicus
MGC04713	9	2e-64	Peptidoglycan recognition protein S1 precursor	Q1X7G2	Chlamys farreri
MGC04714	2	2e-37	Fibrinogen-like protein A precursor	P19477	Parastichopus parvimensis
MGC04715	1	5e-13	Proteasome assembly chaperone 3	Q9CZH3	Mus musculus
MGC04718	4	3e-63	Peptidyl-prolyl cis-trans isomerase (Fragment)	Q6IQF7	Danio rerio
MGC04720	2	8e-12	Equistatin precursor	Q9U6K8	Actinia equina
MGC04722	3	1e-17	Incilarin A precursor	O02581	Incilaria fruhstorferi
MGC04723	1	5e-65	Membrane-associated protein gex-3	Q16V64	Aedes aegypti
MGC04725	3	5e-09	Sialic acid binding lectin	Q1KM18	Helix pomatia
MGC04726	3	2e-06	Ankyrin-2	Q01484	Homo sapiens
MGC04727	1	8e-66	Putative methyltransferase KIAA0859 homolog	A5PK19	Bos taurus
MGC04729	1	2e-11	Precerebellin-like protein	Q9PT14	Oncorhynchus mykiss
MGC04731	1	3e-19	Collagen protein (Fragment)	Q3S337	Mytilus edulis
MGC04732	2	7e-12	Immunoglobulin superfamily member 10 precursor	Q3V1M1	Mus musculus
MGC04734	2	1e-22	C-type lectin-1	A7BJG2	Crassostrea gigas
MGC04735	1	1e-104	Sirtuin (Silent mating type information regulation 2 homolog) 5	Q5T295	Homo sapiens
MGC04736	2	1e-09	Fatty acid-binding protein type 2	Q7M4G1	Fasciola hepatica
MGC04740	3	9e-39	2008-12-01	Q75R52	Lymnaea stagnalis
MGC04744	1	5e-66	N-acetyltransferase 10	Q9H0A0	Homo sapiens
MGC04747	2	6e-97	Cellulase	A0ZT16	Corbicula japonica
MGC04752	3	2e-12	NOTCH2 protein	Q6IQ50	Homo sapiens
MGC04754	4	3e-38	NADH dehydrogenase, putative	Q17JZ6	Aedes aegypti
MGC04755	1	6e-36	Phd finger protein (Fragment)	Q0IGB2	Aedes aegypti
MGC04759	5	2e-24	C-type lectin A (Fragment)	Q079L7	Chlamys farreri
MGC04762	1	2e-11	Streptavidin-V1 precursor	Q53532	Streptomyces violaceus
MGC04763	3	4e-59	JARID1A variant protein (Fragment)	Q4LE72	Homo sapiens
MGC04769	1	2e-45	Filamin isoform A	Q9GQV2	Drosophila melanogaster
MGC04772	3	5e-28	Hemagglutinin/amebocyte aggregation factor precursor	Q01528	Limulus polyphemus
MGC04773	1	6e-48	Mytilus galloprovincialis partial hsc70 gene for heat shock cognate 70, exons 4-5	Q3LF64 AJ783715	Mytilus galloprovincialis
MGC04774	3	8e-50	Neuroblastoma-amplified gene protein	A2RRP1	Homo sapiens
MGC04775	1	2e-47	Fibrinogen C domain-containing protein 1	Q0P4P2	Xenopus tropicalis
MGC04776	2	5e-89	Multiple endocrine neoplasia type 1	Q95P54	Lymnaea stagnalis
MGC04777	1	9e-79	Eukaryotic translation initiation factor 3 subunit E-interacting protein	Q7T2A5	Danio rerio
MGC04782	7	6e-86	Trypsin (Fragment)	Q2XSC1	Mytilus edulis
MGC04789	2	4e-09	Gem-associated protein 8	Q8BHE1	Mus musculus
MGC04790	4	3e-34	Coiled-coil domain containing 12-like protein	Q2F621	Bombyx mori
MGC04792	1	2e-38	Seven-up protein (Fragment)	Q2PCF0	Cupiennius salei
MGC04793	5	1e-19	Suppressor of Ty 6 homolog	A7E2B4	Homo sapiens
MGC04794	1	2e-40	14-3-3-like protein b (Fragment) subsp. indica	A6N0W8	Oryza sativa subsp. indica
MGC04796	2	5e-18	F-box protein 21	Q2TBM0	Bos taurus
MGC04797	23	1e-117	Succinate-CoA ligase, GDP-forming, alpha subunit	Q66I58	Danio rerio
MGC04798	4	1e-33	Wd-repeat protein	Q16U37	Aedes aegypti
MGC04800	1	5e-09	Mantle gene 4	Q3YL62	Pinctada fucata
MGC04802	2	1e-98	Protein strawberry notch homolog 1	Q5F371	Gallus gallus
MGC04803	8	1e-103	Pob protein	Q7ZY15	Xenopus laevis
MGC04808	2	1e-50	EF-hand domain-containing protein D2	Q4FZY0	Rattus norvegicus
MGC04809	1	7e-25	Fibrinogen tsingtauense	Q19AS1	Branchiostoma belcheri tsingtauense
MGC04811	3	4e-20	Collagen protein (Fragment)	Q3S337	Mytilus edulis
MGC04813	9	9e-35	PC4 and SFRS1 interacting protein 1 (Fragment)	Q07G36	Xenopus tropicalis
MGC04816	1	3e-28	spinocerebellar ataxia 10 homolog (human)	Q3TCF4	Mus musculus
MGC04817	1	5e-43	Beta chain spectrin	Q176W5	Aedes aegypti
MGC04820	3	5e-07	AMBP protein precursor	Q64240	Rattus norvegicus
MGC04821	1	3e-96	Acetyl-CoA carboxylase	P11029	Gallus gallus
MGC04822	1	3e-25	Ankyrin repeat protein, putative G3	A2EKI3	Trichomonas vaginalis G3
MGC04828	4	3e-87	Srp72 protein (Fragment)	Q6NWC7	Danio rerio
MGC04831	3	4e-21	Cell death-regulatory protein GRIM19	Q2F619	Bombyx mori
MGC04833	2	1e-08	Fucolectin-6 precursor	Q9I926	Anguilla japonica
MGC04834	2	2e-12	SNAP-29 protein	Q9JI56	Rattus norvegicus
MGC04835	1	3e-09	WGR domain containing protein	A8NR10	Brugia malayi
MGC04836	1	6e-39	Splicing factor 1	Q6TNQ8	Danio rerio
MGC04840	1	2e-06	Polyprotein (Fragment) B3	Q999V4	Human coxsackievirus B3
MGC04841	1	2e-16	FERM domain-containing protein 3	A2A2Y4	Homo sapiens
MGC04846	2	9e-38	PB1 protein	Q1RMD2	Homo sapiens
MGC04848	2	4e-15	E1a binding protein P400	Q17L58	Aedes aegypti
MGC04850	1	1e-25	Elongator complex protein 1	Q8VHU4	Rattus norvegicus
MGC04856	1	4e-52	Programmed cell death 6-interacting protein	Q9WU78	Mus musculus
MGC04857	1	1e-15	Equistatin precursor	Q9U4R8	Actinia equina
MGC04860	1	3e-20	C-type lectin domain family 4 member M	Q8HY11	Hylobates syndactylus
MGC04861	1	7e-49	ATP-dependent RNA helicase DDX19A	Q9NUU7	Homo sapiens
MGC04868	1	8e-14	Hepatic lectin	P02707	Gallus gallus
MGC04869	4	4e-30	La-related protein 1	Q6ZQ58	Mus musculus
MGC04873	1	3e-31	Chymotrypsin BII precursor (Fragment)	O18488	Penaeus vannamei
MGC04875	1	1e-31	Fibrinogen-like 2	Q5TYU3	Danio rerio
MGC04880	1	9e-78	Ubiquitin carboxyl-terminal hydrolase	Q5U2N2	Rattus norvegicus
MGC04881	2	7e-09	Complement C1q-like protein 2 precursor	Q8CFR0	Mus musculus
MGC04886	2	1e-38	Apextrin tsingtauense	Q6ITV5	Branchiostoma belcheri tsingtauense
MGC04887	3	8e-15	Inversin protein alternative isoform, putative G3	A2EKI1	Trichomonas vaginalis G3
MGC04888	1	9e-41	Actin-related protein 2/3 complex subunit 5	Q9GRJ2	Lumbricus rubellus
MGC04889	1	7e-32	Plancitoxin-1 precursor	Q75WF2	Acanthaster planci
MGC04890	2	3e-13	Titin a	A5X6X5	Danio rerio
MGC04892	1	2e-69	Thioredoxin domain-containing protein 3 homolog	P90666	Anthocidaris crassispina
MGC04895	1	1e-17	Survival of motor neuron protein	Q549F9	Mus musculus
MGC04903	1	2e-36	E3 ubiquitin-protein ligase UBR3	Q5U430	Mus musculus
MGC04907	4	2e-91	COP9 constitutive photomorphogenic homolog subunit 4	Q28J21	Xenopus tropicalis
MGC04908	5	5e-13	Complement C1q-like protein 3 precursor	Q9ESN4	Mus musculus
MGC04910	1	2e-17	Arouser	Q9U3Z9	Drosophila melanogaster
MGC04911	2	2e-76	Flagellar protofilament ribbon protein rib74	Q6TXM2	Strongylocentrotus purpuratus
MGC04917	2	1e-61	Gaba(A) receptor associated protein tsingtauense	Q6IWN6	Branchiostoma belcheri tsingtauense
MGC04918	1	9e-06	Immune-related, lectin-like receptor 4	Q1LWY8	Danio rerio
MGC04919	1	1e-70	Transmembrane and coiled-coil domain-containing protein 4	Q5TGY1	Homo sapiens
MGC04922	1	2e-32	P70 ribosomal protein S6 kinase	Q9GQB3	Artemia sanfranciscana
MGC04924	1	1e-08	Nephrin	Q58QC3	Xenopus laevis
MGC04926	1	9e-09	Apextrin	A0T3F5	Acropora millepora
MGC04931	2	2e-79	Protein phosphatase 1, regulatory (Inhibitor) subunit 12C (Fragment)	Q28EA3	Xenopus tropicalis
MGC04933	1	1e-85	E3 ubiquitin-protein ligase RING2	Q4KLY4	Rattus norvegicus
MGC04936	5	2e-16	Cytosolic phospholipase A2	P49147	Gallus gallus
MGC04937	1	4e-14	RNA binding motif protein 28 variant (Fragment)	Q53H65	Homo sapiens
MGC04939	2	2e-45	Sfrs16 protein	Q5RKW4	Mus musculus
MGC04942	3	1e-36	Coiled-coil domain-containing protein C6orf97	Q8IYT3	Homo sapiens
MGC04943	1	2e-62	Myosin regulatory light chain 2, smooth muscle minor isoform	P24032	Gallus gallus
MGC04944	1	1e-33	RBM25 protein	Q2TA72	Homo sapiens
MGC04945	2	3e-67	RAD50 protein (Fragment)	Q5W4T6	Gallus gallus
MGC04946	2	2e-73	Cytochrome b5 domain-containing protein 1	Q5PPR6	Xenopus laevis
MGC04948	2	2e-52	Endo alpha-1,4 polygalactosaminidase precusor DW4/3-1	Q098C2	Stigmatella aurantiaca DW4/3-1
MGC04949	4	7e-40	Acid sphingomyelinase-like phosphodiesterase 3b precursor	Q92485	Homo sapiens
MGC04950	7	1e-100	Pre-mrna cleavage factor im, 25kD subunit	Q17DC9	Aedes aegypti
MGC04953	3	9e-56	Apextrin tsingtauense	Q6ITV5	Branchiostoma belcheri tsingtauense
MGC04955	7	3e-61	C3orf15 protein (Fragment)	Q4G0Y0	Homo sapiens
MGC04960	1	2e-38	AT-rich interactive domain-containing protein 5B	Q14865	Homo sapiens
MGC04962	1	8e-11	F-box only protein 15	Q9QZN0	Mus musculus
MGC04964	15	8e-66	Thaumatin-like protein 1	Q68SM7	Schistocerca gregaria
MGC04965	2	2e-22	Dopamine beta hydroxylase-like protein	A1L026	Aplysia californica
MGC04968	1	3e-45	Nit protein 1	Q9I8G0	Xenopus laevis
MGC04971	1	1e-19	GTPase, IMAP family member 4	Q1RMI4	Bos taurus
MGC04974	3	1e-65	Phosphonoacetaldehyde hydrolase BAL199	A8TXR8	alpha proteobacterium BAL199
MGC04978	4	3e-44	39S ribosomal protein L13, mitochondrial	Q17ET7	Aedes aegypti
MGC04980	1	9e-32	Chit3 protein	Q1RQ18	Crassostrea gigas
MGC04982	1	6e-61	Glycine dehydrogenase [decarboxylating], mitochondrial precursor	P15505	Gallus gallus
MGC04988	5	4e-98	Putative Rho family small GTP binding protein cdc42	Q201V6	Acyrthosiphon pisum
MGC04989	3	5e-49	Phenylalanyl-tRNA synthetase alpha chain	Q17GX1	Aedes aegypti
MGC04992	8	1e-101	Kelch domain-containing protein 4	Q8TBB5	Homo sapiens
MGC04993	2	3e-08	Mucin 5AC, oligomeric mucus/gel-forming	A7Y9J9	Homo sapiens
MGC04994	1	1e-06	Tropomyosin	Q9GZ70	Perna viridis
MGC04997	5	4e-35	Dock7 protein (Fragment)	Q1JQ50	Danio rerio
MGC04999	2	1e-33	Microsomal glutathione S-transferase 1	Q0GZP1	Cyprinus carpio
MGC05003	3	5e-59	Dynactin subunit 2	Q5FW42	Xenopus tropicalis
MGC05004	1	1e-87	PP2A inhibitor	O42468	Tetraodon fluviatilis
MGC05008	7	1e-155	Chromodomain helicase DNA binding protein	Q16K27	Aedes aegypti
MGC05009	7	1e-30	Mantle gene 8	Q3YL58	Pinctada fucata
MGC05013	2	2e-14	Type-1 angiotensin II receptor-associated protein-like	Q5EBF8	Xenopus tropicalis
MGC05016	1	1e-09	HemK methyltransferase family member 1	Q921L7	Mus musculus
MGC05021	1	3e-06	Lectin-galC1 (Fragment)	Q6V4B2	Drosophila yakuba
MGC05024	7	2e-69	Cytochrome C1	Q16NS5	Aedes aegypti
MGC05026	5	4e-13	Lysozyme 2	A5LHX1	Mytilus galloprovincialis
MGC05027	1	5e-12	Hormone receptor-like in 96	A7MAD4	Aedes aegypti
MGC05029	3	7e-71	Mps one binder kinase activator-like 2B	Q29RK9	Bos taurus
MGC05030	1	2e-23	NEFA-interacting nuclear protein NIP30	Q9GZU8	Homo sapiens
MGC05032	1	1e-35	Threonyl-tRNA synthetase	Q17LW8	Aedes aegypti
MGC05036	15	2e-80	Ppan protein (Fragment)	Q7ZXC5	Xenopus laevis
MGC05037	2	8e-08	Zinc finger protein	Q1RLI9	Ciona intestinalis
MGC05040	1	2e-36	Splicing factor, arginine/serine-rich 2	Q7ZV13	Danio rerio
MGC05043	2	7e-37	F-box and leucine-rich repeat protein 5	Q14CG1	Mus musculus
MGC05047	1	1e-27	TNF receptor-associated factor 2	P39429	Mus musculus
MGC05052	2	6e-07	Cellulase	Q86M37	Haliotis discus
MGC05056	1	1e-17	U4/U6 small nuclear ribonucleoprotein Prp31	Q7SXM7	Danio rerio
MGC05057	2	2e-08	Hemolectin	Q9U5D0	Drosophila melanogaster
MGC05059	1	4e-43	Sodium-and chloride-activated ATP-sensitive potassium channel	Q16XD0	Aedes aegypti
MGC05060	1	7e-32	Adaptor-related protein complex 2, beta 1 subunit, putative	A8PK33	Brugia malayi
MGC05062	3	4e-57	Mosaic eyes	Q6PNC5	Danio rerio
MGC05063	1	3e-63	Endonuclease-reverse transcriptase	Q4QQE8	Schistosoma mansoni
MGC05064	1	1e-11	Kinase substrate HASPP28 (Fragment)	Q6Y236	Pagrus major
MGC05065	5	1e-39	Mediator of RNA polymerase II transcription subunit 19	Q174D3	Aedes aegypti
MGC05068	2	8e-20	Calcium homeostasis endoplasmic reticulum protein variant (Fragment)	Q59ET1	Homo sapiens
MGC05071	3	3e-14	Proactivator polypeptide precursor	P26779	Bos taurus
MGC05076	1	3e-70	Calnexin	A5LGG8	Crassostrea gigas
MGC05077	2	8e-20	Pancreatic lipase-related protein 2	Q4VBW7	Mus musculus
MGC05078	2	2e-16	Replication protein A 14 kDa subunit	Q9CQ71	Mus musculus
MGC05083	1	2e-21	Wiskott-Aldrich syndrome protein family member 3	Q8VHI6	Mus musculus
MGC05084	1	6e-73	Ubiquitin carboxyl-terminal hydrolase	Q4SIA8	Tetraodon nigroviridis
MGC05087	5	2e-30	Cartilage matrix protein precursor	P05099	Gallus gallus
MGC05089	2	3e-57	Trypsin (Fragment)	Q2XSC1	Mytilus edulis
MGC05092	1	7e-18	Tudor domain-containing protein 7	Q9R1R4	Rattus norvegicus
MGC05095	1	2e-31	Ezrin-radixin-moesin-binding phosphoprotein 50	P70441	Mus musculus
MGC05096	2	6e-22	DNA ligase CCY 0110	A3IW96	Cyanothece sp. CCY 0110
MGC05097	1	2e-06	Precerebellin-like protein	Q9PT14	Oncorhynchus mykiss
MGC05100	2	6e-31	Syntaxin-8	Q3T075	Bos taurus
MGC05102	1	8e-74	Alpha thalassemia/mental retardation syndrome X-linked	A4LAA3	Homo sapiens
MGC05104	2	4e-80	Coiled-coil domain-containing protein 47 precursor	Q66I12	Danio rerio
MGC05113	1	6e-54	Prohibitin	Q16MJ2	Aedes aegypti
MGC05121	1	2e-55	Thioredoxin	Q1HQB0	Bombyx mori
MGC05126	1	9e-22	Low-density lipoprotein receptor-related protein, putative	A8P152	Brugia malayi
MGC05127	3	7e-16	Likely ortholog of H. sapiens chromosome 2 open reading frame 25	A2AQT6	Mus musculus
MGC05134	2	2e-12	Ficolin 4	Q966W1	Halocynthia roretzi
MGC05138	3	8e-38	Novel protein similar to human and mouse cytochrome b-561 domain containing 2	Q1LXB7	Danio rerio
MGC05141	4	4e-15	Cadherin (Fragment)	Q16QV0	Aedes aegypti
MGC05142	2	1e-36	Hypothetical secreted protein 13FN	A9LH51	uncultured planctomycete 13FN
MGC05143	1	6e-18	transforming growth factor beta 1 induced transcript 4, full insert sequence	Q3UXU0	Mus musculus
MGC05147	2	7e-30	Transmembrane protein C2orf37	Q5H9S7	Homo sapiens
MGC05151	1	1e-06	Elongation of very long chain fatty acids protein 5	Q8BHI7	Mus musculus
MGC05154	4	1e-65	Cyclin-L1	Q52KE7	Mus musculus
MGC05155	2	4e-37	SET domain-containing protein 6	Q6INM2	Xenopus laevis
MGC05156	3	5e-40	Selenium dependent salivary glutathione peroxidase	Q4PMF0	Ixodes scapularis
MGC05157	3	9e-08	Neurogenic locus notch	Q16TK9	Aedes aegypti
MGC05160	1	2e-17	Endo-beta-1,4-glucanase	A0SGK1	Ampullaria crossean
MGC05165	1	1e-35	Beta-1,4-endoglucanase (Fragment)	Q5ISJ1	Biomphalaria glabrata
MGC05167	2	1e-78	ADP,ATP carrier protein 1, mitochondrial, putative	Q4DYK2	Trypanosoma cruzi
MGC05168	3	5e-48	Apextrin tsingtauense	Q6ITV5	Branchiostoma belcheri tsingtauense
MGC05169	2	1e-13	Serine protease PC5-A	Q8AY18	Rana esculenta
MGC05171	1	2e-16	Mytilus galloprovincialis microsatellite ISSR sequence, clone 23.347	AJ938136	Mytilus galloprovincialis
MGC05173	3	2e-27	Microfibril-associated glycoprotein 4 precursor	P55083	Homo sapiens
MGC05174	1	1e-06	Acetylcholine receptor subunit gamma precursor	P05376	Xenopus laevis
MGC05177	4	2e-86	Fructose-bisphosphate aldolase	Q45RT8	Biomphalaria glabrata
MGC05178	3	1e-60	NADH dehydrogenase (Ubiquinone) Fe-S protein 8	Q8VC72	Mus musculus
MGC05179	1	2e-14	Putative lipoprotein SIR-1	A6GF27	Plesiocystis pacifica SIR-1
MGC05180	2	3e-30	Cytochrome P450 17alpha-hydroxylase/17, 20-lyase	A5A7R5	Branchiostoma belcheri
MGC05181	1	4e-39	Mcl-1 ubiquitin ligase	Q4JG03	Mus musculus
MGC05184	1	6e-51	Serine/threonine-protein kinase PLK4	O00444	Homo sapiens
MGC05186	1	1e-25	Mitochondrial 28S ribosomal protein S10	P82670	Bos taurus
MGC05190	2	2e-49	Splicing factor SRp54	O61646	Drosophila melanogaster
MGC05191	6	1e-14	Lipopolysaccharide-induced TNF-alpha factor	A9XBI8	Crassostrea gigas
MGC05192	2	5e-30	Nicotinic acetylcholine receptor subunit type F	Q2XWK7	Lymnaea stagnalis
MGC05197	1	3e-24	Thioredoxin	Q962B7	Branchiostoma belcheri
MGC05198	3	6e-44	Methylglutaconyl-CoA hydratase, mitochondrial precursor	Q9JLZ3	Mus musculus
MGC05200	8	7e-99	Ribosomal protein S3 (Fragment)	Q70MM6	Crassostrea gigas
MGC05202	2	2e-29	60 kDa SS-A/Ro ribonucleoprotein	P42700	Xenopus laevis
MGC05205	4	2e-74	Carboxypeptidase	Q16RZ2	Aedes aegypti
MGC05207	4	1e-15	Incilarin C precursor	O02583	Incilaria fruhstorferi
MGC05208	1	5e-09	Procollagen type VIII alpha 2	A3KFY2	Mus musculus
MGC05209	1	6e-22	Fibrinogen C domain-containing protein 1-B	Q5XK91	Xenopus laevis
MGC05210	2	2e-12	Galaxin (Fragment)	A8C9K2	Montipora capitata
MGC05211	1	1e-45	Gaba(A) receptor associated protein tsingtauense	Q6IWN6	Branchiostoma belcheri tsingtauense
MGC05212	4	4e-41	Serine/arginine repetitive matrix 1 (Fragment)	A2A983	Mus musculus
MGC05220	1	2e-14	C-type MBL-2 protein precursor	Q4LAN6	Oncorhynchus mykiss
MGC05223	4	8e-57	Novel protein similar to vertebrate hexosaminidase A	A2BHD8	Danio rerio
MGC05227	3	2e-19	Mitochondrial ribosomal protein, L23, putative	Q17AY4	Aedes aegypti
MGC05228	1	1e-80	Phospholipase A-2-activating protein	P54319	Rattus norvegicus
MGC05229	1	1e-49	Chaperonin containing TCP1, subunit 5	Q6P2Y0	Xenopus tropicalis
MGC05232	1	9e-13	Solute carrier family 31 (Copper transporters),member 1	Q700F3	Sparus aurata
MGC05235	2	6e-60	Ubiquitin carboxyl-terminal hydrolase	Q9R085	Rattus norvegicus
MGC05237	1	2e-20	Glutathione-requiring prostaglandin D synthase	O73888	Gallus gallus
MGC05238	2	6e-09	Signal peptide plus thr stretch, charged repeats, likely mucin Iowa II	Q5CWE5	Cryptosporidium parvum Iowa II
MGC05239	1	2e-15	Dendritic cell inhibitory receptor 2	Q2TUM0	Rattus norvegicus
MGC05243	1	5e-35	Glutathione S-transferase tsingtauense	Q6WMS8	Branchiostoma belcheri tsingtauense
MGC05245	1	6e-61	Sodium/glucose cotransporter	Q5QGY5	Crassostrea gigas
MGC05246	3	3e-53	Solute carrier family 35 member B1	Q8AWB6	Gallus gallus
MGC05247	1	1e-44	Glutathione S-transferase 4	Q2I0J4	Bombyx mori
MGC05249	1	3e-16	N(4)-(beta-N-acetylglucosaminyl)-L-asparaginase precursor	Q4R6C4	Macaca fascicularis
MGC05252	1	7e-33	Sialate O-acetylesterase precursor	P70665	Mus musculus
MGC05254	1	2e-66	Serine/threonine protein kinase	Q17E90	Aedes aegypti
MGC05255	1	5e-20	Glutaredoxin	Q7YUB8	Aphelenchus avenae
MGC05256	2	2e-07	Multisynthetase complex auxiliary component p38	Q32PX2	Rattus norvegicus
MGC05263	1	6e-31	2,5-diketo-D-gluconate reductase A O1:K1 / APEC	A1AFS3	Escherichia coli O1:K1 / APEC
MGC05264	1	2e-17	C-myc proto-oncogene homolog protein (Fragment)	Q26424	Crassostrea virginica
MGC05265	2	5e-10	C-myc proto-oncogene homolog protein (Fragment)	Q26424	Crassostrea virginica
MGC05266	2	4e-13	Urotensin II receptor	P49684	Rattus norvegicus
MGC05268	2	9e-63	Calmodulin	Q76LB7	Strongylocentrotus intermedius
MGC05274	3	3e-40	Glutathione S-transferase	P46088	Ommastrephes sloanei
MGC05278	1	5e-22	Spliceosome associated protein	Q16I26	Aedes aegypti
MGC05281	1	4e-11	Pangolin (Fragment)	Q5RT69	Tribolium castaneum
MGC05285	1	4e-21	C-type lectin 1	Q8AXR7	Anguilla japonica
MGC05288	1	2e-14	Putative GPCR class b orphan receptor 2 (Fragment)	Q7Q1R5	Anopheles gambiae
MGC05289	1	9e-82	PCI domain-containing protein 2	Q5FWP8	Xenopus laevis
MGC05292	7	3e-94	Proteasome subunit beta type	A7S7D6	Nematostella vectensis
MGC05293	1	3e-65	Polypeptide N-acetylgalactosaminyltransferase 5	Q95ZJ1	Caenorhabditis elegans
MGC05294	1	4e-37	Ependymin related protein-1 tsingtauense	Q6IWN5	Branchiostoma belcheri tsingtauense
MGC05297	1	1e-20	Tetratricopeptide repeat protein 32	Q9DAC7	Mus musculus
MGC05298	1	6e-08	IgGFc-binding protein precursor	Q9Y6R7	Homo sapiens
MGC05301	1	8e-46	Enoyl Coenzyme A hydratase, short chain, 1, mitochondrial	Q6GLG0	Xenopus tropicalis
MGC05302	1	5e-57	Sigma-E factor negative regulatory protein RseA 12B01	A3UUZ2	Vibrio splendidus 12B01
MGC05305	6	4e-41	Ubiquitin carrier protein	Q4PFY1	Ustilago maydis
MGC05307	1	4e-33	Putative peroxidase RED65	Q1N3B4	Oceanobacter sp. RED65
MGC05308	4	1e-07	Immune-associated nucleotide-binding protein 9	Q75N62	Mus musculus
MGC05312	1	3e-09	Nucleolin	P20397	Xenopus laevis
MGC05314	1	1e-26	Serine/threonine-protein kinase ripk4 (Fragment)	Q16FJ0	Aedes aegypti
MGC05315	1	1e-13	similar to mucosa associated lymphoid tissue lymphoma translocation gene 1 (Fragment)	Q1MT63	Danio rerio
MGC05317	5	4e-18	Similar to phosphatidylethanolamine-binding protein 4	Q3T010	Bos taurus
MGC05318	1	5e-20	Ankyrin repeat protein, putative G3	A2EKI3	Trichomonas vaginalis G3
MGC05319	1	2e-28	UDP-glucuronate 4-epimerase 2	Q9LPC1	Arabidopsis thaliana
MGC05320	6	1e-49	IK cytokine	Q95H93	Mus musculus
MGC05322	5	3e-53	Moxd1 protein (Fragment)	Q5BJU1	Rattus norvegicus
MGC05336	2	1e-26	Hsc70-interacting protein	Q99L47	Mus musculus
MGC05338	2	1e-06	Linker histone-like protein H1M	Q8JJ09	Danio rerio
MGC05345	2	1e-83	Eukaryotic translation initiation factor 3 subunit E-interacting protein	Q6P878	Xenopus tropicalis
MGC05346	2	2e-84	Ribophorin I	Q8AYB9	Danio rerio
MGC05347	1	7e-09	Spliceosome-associated-protein 114	Q9GP35	Echinococcus multilocularis
MGC05349	2	2e-33	Thioredoxin 2	A2A440	Mus musculus
MGC05350	1	9e-63	Similar to interleukin enhancer binding factor 2	Q2T9Y9	Bos taurus
MGC05353	1	2e-42	Signal peptidase complex subunit 2	Q9CYN2	Mus musculus
MGC05356	1	6e-30	AN1-type zinc finger protein 1	Q8TCF1	Homo sapiens
MGC05357	1	3e-14	Macrophage stimulating 1 (Hepatocyte growth factor-like) variant (Fragment)	Q53GN8	Homo sapiens
MGC05360	1	2e-21	Alpha/beta hydrolase fold protein CCY 0110	A3IM44	Cyanothece sp. CCY 0110
MGC05361	1	8e-15	Lachesin	Q17G58	Aedes aegypti
MGC05362	1	5e-10	Repeat organellar protein-related (Fragment) yoelii	Q7RGY2	Plasmodium yoelii yoelii
MGC05363	1	2e-22	Predicted protein (Fragment)	A7SA36	Nematostella vectensis
MGC05364	2	3e-40	Kinesin light chain	P46825	Loligo pealeii
MGC05365	1	1e-20	Collectin-12	Q2LK54	Gallus gallus
MGC05366	2	2e-19	Sorting nexin 2	Q91VZ1	Mus musculus
MGC05370	1	1e-25	Transposase	A8C5I4	Salmo salar
MGC05371	1	1e-14	Prostamide/PG F synthase	A9CQL8	Sus scrofa
MGC05373	1	1e-30	I-connectin	Q95YM2	Procambarus clarkii
MGC05375	1	1e-22	Solute carrier family 5 (Sodium-dependent vitamin transporter), member 6	Q6DJR5	Xenopus tropicalis
MGC05380	3	9e-12	C1q-like adipose specific protein	Q8JI26	Salvelinus fontinalis
MGC05381	2	3e-38	CXXC finger 1	Q7SZE4	Danio rerio
MGC05383	1	5e-24	Dopamine beta hydroxylase-like protein	A1L026	Aplysia californica
MGC05384	3	1e-07	Mantle gene 4	Q3YL62	Pinctada fucata
MGC05392	1	3e-32	AlkB, alkylation repair homolog 4	Q148D0	Bos taurus
MGC05393	1	5e-30	Thymosin beta	A6YPH1	Triatoma infestans
MGC05394	1	6e-76	Myosin heavy chain (Fragment)	Q9U0S7	Mytilus galloprovincialis
MGC05397	1	2e-46	Tryptophan 2,3-dioxygenase	Q4G1M4	Chlamys farreri
MGC05399	3	8e-40	Insulin receptor precursor	Q9PVZ4	Xenopus laevis
MGC05400	1	8e-44	C-Jun N-terminal kinase JNK	Q7Z085	Aplysia californica
MGC05401	1	3e-43	Mytilus galloprovincialis microsatellite ISSR sequence	AJ938096	Mytilus galloprovincialis
MGC05402	1	1e-12	Galactose-specific C-type lectin, putative	Q175Z8	Aedes aegypti
MGC05403	2	1e-26	HEAT repeat-containing protein 3	Q7Z4Q2	Homo sapiens
MGC05404	3	3e-07	PR domain containing 4	Q0VA56	Xenopus tropicalis
MGC05405	2	2e-12	Collagen alpha-1(IX) chain precursor	P20849	Homo sapiens
MGC05406	4	2e-10	Ependymin-related protein tsingtauense	Q6WNG6	Branchiostoma belcheri tsingtauense
MGC05410	2	9e-96	DNA topoisomerase 2 (Fragment)	Q8CCE5	Mus musculus
MGC05413	4	3e-44	Dbnl-prov protein	Q7ZXQ9	Xenopus laevis
MGC05415	1	6e-50	Iron regulatory protein 1	Q95UT2	Manduca sexta
MGC05417	2	2e-54	Commd7 protein	Q56A13	Mus musculus
MGC05422	1	2e-43	Omega class glutathione S-transferase	Q70PH4	Crassostrea gigas
MGC05432	5	2e-29	Headcase protein	Q9N2M8	Drosophila melanogaster
MGC05436	2	2e-25	Lipopolysaccharide-induced TNF-alpha factor	A9XBI8	Crassostrea gigas
MGC05437	2	1e-20	Methyltransferase type 11 (strain IMS101)	Q112S0	Trichodesmium erythraeum (strain IMS101)
MGC05439	1	9e-14	NH2-acetyltransferase	Q97TJ0	Clostridium acetobutylicum
MGC05445	1	2e-50	Predicted protein	A7S040	Nematostella vectensis
MGC05446	1	3e-25	Chitinase domain-containing protein 1 precursor	Q66IL0	Xenopus tropicalis
MGC05447	2	1e-39	Sugar transporter	Q16M29	Aedes aegypti
MGC05448	1	6e-10	Wiskott-Aldrich syndrome protein homolog 1	O36027	Schizosaccharomyces pombe
MGC05452	1	5e-09	Vacuolar-type H+ transporting ATPase subunit B1	Q8QHA7	Danio rerio
MGC05453	1	4e-86	CDKL2 protein	A5D7F0	Bos taurus
MGC05458	1	2e-33	Probable nucleolar GTP-binding protein 1., putative	A8PZJ9	Brugia malayi
MGC05459	1	2e-16	Collagen protein (Fragment)	Q3S337	Mytilus edulis
MGC05461	4	4e-53	Regucalcin	Q9I922	Xenopus laevis
MGC05467	2	3e-16	Predicted protein (Fragment)	A7RPE2	Nematostella vectensis
MGC05469	4	2e-78	Adenosine deaminase	Q6DG22	Danio rerio
MGC05471	1	1e-26	Transcription elongation factor SPT5	Q9V460	Drosophila melanogaster
MGC05472	1	8e-57	Cathepsin S precursor boliviensis	Q8HY82	Saimiri boliviensis boliviensis
MGC05473	1	8e-37	Flagellar/basal body protein (Fragment)	A8J795	Chlamydomonas reinhardtii
MGC05475	4	2e-22	Dopamine beta hydroxylase-like protein	A1L026	Aplysia californica
MGC05476	11	5e-24	Collagen alpha-1(XII) chain precursor	Q99715	Homo sapiens
MGC05477	1	5e-92	Exosome component 4	Q28H58	Xenopus tropicalis
MGC05480	1	1e-64	Tyrosine-protein phosphatase non-receptor type 11	Q90687	Gallus gallus
MGC05483	1	3e-49	3-hydroxybutyrate dehydrogenase type 2	Q8JZV9	Mus musculus
MGC05486	1	2e-26	Mitochondrial ribosomal protein, S18B, putative	Q17JG5	Aedes aegypti
MGC05491	3	2e-67	Plasma membrane calcium ATPase	A9P669	Pinctada fucata
MGC05494	1	1e-23	ATP-binding cassette sub-family G member 5	Q9H222	Homo sapiens
MGC05497	1	4e-11	C-type MBL-2 protein precursor	Q4LAN6	Oncorhynchus mykiss
MGC05499	1	4e-15	Lipase subsp. pneumophila (strain Philadelphia 1 / ATCC 33152 / DSM 7513)	Q5ZUB8	Legionella pneumophila subsp. pneumophila (strain
MGC05502	1	2e-53	Propionyl-Coenzyme A carboxylase, alpha polypeptide	Q6DGE2	Danio rerio
MGC05504	3	2e-24	Zygote arrest 1	Q5RHE2	Danio rerio
MGC05505	1	2e-35	Probable ubiquitin carboxyl-terminal hydrolase FAF-X	Q93008	Homo sapiens
MGC05508	5	1e-73	Rieske iron-sulfur protein 1	Q1W2B9	Graphocephala atropunctata
MGC05511	1	2e-09	Ras-like protein family member 12	Q7SZ59	Danio rerio
MGC05512	2	9e-66	DNA polymerase zeta catalytic subunit	Q61493	Mus musculus
MGC05513	1	1e-08	Programmed cell death 4a	Q7SYL0	Danio rerio
MGC05514	1	4e-10	QI74 protein	O74567	Trichoderma harzianum
MGC05515	2	5e-43	Coracle protein, putative	Q170K4	Aedes aegypti
MGC05516	1	1e-09	Monocarboxylate transporter	Q16H88	Aedes aegypti
MGC05517	2	2e-10	Sushi, nidogen and EGF-like domain-containing protein 1 precursor	Q8TER0	Homo sapiens
MGC05518	1	6e-42	Programmed cell death 2	Q7SZ55	Danio rerio
MGC05523	7	3e-09	HLA-B associated transcript 2, full insert sequence (Fragment)	Q9CRU5	Mus musculus
MGC05527	1	2e-12	Sialic acid binding lectin	Q1KM18	Helix pomatia
MGC05528	1	4e-11	Ras association domain family 1 isoform A , putative	A8PQ41	Brugia malayi
MGC05531	2	1e-158	Chaperonin containing TCP1, subunit 5	Q6P2Y0	Xenopus tropicalis
MGC05532	1	1e-15	C-type lectin A (Fragment)	Q079L7	Chlamys farreri
MGC05535	1	3e-11	Sialic acid binding lectin	Q1KM18	Helix pomatia
MGC05539	3	1e-46	STIP	A1XDA4	Pimephales promelas
MGC05545	5	5e-09	EP protein precursor	Q6UQ16	Mytilus edulis
MGC05549	1	2e-17	Defensin tsingtauense	Q86QN6	Branchiostoma belcheri tsingtauense
MGC05550	1	2e-07	Aggrecan core protein precursor	Q61282	Mus musculus
MGC05554	1	1e-16	Myophilin-like protein	Q6IV29	Echinococcus granulosus
MGC05555	3	5e-08	Cellulase	A0ZT16	Corbicula japonica
MGC05556	1	8e-34	Mytilus galloprovincialis microsatellite ISSR sequence, clone 12.312	AJ938094	Mytilus galloprovincialis
MGC05566	3	7e-65	Splicing factor, arginine/serine-rich 4 variant (Fragment)	Q53F45	Homo sapiens
MGC05572	4	6e-24	Hypothetical serine rich protein (strain So ce56)	A9GMG4	Sorangium cellulosum (strain So ce56)
MGC05574	4	4e-40	Apextrin tsingtauense	Q6ITV5	Branchiostoma belcheri tsingtauense
MGC05575	6	2e-30	F5/8 type C domain protein DW4/3-1	Q098D0	Stigmatella aurantiaca DW4/3-1
MGC05577	1	2e-50	E75 nuclear receptor	Q3I5Q8	Gecarcinus lateralis
MGC05579	1	7e-13	C1q and tumor necrosis factor related protein 4	Q566Z3	Danio rerio
MGC05580	1	3e-50	Lysosomal alpha-mannosidase (Fragment)	Q178V9	Aedes aegypti
MGC05581	1	2e-70	Myosin (Fragment)	Q9NDL1	Patinopecten yessoensis
MGC05583	1	5e-09	Nuclear receptor binding factor 2	Q6DHJ4	Danio rerio
MGC05586	1	1e-37	Filamin-C	Q8VHX6	Mus musculus
MGC05589	1	5e-20	LMBR1 domain containing 2	Q568T3	Danio rerio
MGC05594	5	2e-69	Testis specific gene A2	Q5XFW9	Rattus norvegicus
MGC05598	2	6e-71	Palmitoyl-CoA oxidase	A9XLN6	Mytilus galloprovincialis
MGC05602	1	1e-41	Pol polyprotein (Fragment)	Q6IFU3	Schistosoma mansoni
MGC05603	2	1e-106	Elongation factor 1-alpha	Q1HR88	Aedes aegypti
MGC05606	1	7e-67	PAB-dependent poly(A)-specific ribonuclease subunit 2	Q5F450	Gallus gallus
MGC05614	1	8e-20	NF-kappa B	A9P668	Pinctada fucata
MGC05618	5	2e-76	RAD1 homolog	A9ULD8	Xenopus tropicalis
MGC05619	2	1e-76	Calmodulin	Q8STF0	Strongylocentrotus intermedius
MGC05624	1	1e-14	C-type lectin domain family 4 member G	Q8BNX1	Mus musculus
MGC05625	1	7e-30	Suppressor of Ty 3 homolog	Q6P863	Xenopus tropicalis
MGC05627	1	3e-75	Purple acid phosphatase, putative	Q176W6	Aedes aegypti
MGC05630	3	1e-33	Eukaryotic translation initiation factor 5 (Fragment)	Q9NJD1	Schistosoma mansoni
MGC05633	1	7e-34	Plasma membrane calcium ATPase	A9P669	Pinctada fucata
MGC05635	1	3e-59	Cortactin	Q16NH5	Aedes aegypti
MGC05638	1	8e-31	Synaptotagmin XV	Q5VY53	Homo sapiens
MGC05644	2	4e-83	Echinoderm microtubule-associated protein-like 1	O00423	Homo sapiens
MGC05646	1	6e-28	Variable lymphocyte receptor B	Q2YDZ5	Eptatretus stoutii
MGC05648	1	4e-19	Plasminogen	Q6PBA6	Danio rerio
MGC05649	1	2e-48	Protein ADRM1	Q6P877	Xenopus tropicalis
MGC05650	2	3e-11	Tetraspanin	Q0QBV5	Heliocidaris tuberculata
MGC05652	2	2e-89	Pre-mRNA-splicing factor 38A	Q4FZQ6	Xenopus laevis
MGC05654	1	3e-37	Splicing factor 3b, subunit 5	Q6ZM78	Danio rerio
MGC05656	3	5e-14	Mrc1-prov protein	Q6DDD6	Xenopus laevis
MGC05657	1	2e-51	Sorting nexin 4	Q58EC1	Danio rerio
MGC05659	1	3e-24	Bifunctional aminoacyl-tRNA synthetase	P07814	Homo sapiens
MGC05660	1	5e-09	Chorionic proteinase inhibitor	Q8JIP6	Tribolodon hakonensis
MGC05666	1	1e-46	Coiled-coil domain-containing protein 109A	Q3UMR5	Mus musculus
MGC05668	2	4e-31	WSCD family member CG9164	Q9VXV9	Drosophila melanogaster
MGC05669	1	6e-28	Spag8 protein (Fragment)	Q6AYI6	Rattus norvegicus
MGC05670	1	1e-49	Yippee-like 5	Q7SXY9	Danio rerio
MGC05673	1	3e-46	JNK-interacting protein 3	Q29EP6	Drosophila pseudoobscura
MGC05674	1	6e-46	Polycomb complex protein BMI-1-A	Q91648	Xenopus laevis
MGC05675	1	1e-10	N(6)-adenine-specific DNA methyltransferase 2	Q6GN98	Xenopus laevis
MGC05676	3	6e-24	Ependymin related protein-1 tsingtauense	Q6IWN5	Branchiostoma belcheri tsingtauense
MGC05677	6	3e-65	FIBCD1 protein (Fragment)	A7YSM1	Homo sapiens
MGC05683	1	1e-18	Succinate dehydrogenase cytochrome B small subunit tsingtauense	Q6WLC4	Branchiostoma belcheri tsingtauense
MGC05684	1	5e-40	Putative ribosomal protein S17e	A2I452	Maconellicoccus hirsutus
MGC05685	2	2e-21	Activating signal cointegrator 1 complex subunit 3	Q8N3C0	Homo sapiens
MGC05687	3	8e-81	SKI interacting protein	Q28H99	Xenopus tropicalis
MGC05692	2	3e-32	Protein very KIND	Q76NI1	Homo sapiens
MGC05693	3	2e-37	Esrom	Q5IBM5	Danio rerio
MGC05696	4	2e-95	U2 snRNP auxiliary factor small subunit	Q701P4	Homo sapiens
MGC05698	3	4e-61	Isochorismatase domain-containing protein 1	Q5PQA5	Xenopus laevis
MGC05699	3	7e-85	Triglyceride lipase	Q8QGW1	Anguilla japonica
MGC05703	1	5e-47	Alpha-amylase	Q8I9P8	Corbicula fluminea
MGC05704	1	1e-66	Mediator of RNA polymerase II transcription subunit 7	Q7ZV35	Danio rerio
MGC05705	1	1e-21	ATP-dependent RNA helicase	Q8JGR2	Danio rerio
MGC05709	1	4e-59	RNA polymerase-associated protein LEO1	Q52KV5	Xenopus laevis
MGC05711	1	1e-80	Heat shock protein 90kDa alpha (Cytosolic), class B member 1	Q5BL42	Xenopus tropicalis
MGC05715	4	7e-44	Apoptotic chromatin condensation inducer in the nucleus	Q9UKV3	Homo sapiens
MGC05719	1	5e-66	Phosphoglycerate mutase	A7E1V0	Clonorchis sinensis
MGC05724	1	2e-10	RING finger protein C1orf164 homolog	Q6PDX6	Mus musculus
MGC05730	4	8e-79	Tyrosine-protein phosphatase non-receptor type 1	P18031	Homo sapiens
MGC05733	1	2e-76	Nucleolar protein 5	Q6P364	Xenopus tropicalis
MGC05734	1	2e-52	E4f1-prov protein (Fragment)	Q5EAM4	Xenopus tropicalis
MGC05735	1	2e-08	Mantle gene 4	Q3YL62	Pinctada fucata
MGC05741	1	1e-63	Coronin	Q16WE1	Aedes aegypti
MGC05743	2	4e-13	TM2 domain containing membrane protein KT71	A4A692	Congregibacter litoralis KT71
MGC05744	1	1e-44	Signal peptide peptidase	Q16NF3	Aedes aegypti
MGC05748	1	5e-17	Complement component 3-like protein	Q5NKN5	Carcinoscorpius rotundicauda
MGC05749	4	7e-61	Cation transport regulator-like protein 2	Q8WUX2	Homo sapiens
MGC05753	2	1e-16	Caspase-7	Q9IB65	Xenopus laevis
MGC05754	3	9e-79	Calmodulin-like protein 1	A4V9Q5	Fasciola hepatica
MGC05760	1	6e-85	Mytilus galloprovincialis microsatellite ISSR sequence, clone 18.775	AJ938129
MGC05764	1	1e-06	Dermatopontin	Q966Y2	Suberites domuncula
MGC05765	1	5e-10	SCL75 protein	Q6GQJ3	Xenopus laevis
MGC05769	1	4e-30	SnRNP core protein SMX5d (Fragment)	Q9ES84	Mus musculus
MGC05777	3	2e-53	Eukaryotic translation initiation factor 3 subunit 4	Q6DRC4	Danio rerio
MGC05778	2	7e-47	Methionine-R-sulfoxide reductase B3, mitochondrial precursor	Q8IXL7	Homo sapiens
MGC05779	1	1e-07	Possible secreted protease HTCC2516	Q2CB85	Oceanicola granulosus HTCC2516
MGC05785	1	2e-12	Integrin beta-1-binding protein 1	Q3ZBM4	Bos taurus
MGC05788	1	2e-33	OTU domain-containing protein 6B	Q5M8L0	Xenopus tropicalis
MGC05791	1	7e-13	Protein phosphatase 2a, regulatory subunit (Fragment)	Q17GG7	Aedes aegypti
MGC05792	1	9e-29	PIH1 domain-containing protein 1	Q7ZWY2	Xenopus laevis
MGC05793	1	1e-13	Caspase-9	Q1AP00	Oncorhynchus mykiss
MGC05795	1	5e-56	Cytoplasmic dynein 1 light intermediate chain 2	Q6PDL0	Mus musculus
MGC05796	1	6e-72	Endophilin-B1	Q32LM0	Bos taurus
MGC05805	1	1e-36	NIF3-like protein 1, putative	Q16HG3	Aedes aegypti
MGC05807	1	2e-20	Probable G-protein coupled receptor 157	Q8C206	Mus musculus
MGC05808	1	6e-36	Tropomyosin 1	Q7YZR4	Haliotis asinina
MGC05809	3	1e-36	Glutathione S-transferase	Q498H2	Xenopus laevis
MGC05810	1	6e-18	Alginate lyase hannai	Q76C78	Haliotis discus hannai
MGC05812	1	4e-51	Paramyosin	P35417	Echinococcus granulosus
MGC05815	1	5e-09	Proline-serine-threonine phosphatase-interacting protein 1	P97814	Mus musculus
MGC05817	1	9e-45	Cell division protein kinase 9-B	Q7ZX42	Xenopus laevis
MGC05819	1	2e-75	Calreticulin precursor	Q06814	Schistosoma mansoni
MGC05820	1	6e-54	Ankyrin repeat domain-containing protein 17	Q99NH0	Mus musculus
MGC05826	1	2e-70	T-complex protein 1 subunit eta	Q5ZJK8	Gallus gallus
MGC05831	6	4e-10	Collagen alpha-1(VIII) chain precursor	Q7LZR2	Gallus gallus
MGC05834	1	6e-11	Collagen alpha-1(XV) chain precursor	O35206	Mus musculus
MGC05835	3	8e-87	Mechanosensory abnormality protein 2, isoform b	Q8MQ74	Caenorhabditis elegans
MGC05836	1	8e-15	Zinc finger CCHC domain-containing protein 4	Q9H5U6	Homo sapiens
MGC05841	11	4e-26	Very low-density lipoprotein receptor isoform 1	Q1HQA6	Bombyx mori
MGC05845	1	9e-40	Peptidyl-prolyl cis-trans isomerase	Q6IBH5	Homo sapiens
MGC05846	1	3e-26	RNA methyltransferase-like protein 1	Q9HC36	Homo sapiens
MGC05848	2	2e-25	Collagen protein (Fragment)	Q3S337	Mytilus edulis
MGC05853	1	1e-130	Mytilus galloprovincialis partial hsc70 gene for heat shock cognate 70, exons 4-5	Q3LF64 AJ783715	Mytilus galloprovincialis
MGC05854	3	8e-94	U2 small nuclear ribonucleoprotein, putative	Q0IGF8	Aedes aegypti
MGC05856	1	7e-13	Sialic acid binding lectin precursor	Q70SH0	Cepaea hortensis
MGC05866	1	1e-53	Methionine aminopeptidase	Q9VL89	Drosophila melanogaster
MGC05869	1	9e-19	Collagen alpha-1(XII) chain precursor	Q99715	Homo sapiens
MGC05870	2	2e-87	Hippocalcin	Q17DD3	Aedes aegypti
MGC05876	1	7e-61	40S ribosomal protein S4-like protein	Q15ET6	Schistosoma mansoni
MGC05878	1	3e-08	Mytimycin (Fragment)	P81614	Mytilus edulis
MGC05880	2	2e-98	Chaperonin	Q171G0	Aedes aegypti
[truncated: 1,277 more rows]
