# Supplementary material for: MytiBase: a knowledgebase of mussel (M. galloprovincialis) transcribed sequences
Source: BMC Genomics. 2009 Feb 9;10:72. doi: 10.1186/1471-2164-10-72 (PMC2657158; doi:10.1186/1471-2164-10-72)
Supplement: Additional file 2 — Microsatellites in M. galloprovincialis EST sequences. This table lists the 159 microsatellites identified in M. galloprovincialis EST sequences with MISA software. [file 1471-2164-10-72-S2.xls]

## Sheet: Foglio1
Additional Table 2 (Microsatellites)
Cluster ID	Consensus length (bp)	Repeat motif and No. of repeats	start	end	Lenght (bp) repeat motif	Consensus length	Desription
MGC00033	806	(GAC)5	491	505	15	806	Without similarity
MGC00255	396	(TA)6	124	135	12	396	Without similarity
MGC00318	1389	(CAT)5	749	763	15	1389	Crassostrea gigas actin mRNA, complete cds
MGC00330	682	(TA)6	19	30	12	682	Without similarity
MGC00616	956	(ATT)5	825	839	15	956	Calreticulin
MGC00629	244	(AT)8	229	244	16	244	Without similarity
MGC00863	823	(AGA)5	735	749	15	823	Without similarity
MGC00910	710	(ACGG)5aca(GACG)5	601	643	43	710	Without similarity
MGC01073	306	(GAT)5	46	60	15	306	Without similarity
MGC01228	478	(CA)6	411	422	12	478	Without similarity
MGC01349	897	(GAT)8	398	421	24	897	Novel protein similar to vertebrate eukaryotic translation elongation factor 1 delta
MGC01387	1242	(AT)6	77	88	12	1242	Without similarity
MGC01405	628	(ACA)6	321	338	18	628	Without similarity
MGC01474	601	(GGT)6	64	81	18	601	Without similarity
MGC01568	513	(TAT)5	413	427	15	513	Without similarity
MGC01600	574	(AGT)6	206	223	18	574	Without similarity
MGC01632	405	(AAGG)11	350	393	44	405	Without similarity
MGC01636	1110	(GA)6	332	343	12	1110	Valosin containing protein-1
MGC01658	661	(TA)7	606	619	14	661	Matrilin-4-like protein
MGC01669	447	(GA)6	311	322	12	447	Without similarity
MGC01737	340	(GAA)5	132	146	15	340	Without similarity
MGC01822	576	(GAT)5	491	505	15	576	Without similarity
MGC01822	576	(TGA)10	250	279	30	576	Without similarity
MGC01962	936	(CAT)5	236	250	15	936	Beta-actin
MGC01998	391	(AGC)5	114	128	15	391	Mytilus galloprovincialis precollagen-D mRNA, complete cds
MGC02000	308	(GTG)5	157	171	15	308	Without similarity
MGC02003	744	(AGC)5	280	294	15	744	Mytilus galloprovincialis precollagen-P mRNA, complete cds
MGC02006	470	(AGC)5	139	153	15	470	Mytilus galloprovincialis precollagen-NG mRNA, complete cds
MGC02059	247	(AGC)5	95	109	15	247	Mytilus galloprovincialis precollagen-NG mRNA, complete cds
MGC02152	533	(GTTG)5	499	518	20	533	Without similarity
MGC02237	743	(AGC)5	314	328	15	743	Mytilus galloprovincialis precollagen-D mRNA, complete cds
MGC02258	610	(CCA)6	513	530	18	610	Without similarity
MGC02305	615	(AGC)5	166	180	15	615	Mytilus galloprovincialis precollagen-D mRNA, complete cds
MGC02311	618	(AGC)5	231	245	15	618	Mytilus galloprovincialis precollagen-D mRNA, complete cds
MGC02331	1020	(AGC)5	589	603	15	1020	Precollagen-D
MGC02446	778	(GGT)5	401	415	15	778	Small nuclear ribonucleoprotein sm d1
MGC02473	464	(AT)6	361	372	12	464	Without similarity
MGC02474	503	(AGC)5	102	116	15	503	Mytilus galloprovincialis precollagen-D mRNA, complete cds
MGC02519	868	(GCA)5aacgcaggagcaggtgcaatagcagctgcagcagcaca(AGC)5	366	433	68	868	Without similarity
MGC02522	607	(AGC)5	220	234	15	607	Without similarity
MGC02606	609	(AGC)5	174	188	15	609	Mytilus galloprovincialis precollagen-D mRNA, complete cds
MGC02611	1058	(AAG)5	826	840	15	1058	Microfibrillar-associated protein 1B
MGC02633	715	(AGC)5	378	392	15	715	Without similarity
MGC02686	594	(AT)6	540	551	12	594	Without similarity
MGC02711	512	(AGA)5	21	35	15	512	Transglutaminase (Fragment)
MGC02779	730	(AGC)5	273	287	15	730	Mytilus galloprovincialis precollagen-NG mRNA, complete cds
MGC02785	1134	(TA)7	697	710	14	1134	Endothelial differentiation-related factor 1
MGC02866	618	(TA)7	324	337	14	618	Without similarity
MGC02902	676	(CGG)5	502	516	15	676	Without similarity
MGC02992	540	(GGAGCAGGA)9ggagcaggtgcaatagcagctgcagcagcaca(AGC)5	5	132	128	540	Mytilus edulis precollagen D (preCol-D) mRNA, complete cds
MGC03017	616	(AGC)5	188	202	15	616	Mytilus galloprovincialis precollagen-D mRNA, complete cds
MGC03032	538	(AGC)5	89	103	15	538	Mytilus galloprovincialis precollagen-D mRNA, complete cds
MGC03047	542	(GAA)5	335	349	15	542	Without similarity
MGC03167	516	(TA)7	35	48	14	516	Without similarity
MGC03261	486	(GCT)7	311	331	21	486	Without similarity
MGC03303	540	(AGC)5	118	132	15	540	Mytilus edulis precollagen D (preCol-D) mRNA, complete cds
MGC03429	559	(TAG)6	294	311	18	559	Without similarity
MGC03454	621	(AGC)5	178	192	15	621	Mytilus edulis precollagen D (preCol-D) mRNA, complete cds
MGC03471	688	(AAG)5	452	466	15	688	Aven protein
MGC03477	451	(CTG)5cttgtgctgctgcagctgctattgcacctgctcctcctgctcct(CCTGCTCCA)4	168	262	95	451	Mytilus galloprovincialis precollagen-D mRNA, complete cds
MGC03539	851	(GAG)5	648	662	15	851	Without similarity
MGC03564	686	(AT)9	604	621	18	686	Without similarity
MGC03634	765	(AT)6	708	719	12	765	Without similarity
MGC03654	1780	(AGA)5	277	291	15	1780	Coiled-coil domain-containing protein C6orf199
MGC03693	816	(CAA)10	736	765	30	816	Echinonectin
MGC03719	768	(AGA)5	272	286	15	768	DEAD/H (Asp-Glu-Ala-Asp/His) box polypeptide 10 (RNA helicase), full insert sequence (Fragment)
MGC03879	1427	(GT)7	1031	1044	14	1427	Tribbles homolog 1
MGC03955	771	(TAT)5	146	160	15	771	Without similarity
MGC04025	476	(AT)9	405	422	18	476	Without similarity
MGC04039	672	(ATC)6	627	644	18	672	CCAAT/enhancer binding protein
MGC04078	769	(AT)7	742	755	14	769	Without similarity
MGC04162	702	(AT)6	653	664	12	702	Mitochondrial ribosomal protein L12
MGC04310	1739	(CAA)5	698	712	15	1739	Without similarity
MGC04369	691	(GAT)5	619	633	15	691	Without similarity
MGC04378	652	(AAG)5	438	452	15	652	Without similarity
MGC04378	652	(TCC)5	286	300	15	652	Without similarity
MGC04447	595	(AT)6	508	519	12	595	Without similarity
MGC04447	595	(TA)7	306	319	14	595	Without similarity
MGC04575	728	(AG)7	665	678	14	728	2-oxo-4-hydroxy-4-carboxy-5-ureidoimidazoline decarboxylase
MGC04593	602	(AC)11	74	95	22	602	6-pyruvoyltetrahydropterin synthase, putative
MGC04651	535	(TTC)5	4	18	15	535	Without similarity
MGC04668	1047	(CAA)6	791	808	18	1047	Neurogenic locus notch
MGC04708	600	(ATG)5	246	260	15	600	Autophagy-related protein 3
MGC04733	819	(AAT)5	14	28	15	819	Without similarity
MGC04757	789	(AT)7	417	430	14	789	Without similarity
MGC04779	746	(GAA)5	155	169	15	746	Without similarity
MGC04840	587	(ATTG)5gttggg(TGGT)6	487	536	50	587	Polyprotein (Fragment) B3
MGC04840	587	(ATTG)6	146	169	24	587	Polyprotein (Fragment) B3
MGC04846	652	(TGA)5	602	616	15	652	PB1 protein
MGC04895	713	(CCA)5	643	657	15	713	Survival of motor neuron protein
MGC05366	595	(GAG)5	185	199	15	595	Sorting nexin 2
MGC05367	779	(CAA)5	395	409	15	779	Without similarity
MGC05431	641	(CAA)6	418	435	18	641	Without similarity
MGC05438	348	(GCAGGTGCT)4	119	154	36	348	Without similarity
MGC05490	606	(AT)11	61	82	22	606	Without similarity
MGC05538	619	(TGA)7	208	228	21	619	Without similarity
MGC05547	639	(CACCAGGAC)4	310	345	36	639	Without similarity
MGC05552	851	(TGA)5	673	687	15	851	Without similarity
MGC05593	700	(AC)7	683	696	14	700	Without similarity
MGC05726	454	(ATG)5	47	61	15	454	Without similarity
MGC05726	454	(ATG)5	164	178	15	454	Without similarity
MGC05726	454	(ATG)5	281	295	15	454	Without similarity
MGC05772	556	(GT)7	225	238	14	556	Without similarity
MGC05866	698	(AAG)5	135	149	15	698	Methionine aminopeptidase
MGC06058	762	(GAT)5	160	174	15	762	Fcn1 protein
MGC06067	661	(TG)6	2	13	12	661	P21-activated protein kinase 1 Dpak1
MGC06108	384	(ATG)5	116	130	15	384	Without similarity
MGC06193	618	(CCT)5	236	250	15	618	Without similarity
MGC06221	593	(AT)6	569	580	12	593	Cathepsin L-like cysteine protease 1
MGC06230	1083	(GA)6	1038	1049	12	1083	eukaryotic translation initiation factor 3, subunit 10 (theta), full insert sequence (Fragment)
MGC06288	639	(GAA)5	120	134	15	639	Without similarity
MGC06367	550	(CAG)5	397	411	15	550	Without similarity
MGC06384	536	(CAA)5	228	242	15	536	Without similarity
MGC06491	527	(CCA)12	468	503	36	527	Without similarity
MGC06501	631	(TA)6	10	21	12	631	Without similarity
MGC06519	550	(TG)6	383	394	12	550	Without similarity
MGC06542	630	(CAAT)6caaccaactaaccaaccaaccaaa(CAAT)7	55	130	76	630	Without similarity
MGC06595	528	(TTGG)8	121	152	32	528	Without similarity
MGC06618	633	(TA)6	83	94	12	633	Without similarity
MGC06635	1425	(TGA)5	798	812	15	1425	Nin one binding protein
MGC06753	691	(TGA)5	643	657	15	691	Tubulin-tyrsoine ligase-like protein (Fragment)
MGC06926	476	(CT)7	305	318	14	476	Without similarity
MGC07175	1151	(CAA)6	931	948	18	1151	Without similarity
MGC07218	581	(GCA)5	235	249	15	581	Without similarity
MGC07423	745	(TA)6	494	505	12	745	Without similarity
MGC07457	584	(TA)6atgtgaaatatttataagcatttttgtcattttcgtaacattctatgattgttgtattcta(AT)6	459	543	85	584	Without similarity
MGC07516	827	(CGG)5	145	159	15	827	Without similarity
MGC07526	740	(GAT)5	353	367	15	740	Without similarity
MGC07820	761	(TAA)6	77	94	18	761	Without similarity
MGC07917	1254	(GAA)5	244	258	15	1254	Cancer susceptibility candidate 3
MGC07944	642	(AGGTCCAGT)4	319	354	36	642	Without similarity
MGC08279	688	(AGCA)8	2	33	32	688	Cytoplasmic dynein light chain
MGC08374	679	(GAG)5	297	311	15	679	Without similarity
MGC08462	616	(TGAA)5	197	216	20	616	Without similarity
MGC08492	382	(TG)7	90	103	14	382	Without similarity
MGC08519	731	(CAA)5	566	580	15	731	Without similarity
MGC08529	697	(TTC)5	462	476	15	697	MAM domain-containing glycosylphosphatidylinositol anchor protein 1 precursor
MGC08569	294	(CTA)6	102	119	18	294	Without similarity
MGC08771	768	(AAG)5	380	394	15	768	Without similarity
MGC08783	633	(CAC)7	377	397	21	633	Without similarity
MGC08885	574	(AAAAAG)7	62	103	42	574	Without similarity
MGC08913	627	(TC)13	1	26	26	627	Without similarity
MGC08917	550	(ATG)5	465	479	15	550	TAP1 protein
MGC08917	550	(ATG)5ccagagatgggaggaaaaggaatggggatgatggaaaaaa(ATG)5	77	146	70	550	TAP1 protein
MGC08957	899	(AGA)5	16	30	15	899	ESF1 homolog
MGC08992	696	(TA)6	570	581	12	696	Without similarity
MGC09046	727	(TA)6	64	75	12	727	Protein tyrosine phosphatase, non-receptor type 11
MGC09103	563	(GAA)5	396	410	15	563	Similar to M-phase phosphoprotein 10
MGC09107	689	(TA)8	41	56	16	689	Without similarity
MGC09127	728	(AT)6	591	602	12	728	Without similarity
MGC09131	748	(GAT)5	404	418	15	748	Without similarity
MGC09152	1175	(TA)6	656	667	12	1175	Bax
MGC09161	775	(TCA)5	147	161	15	775	Without similarity
MGC09182	665	(AT)6	11	22	12	665	Without similarity
MGC09234	666	(CAA)7	456	476	21	666	Without similarity
MGC09325	620	(ATG)5	401	415	15	620	Without similarity
MGC09377	607	(AAC)5	314	328	15	607	Without similarity
MGC09393	659	(TA)6	16	27	12	659	Without similarity
MGC09439	767	(CAA)7	72	92	21	767	Stripe-b-like protein
