# Supplementary material for: MytiBase: a knowledgebase of mussel (M. galloprovincialis) transcribed sequences
Source: BMC Genomics. 2009 Feb 9;10:72. doi: 10.1186/1471-2164-10-72 (PMC2657158; doi:10.1186/1471-2164-10-72)
Supplement: Additional file 3 — Details of Biological process annotation. This table provides the detailed information of each annotated sequence (1,767 hits) grouped in Biological process slim. The table includes cluster ID, number of ESTs in cluster, Blast annotation and organism name. [file 1471-2164-10-72-S3.xls]

## Sheet: Foglio1
Additional Table 3 (Biological Process)
Cellular process
Cluster ID	# ESTs	Putative Identity	Organism
MGC00005	64	Putative tumor suppressor QM protein	Pinctada martensi
MGC00008	1	Non-structural maintenance of chromosomes element 1 homolog	Xenopus laevis
MGC00009	1	Eukaryotic translation initiation factor 3, subunit D	Danio rerio
MGC00010	61	Similar to ribosomal protein S3	Xenopus laevis
MGC00016	25	40S ribosomal protein S6	Aplysia californica
MGC00017	1	Metastasis-associated protein MTA3	Homo sapiens
MGC00019	4	6-phosphogluconolactonase	Mus musculus
MGC00023	2	Notch homolog 1, translocation-associated	Homo sapiens
MGC00030	15	Nucleoside diphosphate kinase	Anopheles gambiae
MGC00044	1	Prefoldin subunit 1	Bos taurus
MGC00054	8	Myosinase-I (Fragment)	Todarodes pacificus
MGC00060	31	Chitinase1	Paralichthys olivaceus
MGC00063	4	Putative ATP synthase-like protein	Toxoptera citricida
MGC00069	8	Myosinase-II	Todarodes pacificus
MGC00070	44	Ependymin related protein-1 tsingtauense	Branchiostoma belcheri tsingtauense
MGC00073	29	Cathepsin L2	Xenopus tropicalis
MGC00083	48	Crassostrea gigas partial mRNA for ribosomal protein L19 (rpls gene)	Crassostrea gigas
MGC00088	13	Ribosomal protein L28	Haliotis asinina
MGC00094	3	Bone marrow macrophage cDNA, RIKEN full-length enriched library, clone:I830013F12 product:syndecan binding protein, full insert sequence	Mus musculus
MGC00099	52	Ribosomal protein L15	Ixodes scapularis
MGC00100	3	Eukaryotic translation initiation factor 5A	Branchiostoma belcheri
MGC00102	14	Ribosomal protein S11-1	Bombyx mori
MGC00108	6	Ribophorin II	Danio rerio
MGC00120	8	Ribosomal protein L11	Aequipecten irradians
MGC00125	1	Fibrinogen C domain containing 1	Homo sapiens
MGC00127	7	Translation initiation factor eIF-2B	Sciaenops ocellatus
MGC00132	6	Crassostrea gigas partial mRNA for ribosomal protein L32 protein	Crassostrea gigas
MGC00134	5	1,2-dihydroxy-3-keto-5-methylthiopentene dioxygenase 4	Arabidopsis thaliana
MGC00135	2	Chymotrypsinogen 2-like protein (Fragment)	Sparus aurata
MGC00145	80	Mytilus galloprovincialis EF1-alpha mRNA for elongation factor 1 alpha, complete cds	Mytilus galloprovincialis
MGC00146	40	Ribosomal protein L	Aequipecten irradians
MGC00147	10	Hoip-prov protein isoform A	Lysiphlebus testaceipes
MGC00148	34	Ribosomal protein S5 (Fragment)	Crassostrea gigas
MGC00156	2	Protocadherin gamma-A8 precursor	Pan troglodytes
MGC00157	49	Oreochromis mossambicus acidic ribosomal phosphoprotein P0 mRNA, partial cds	Oreochromis mossambicus
MGC00161	36	Apolipophorins precursor	Locusta migratoria
MGC00163	9	Dazap1 protein (Fragment)	Danio rerio
MGC00166	4	Ribosomal protein L30	Aequipecten irradians
MGC00171	2	Glutamyl-tRNA(Gln) amidotransferase subunit A homolog	Bos taurus
MGC00174	29	Mytilus edulis ribosomal protein L3 mRNA, partial cds	Mytilus edulis
MGC00175	25	Beta-tubulin	Suberites domuncula
MGC00176	3	Tubulin	Crassostrea gigas
MGC00180	4	Clathrin, light chain	Xenopus tropicalis
MGC00186	39	Probable Bax inhibitor 1	Paralichthys olivaceus
MGC00187	22	Chymotrypsinogen precursor	Arenicola marina
MGC00189	8	Cathepsin B tsingtauense	Branchiostoma belcheri tsingtauense
MGC00190	38	Mytilus edulis 60S ribosomal protein L13A (RpL13A) mRNA, complete cds	Mytilus edulis
MGC00191	46	Eukaryotic translation elongation factor 1 beta 2	Danio rerio
MGC00192	2	phosphatidylinositol glycan, classC, full insert sequence	Mus musculus
MGC00194	3	Transcription initiation factor TFIID subunit 1	Aedes aegypti
MGC00203	40	Ribosomal protein L9	Aequipecten irradians
MGC00207	18	Ribosomal protein S30	Crassostrea gigas
MGC00208	14	Argopecten irradians isolate iolsaicl245ct282cn301 ribosomal protein L21 mRNA, complete cds	Aequipecten irradians
MGC00214	3	Dopamine beta hydroxylase-like protein	Aplysia californica
MGC00220	29	Ferritin GF2	Crassostrea gigas
MGC00234	20	Peptidyl-prolyl cis-trans isomerase (strain CCE9901)	Ostreococcus lucimarinus (strain CCE9901)
MGC00237	1	G2/M phase-specific E3 ubiquitin-protein ligase-like protein	Mus musculus
MGC00239	18	Ribosomal protein L14 (Fragment)	Aequipecten irradians
MGC00240	3	Dolichyl-diphosphooligosaccharide-protein glycosyltransferase	Danio rerio
MGC00243	3	Putative alpha-tubulin	Oikopleura dioica
MGC00268	12	Ribosomal protein P2-like (Fragment)	Culicoides sonorensis
MGC00269	14	Crassostrea gigas mRNA for tubulin, complete cds	Crassostrea gigas
MGC00271	13	Ribosomal protein L24 (Fragment)	Crassostrea gigas
MGC00272	2	Fibrinogen C domain containing 1	Homo sapiens
MGC00274	12	Ficolin-2 precursor	Rattus norvegicus
MGC00277	9	Bone morphogenetic protein 1 homolog precursor	Strongylocentrotus purpuratus
MGC00281	33	Ribosomal protein L18 (Fragment)	Crassostrea gigas
MGC00295	1	Putative ferric-chelate reductase 1	Danio rerio
MGC00302	13	Toxin CrTX-A precursor	Carybdea rastonii
MGC00309	1	Endoplasmic reticulum-Golgi intermediate compartment protein 2	Mus musculus
MGC00314	24	ATP synthase C subunit	Ixodes scapularis
MGC00319	1	Inhibitor of apoptosis protein-1	Ictalurus punctatus
MGC00320	1	Glutaminyl-tRNA synthetase	Danio rerio
MGC00321	6	Eukaryotic translation initiation factor 2-alpha kinase 4	Mus musculus
MGC00326	2	Dual specificity phosphatase 7	Danio rerio
MGC00329	25	Proteasome subunit alpha type (Fragment)	Tetraodon nigroviridis
MGC00331	3	Phospholipase A2, major isoenzyme precursor	Sus scrofa
MGC00338	31	60S acidic ribosomal protein P1	Drosophila melanogaster
MGC00346	40	Profilin	Nematostella vectensis
MGC00348	1	Fibrinogen and fibronectin	Aedes aegypti
MGC00352	12	Fibrinogen C domain-containing protein 1-A	Xenopus laevis
MGC00363	35	40S ribosomal protein S14	Ictalurus punctatus
MGC00370	3	Profilin	Nematostella vectensis
MGC00371	6	Fibrinogen C domain containing 1	Homo sapiens
MGC00372	4	Ubiquitin C variant (Fragment)	Homo sapiens
MGC00380	1	Rho-related GTP-binding protein RhoQ precursor	Rattus norvegicus
MGC00387	5	ATP synthase subunit beta (Fragment)	Mytilus edulis
MGC00389	3	Sorting nexin 6	Xenopus tropicalis
MGC00390	2	Mytilus galloprovincialis cytosolic malate dehydrogenase mRNA, complete cds	Mytilus galloprovincialis
MGC00399	30	Ribosomal protein L7 (Fragment)	Aequipecten irradians
MGC00400	2	Fra1 protein	Fugu rubripes
MGC00401	9	Glyceraldehyde 3-phosphate dehydrogenase	Procambarus clarkii
MGC00405	2	14-3-3-like protein 1	Caenorhabditis elegans
MGC00406	3	Histone H2A.Z	Ovis aries
MGC00408	4	Mitogen-activated protein-binding protein-interacting protein	Mus musculus
MGC00411	21	40S ribosomal protein S19	Aequipecten irradians
MGC00417	6	High-mobility group box 2	Homo sapiens
MGC00419	1	Collagen alpha-1(XII) chain precursor	Homo sapiens
MGC00424	2	Ubiquitin thioesterase OTUB1	Mus musculus
MGC00426	12	Ribosomal protein L44	Chlamys farreri
MGC00428	2	Trafficking protein particle complex 2	Xenopus tropicalis
MGC00430	27	Tubulin	Crassostrea gigas
MGC00436	8	60S ribosomal protein L23-like protein	Phlebotomus papatasi
MGC00450	3	35 kDa SR repressor protein	Homo sapiens
MGC00452	9	Calreticulin	Crassostrea gigas
MGC00462	9	Ribosomal protein S17	Aequipecten irradians
MGC00464	12	Heat shock protein 90	Crassostrea gigas
MGC00474	10	Ribosomal protein L22 (Fragment)	Aequipecten irradians
MGC00476	34	Y-box factor homolog	Aplysia californica
MGC00477	3	Interleukin-1-receptor-associated kinase	Euprymna scolopes
MGC00480	12	Ribosomal protein S13	Pinctada martensi
MGC00482	86	40S ribosomal protein S2	Ictalurus punctatus
MGC00483	16	Prefoldin 5	Danio rerio
MGC00503	2	Mitochondrial 39S ribosomal protein L3	Aedes aegypti
MGC00505	1	Serine/threonine-protein kinase Pim-3 japonica	Coturnix coturnix japonica
MGC00506	1	CAMP responsive element binding protein-like (Fragment)	Crassostrea gigas
MGC00509	6	Putative Rho family small GTP binding protein cdc42	Acyrthosiphon pisum
MGC00510	7	Ficolin-1 precursor	Sus scrofa
MGC00512	1	Protein kinase D1	Homo sapiens
MGC00513	33	67kD laminin receptor	Pinctada fucata
MGC00539	1	RNA polymerase II transcriptional coactivator, putative	Aspergillus fumigatus
MGC00540	22	ATP synthase gamma chain	Graphocephala atropunctata
MGC00545	5	Angiopoietin-like 6	Homo sapiens
MGC00546	24	Fertilization envelope outer layer protein	Cyprinus carpio
MGC00550	1	Tubulin folding cofactor B	Bos taurus
MGC00554	3	Fucolectin-3 precursor	Anguilla japonica
MGC00561	1	3-hydroxy-3-methylglutaryl-coenzyme A reductase	Rattus norvegicus
MGC00562	4	Protein translation factor SUI1-like	Ixodes scapularis
MGC00563	2	ATP synthase gamma chain	Graphocephala atropunctata
MGC00566	4	Mitochondrial ribosomal protein S5 isoform 1	Bombyx mori
MGC00571	17	60S ribosomal protein L5	Styela clava
MGC00583	6	Putative epsilon subunit of ATP synthetase	Hydroides elegans
MGC00584	3	HLA class II region expressed gene KE2	Xenopus tropicalis
MGC00598	2	Transcription intermediary factor 1-beta	Homo sapiens
MGC00599	1	TRAF6	Chlamys farreri
MGC00603	1	G protein-coupled receptor kinase-interactor 1	Mus musculus
MGC00604	2	Large subunit ribosomal protein 29 13 RS5231	Pristionchus sp. 13 RS5231
MGC00610	2	Ras-related protein Ral-A precursor	Homo sapiens
MGC00616	3	Calreticulin	Crassostrea gigas
MGC00618	16	Proteasome subunit beta type	Nematostella vectensis
MGC00620	1	Sulfotransferase family cytosolic 1B member 1	Rattus norvegicus
MGC00626	31	Fertilization envelope outer layer protein	Cyprinus carpio
MGC00627	1	PHD finger protein 20	Mus musculus
MGC00630	3	Astacin metalloprotease (Fragment)	Crassostrea gigas
MGC00640	6	Myocyte-specific enhancer factor 2A	Rattus norvegicus
MGC00650	11	Elongation factor 1-gamma	Artemia salina
MGC00651	1	Nucleoporin-like 2	Mus musculus
MGC00652	1	Histone-lysine N-methyltransferase MLL3	Homo sapiens
MGC00654	1	Sperm-specific protein PHI-2B	Mytilus californianus
MGC00662	1	Cysteine sulfinic acid decarboxylase	Rattus norvegicus
MGC00665	2	Ubiquitin C variant (Fragment)	Homo sapiens
MGC00670	29	Heat shock protein 90	Crassostrea gigas
MGC00674	20	Probable pyridoxine biosynthesis SNZERR	Suberites domuncula
MGC00681	3	Translocon-associated protein gamma (Fragment) tsingtauense	Branchiostoma belcheri tsingtauense
MGC00685	4	Cell division cycle 42	Xenopus tropicalis
MGC00686	1	RNA polymerase II subunit D	Danio rerio
MGC00691	1	Splicing factor 3B subunit 3	Danio rerio
MGC00694	3	Hemolectin	Drosophila melanogaster
MGC00695	12	Ribosomal protein S20	Chlamys farreri
MGC00702	2	Ubiquitin C variant (Fragment)	Homo sapiens
MGC00706	11	40S ribosomal protein S26	Octopus vulgaris
MGC00729	1	Matrix metalloproteinase	Chlamys farreri
MGC00738	1	RAB5A, member RAS oncogene family	Xenopus tropicalis
MGC00747	1	Fibrinogen C domain-containing protein 1-A	Xenopus laevis
MGC00752	6	Tubulin beta chain	Paracentrotus lividus
MGC00753	11	Ribosomal protein S7	Aequipecten irradians
MGC00759	2	SF3B2 protein (Fragment)	Homo sapiens
MGC00761	11	Peptidyl-prolyl cis-trans isomerase	Suberites domuncula
MGC00769	16	Ribosomal protein L12	Aequipecten irradians
MGC00780	29	Ribosomal protein L10Ae	Biphyllus lunatus
MGC00796	12	Ribosomal protein S15 (Fragment)	Aequipecten irradians
MGC00806	4	Polypyrimidine tract binding protein 1	Mus musculus
MGC00807	1	10 days neonate cerebellum cDNA	Mus musculus
MGC00812	1	Transcription elongation factor B polypeptide 2	Rattus norvegicus
MGC00847	1	DNA polymerase (Fragment)	Ambystoma mexicanum
MGC00848	10	Proteasome subunit beta type	Nematostella vectensis
MGC00857	3	Suppressor of cytokine signaling 2	Homo sapiens
MGC00872	3	Sentrin-specific protease 8	Homo sapiens
MGC00888	8	Ribosomal protein L26	Aequipecten irradians
MGC00907	2	Superoxide dismutase [Cu-Zn]	Mytilus edulis
MGC00912	1	G-protein coupled receptor 120	Rattus norvegicus
MGC00924	1	Delta protein	Lytechinus variegatus
MGC00934	8	Fibrinogen C domain containing 1	Homo sapiens
MGC00984	2	Selenoprotein W1	Danio rerio
MGC00986	1	Peptidase M20 domain-containing protein 2	Mus musculus
MGC01009	4	Cytoplasmic dynein light chain	Aedes aegypti
MGC01028	11	Collagen alpha-1(VIII) chain precursor	Gallus gallus
MGC01042	3	11R-lipoxygenase	Gersemia fruticosa
MGC01045	4	Protein transport protein Sec61 subunit gamma	Xenopus laevis
MGC01052	3	Putative accessory gland protein (Fragment)	Gryllus firmus
MGC01063	9	40S ribosomal protein S23	Crassostrea gigas
MGC01079	1	T-complex protein 1 subunit beta	Bos taurus
MGC01107	12	V-jun sarcoma virus 17 oncogene homolog	Danio rerio
MGC01124	1	Prefoldin beta subunit	Bombyx mori
MGC01145	5	Mitochondrial ATP synthase coupling factor 6	Bombyx mori
MGC01148	1	Ribosomal protein S29 tsingtauense	Branchiostoma belcheri tsingtauense
MGC01158	1	Histone H1	Mytilus californianus
MGC01169	10	Phospholipase A2, major isoenzyme precursor	Sus scrofa
MGC01186	5	CAMP-responsive element binding protein 2	Lymnaea stagnalis
MGC01209	8	40S ribosomal protein S24 (Fragment)	Chlamys farreri
MGC01219	5	Ubiquitin/ribosomal L40 fusion protein (Fragment)	Aplysia californica
MGC01225	1	Arginine-tRNA-protein transferase 1	Mus musculus
MGC01274	2	Dynein light chain 2, cytoplasmic	Rattus norvegicus
MGC01290	2	Protein MAK10 homolog	Macaca fascicularis
MGC01294	2	Ubiquitin carboxyl-terminal hydrolase	Xenopus laevis
MGC01302	4	Adenosylhomocysteinase	Xenopus tropicalis
MGC01307	6	Alpha-tubulin	Urechis caupo
MGC01312	2	Fucolectin-5 precursor	Anguilla japonica
MGC01327	43	Ribosomal protein S3a (Fragment)	Crassostrea gigas
MGC01329	34	60S ribosomal protein L13	Nematostella vectensis
MGC01332	3	Mytilus edulis gene for endo-1,4-mannanase, exons 1-6	Mytilus edulis
MGC01343	8	Ribosomal protein L31	Mus musculus
MGC01349	5	Novel protein similar to vertebrate eukaryotic translation elongation factor 1 delta	Danio rerio
MGC01354	9	Small nuclear ribonucleoprotein Sm D3	Drosophila melanogaster
MGC01359	1	DNA replication licensing factor mcm5	Xenopus tropicalis
MGC01372	4	L-xylulose reductase	Homo sapiens
MGC01383	12	Ependymin related protein-1 tsingtauense	Branchiostoma belcheri tsingtauense
MGC01385	10	SCO-spondin precursor	Rattus norvegicus
MGC01397	1	Zinc finger protein 228	Homo sapiens
MGC01413	1	Testis-specific serine kinase 4	Mus musculus
MGC01415	3	RNA binding motif protein 8a	Mus musculus
MGC01425	2	Beta-2 tubulin	Gadus morhua
MGC01429	1	ADP-ribosylation factor 2	Mus musculus
MGC01432	1	Angiotensin-converting enzyme (Fragment)	Gallus gallus
MGC01435	19	40S ribosomal protein S12	Nematostella vectensis
MGC01439	8	Small nuclear ribonucleoprotein-associated protein B	Macropus eugenii
MGC01441	6	Ribosomal protein L4	Rattus norvegicus
MGC01449	1	Rab6	Aedes aegypti
MGC01459	1	Transglutiminase	Ciona intestinalis
MGC01470	1	Glucose-6-phosphate 1-dehydrogenase	Crassostrea gigas
MGC01477	1	Protein HIRA	Xenopus laevis
MGC01481	2	Mytilus galloprovincialis mRNA for twitchin, complete cds	Mytilus galloprovincialis
MGC01491	1	Ficolin-2 precursor	Rattus norvegicus
MGC01511	5	Putative ATP synthase oligomycin sensitivity conferral protein	Graphocephala atropunctata
MGC01513	1	Enhancer of yellow 2 transcription factor homolog	Xenopus laevis
MGC01515	2	Small nuclear ribonucleoprotein G	Lysiphlebus testaceipes
MGC01520	2	Pre-mRNA-splicing factor ISY1 homolog	Rattus norvegicus
MGC01526	1	Proliferation-inducing protein 44	Homo sapiens
MGC01537	3	ATP synthase D chain	Ixodes scapularis
MGC01554	51	Ribosomal protein S4 (Fragment)	Aequipecten irradians
MGC01560	7	Peptidylglycine alpha-hydroxylating monooxygenase	Procambarus clarkii
MGC01578	53	F5/8 type C domain protein DW4/3-1	Stigmatella aurantiaca DW4/3-1
MGC01588	10	Ependymin related protein-1 tsingtauense	Branchiostoma belcheri tsingtauense
MGC01590	2	Twitchin	Mytilus galloprovincialis
MGC01597	5	Fertilization envelope outer layer protein	Cyprinus carpio
MGC01626	1	Prefoldin subunit 4	Homo sapiens
MGC01628	1	Arginine glutamic acid dipeptide (RE) repeats	Mus musculus
MGC01649	2	Putative 60S ribosomal protein L38 isoform 1	Spadella cephaloptera
MGC01662	3	Mcl-1 ubiquitin ligase	Mus musculus
MGC01668	6	Ribosomal protein L31 (Fragment)	Crassostrea gigas
MGC01685	2	Ribosomal protein S17 (Fragment)	Crassostrea gigas
MGC01700	4	Ependymin related protein-1 tsingtauense	Branchiostoma belcheri tsingtauense
MGC01706	26	Ubiquinol-cytochrome c reductase (Fragment)	Culicoides sonorensis
MGC01719	1	Serine/threonine-protein kinase TAO2	Xenopus laevis
MGC01720	2	ATP synthase delta chain, mitochondrial	Aedes aegypti
MGC01731	14	Elongation factor-1 gamma (Fragment)	Hypochilus thorelli
MGC01735	18	Myosinase-I (Fragment)	Todarodes pacificus
MGC01736	1	Dopamine beta hydroxylase (Fragment)	Homarus americanus
MGC01739	1	Tubulin, gamma complex associated protein 2	Homo sapiens
MGC01742	3	Insulin-like growth factor binding protein 5	Danio rerio
MGC01745	3	DBH-like monooxygenase protein 1 homolog precursor	Danio rerio
MGC01758	1	R-Ras3	Gallus gallus
MGC01773	1	Iron-sulfur cluster assembly 1 homolog, mitochondrial precursor	Gallus gallus
MGC01777	1	Toll	Aedes aegypti
MGC01787	2	Transcription factor Rel 1	Crassostrea gigas
MGC01791	3	Exosome complex exonuclease RRP46	Homo sapiens
MGC01796	2	Putative ribosomal protein S14e	Diaphorina citri
MGC01805	1	Toll-like receptor adapter molecule 2	Homo sapiens
MGC01815	1	Eukaryotic translation initiation factor 5A	Branchiostoma belcheri
MGC01828	4	PDGF/VEGF factor-1 precursor	Drosophila melanogaster
MGC01845	1	Mitogen activated protein kinase kinase kinase 5, mapkkk5, mekk5	Aedes aegypti
MGC01877	1	Tnc protein	Mus musculus
MGC01885	1	Aspartyl-tRNA synthetase, mitochondrial precursor	Homo sapiens
MGC01891	1	Set1/Ash2 histone methyltransferase complex subunit ASH2	Homo sapiens
MGC01901	4	Ubiquitin specific protease 52 (Fragment)	Xenopus tropicalis
MGC01907	2	calsyntenin 2	MGC01907
MGC01910	1	6-phosphogluconate dehydrogenase, decarboxylating	Tetraodon nigroviridis
MGC01918	1	NFX1-type zinc finger-containing protein 1	Homo sapiens
MGC01925	1	Ribosomal protein L21	Aequipecten irradians
MGC01943	1	Copper amine oxidase	Nematostella vectensis
MGC01953	1	Ribosomal protein S30	Crassostrea gigas
MGC01966	16	Inhibitor of apoptosis 1 (Fragment)	Gallus gallus
MGC01974	1	Remodeling and spacing factor 1	Homo sapiens
MGC01978	1	Ficolin-2 precursor	Rattus norvegicus
MGC01985	1	40S ribosomal protein S6	Ictalurus punctatus
MGC02012	2	Ribosomal protein L14 (Fragment)	Aequipecten irradians
MGC02018	1	Translation initiation factor eIF-2B subunit alpha/beta/delta-like protein	Homo sapiens
MGC02019	4	Mitochondrial import inner membrane translocase subunit TIM14	Drosophila melanogaster
MGC02027	1	Ribosomal protein L28	Haliotis asinina
MGC02030	1	Aminopeptidase Ey	Gallus gallus
MGC02036	2	Coatomer protein complex subunit alpha	Danio rerio
MGC02042	1	40S ribosomal protein S28	Ictalurus punctatus
MGC02055	6	Stress-associated endoplasmic reticulum protein 2	Mus musculus
MGC02058	1	Small nuclear ribonucleoprotein D2-like protein	Chlamys farreri
MGC02065	1	40S ribosomal protein S4 (Fragment)	Mytilus edulis
MGC02070	2	F-spondin	Aedes aegypti
MGC02072	1	Bifunctional 3prime-phosphoadenosine 5prime-phosphosulfate synthetase	Urechis caupo
MGC02093	1	Regulator of sex-limitation candidate 8	Mus musculus
MGC02096	8	Carboxypeptidase B	Astacus fluviatilis
MGC02106	10	DEC-1	Lymnaea stagnalis
MGC02119	4	Serine protease CFSP2	Chlamys farreri
MGC02127	2	60S ribosomal protein L18	Aplysia californica
MGC02139	2	C-type lectin domain family 4 member M	Hylobates syndactylus
MGC02143	4	Collagen alpha-1(XII) chain precursor	Mus musculus
MGC02157	28	Trypsin (Fragment)	Mytilus edulis
MGC02158	1	Ral guanine nucleotide exchange factor 2	Drosophila melanogaster
MGC02167	4	Proteasome (Prosome, macropain) 26S subunit, non-ATPase, 8	Homo sapiens
MGC02169	16	Sea star regeneration-associated protease SRAP	Luidia foliolata
MGC02172	1	Dopamine beta hydroxylase-like protein	Aplysia californica
MGC02186	10	Chymotrypsin-like serine proteinase precursor	Haliotis rufescens
MGC02188	1	CAMP responsive element binding protein-like (Fragment)	Crassostrea gigas
MGC02206	1	Trypsin (Fragment)	Mytilus edulis
MGC02208	2	UTP14, U3 small nucleolar ribonucleoprotein, homolog C	Homo sapiens
MGC02214	1	Cold shock domain containing E1, RNA-binding	Xenopus tropicalis
MGC02223	1	Mytilus edulis gene for endo-1,4-mannanase, exons 1-6	Mytilus edulis
MGC02225	15	Reductase-related protein	Aplysia californica
MGC02228	1	Cullin 4A	Homo sapiens
MGC02231	1	40S ribosomal protein S4 (Fragment)	Mytilus edulis
MGC02246	3	40S ribosomal protein S4 (Fragment)	Mytilus edulis
MGC02254	4	Elongation factor 2	Bos taurus
MGC02264	2	Plasminogen precursor	Rattus norvegicus
MGC02273	3	ATP synthase C subunit	Ixodes scapularis
MGC02276	9	Collagen alpha-1(XII) chain precursor	Homo sapiens
MGC02284	1	Ribosomal protein P2-like (Fragment)	Culicoides sonorensis
MGC02292	1	Tubulin, alpha 2	Danio rerio
MGC02301	4	Pan3 protein	Mus musculus
MGC02307	1	Cystathionine-beta-synthase	Xenopus tropicalis
MGC02323	1	Ribosomal protein S20	Crassostrea gigas
MGC02327	1	Prefoldin subunit 4	Homo sapiens
MGC02329	2	Alpha-tubulin	Urechis caupo
MGC02341	6	Beta-tubulin	Crassostrea gigas
MGC02344	1	Ribosomal protein S9	Xenopus tropicalis
MGC02346	1	Suppression of tumorigenicity 14	Danio rerio
MGC02352	1	tRNA-splicing endonuclease subunit Sen2	Rattus norvegicus
MGC02354	1	Activin receptor type-2A precursor	Gallus gallus
MGC02372	2	ATP synthase subunit beta (Fragment)	Mytilus edulis
MGC02375	2	Ribosomal protein P1	Lysiphlebus testaceipes
MGC02376	1	40S ribosomal protein S19	Aequipecten irradians
MGC02378	4	Ribosomal protein S18	Crassostrea gigas
MGC02383	1	Autophagy protein 5	Mus musculus
MGC02402	1	Bifunctional polynucleotide phosphatase/kinase	Homo sapiens
MGC02403	2	Pescadillo homolog 1, containing BRCT domain	Xenopus tropicalis
MGC02411	1	Ribosomal protein L19 (Fragment)	Crassostrea gigas
MGC02412	1	Cysteine-rich motor neuron 1 protein precursor	Danio rerio
MGC02425	17	Chitinase 1	Homo sapiens
MGC02426	1	tRNA-dihydrouridine synthase 3-like	Xenopus laevis
MGC02427	1	Ribosomal protein S20	Crassostrea gigas
MGC02440	2	Probable transport protein Sec61 alpha subunit	Toxoptera citricida
MGC02441	1	Carboxylase:pyruvate/acetyl-coa/propionyl-coa	Aedes aegypti
MGC02446	14	Small nuclear ribonucleoprotein sm d1	Aedes aegypti
MGC02452	1	Twitchin	Mytilus galloprovincialis
MGC02455	2	Ribosomal protein S5 (Fragment)	Crassostrea gigas
MGC02456	13	Cathepsin L	Hydra attenuata
MGC02465	1	Ferritin	Hydra attenuata
MGC02476	1	Stress-associated endoplasmic reticulum protein 2	Homo sapiens
MGC02478	1	Putative ribosomal protein S14e	Diaphorina citri
MGC02499	1	Ribosomal protein L14 (Fragment)	Aequipecten irradians
MGC02504	1	Clathrin assembly protein AP180	Loligo pealeii
MGC02525	1	ATP synthase subunit alpha	Pinctada fucata
MGC02534	1	Peptidyl-prolyl cis-trans isomerase	Suberites domuncula
MGC02535	1	Nicotinate-nucleotide pyrophosphorylase [carboxylating] (Fragment)	Nematostella vectensis
MGC02546	1	Pre-mRNA-splicing factor ATP-dependent RNA helicase PRP16	Bos taurus
MGC02562	2	40S ribosomal protein S23	Crassostrea gigas
MGC02583	1	Diacylglycerol O-acyltransferase 1	Homo sapiens
MGC02586	1	Cell division protein kinase 5	Rattus norvegicus
MGC02596	1	Peptidyl-prolyl cis-trans isomerase	Artemia sanfranciscana
MGC02605	1	Still life, putative	Aedes aegypti
MGC02610	2	60S acidic ribosomal protein P1	Plutella xylostella
MGC02613	1	1-phosphatidylinositol-4,5-bisphosphate phosphodiesterase beta-1	Bos taurus
MGC02625	1	Small nuclear ribonucleoprotein D2-like protein	Chlamys farreri
MGC02643	1	Polyubiquitin	Tribolium castaneum
MGC02650	1	Protein pellino	Drosophila melanogaster
MGC02660	1	Vacuolar protein sorting-associated protein 26B	Mus musculus
MGC02662	4	radixin, full insert sequence (Fragment)	Mus musculus
MGC02675	3	Glucose dehydrogenase	Aedes aegypti
MGC02684	3	Elongation factor 1-alpha	Mytilus galloprovincialis
MGC02702	1	Importin 7	Danio rerio
MGC02711	1	Transglutaminase (Fragment)	Gallus gallus
MGC02728	1	Novel protein similar to vertebrate runt-related transcription factor 1; translocated to, 1	Danio rerio
MGC02732	1	P53 tumor suppressor-like protein	Mytilus edulis
MGC02737	1	Novel protein similar to vertebrate flavoprotein oxidoreductase MICAL3 (Fragment)	Danio rerio
MGC02743	2	Ribosomal protein S18	Crassostrea gigas
MGC02744	3	Proteasome subunit alpha type	Danio rerio
MGC02773	1	Proteasome subunit alpha type	Nematostella vectensis
MGC02781	2	Ribosomal protein S20	Crassostrea gigas
MGC02785	3	Endothelial differentiation-related factor 1	Homo sapiens
MGC02790	1	Nucleoside diphosphate kinase (strain NIH 2624)	Aspergillus terreus (strain NIH 2624)
MGC02813	1	Sushi, nidogen and EGF-like domain-containing protein 1 precursor	Mus musculus
MGC02814	2	Elongation factor 1-alpha	Mytilus galloprovincialis
MGC02827	1	60S ribosomal protein L37a	Cryptochiton stelleri
MGC02837	4	Cct7-prov protein (Fragment)	Xenopus laevis
MGC02848	1	Mrg-binding protein	Aedes aegypti
MGC02851	1	60S ribosomal protein L4	Urechis caupo
MGC02853	1	Ubiquinol-cytochrome C reductase binding protein	Aedes aegypti
MGC02855	1	Protein O-mannosyl-transferase 2	Drosophila pseudoobscura
MGC02857	1	Sorting nexin-6	Homo sapiens
MGC02867	1	Eukaryotic translation initiation factor 3 subunit M	Danio rerio
MGC02872	2	Tpr protein (Fragment)	Mus musculus
MGC02873	1	Piwi-like protein 1	Homo sapiens
MGC02885	1	Splicing factor 45	Homo sapiens
MGC02897	3	Ribosomal protein L1	Suberites domuncula
MGC02899	2	Fibrinogen tsingtauense	Branchiostoma belcheri tsingtauense
MGC02900	1	60S acidic ribosomal protein P1	Drosophila melanogaster
MGC02901	2	Cytoplasmic dynein 1 heavy chain 1	Mus musculus
MGC02914	1	Elongation factor 1-alpha	Mytilus galloprovincialis
MGC02922	1	Elongation factor 1-alpha	Mytilus galloprovincialis
MGC02925	1	60S ribosomal protein L35	Gallus gallus
MGC02937	2	Phosphatidyl choline 2-acylhydrolase cPLA2	Oryctolagus cuniculus
MGC02949	2	Tubulin, alpha 3A	Mus musculus
MGC02953	2	Ribosomal protein L27a tsingtauense	Branchiostoma belcheri tsingtauense
MGC02966	1	Ribosomal protein L10Ae	Cicindela littoralis
MGC02970	6	Fibrinogen C domain containing 1	Homo sapiens
MGC02975	3	Polymerase (RNA) II (DNA directed) polypeptide C	Mus musculus
MGC02986	2	Lysozyme II	Artogeia rapae
MGC02987	1	General transcription factor 3C polypeptide 1	Rattus norvegicus
MGC02993	2	QM protein	Pinctada fucata
MGC03003	1	TBC1 domain family member 25	Homo sapiens
MGC03015	1	Fertilization envelope outer layer protein	Cyprinus carpio
MGC03023	2	ATP synthase subunit alpha	Pinctada fucata
MGC03031	2	Lethal(2) giant larvae protein homolog 2	Homo sapiens
MGC03039	1	Serine/threonine-protein kinase SNF1-like kinase 2	Mus musculus
MGC03058	4	Latent-transforming growth factor beta-binding protein 2 precursor	Rattus norvegicus
MGC03065	2	Polyubiquitin	Artemia sanfranciscana
MGC03108	1	Prohormone convertase precursor	Sus scrofa
MGC03116	1	Proliferating cell nuclear antigen	Aedes albopictus
MGC03126	1	60S ribosomal protein L14	Lumbricus rubellus
MGC03156	2	28S ribosomal protein S16, mitochondrial precursor	Bos taurus
MGC03171	1	Dopamine beta hydroxylase-like protein	Aplysia californica
MGC03187	1	Selenide, water dikinase	Drosophila melanogaster
MGC03196	2	ETS-related transcription factor Elf-2	Homo sapiens
MGC03226	3	Ficolin-2 precursor	Sus scrofa
MGC03276	5	Peptidylglycine alpha hydroxylating mono-oxygenase	Schistosoma mansoni
MGC03288	1	Cholinephosphate cytidylyl transferase isoform B2	Aedes aegypti
MGC03299	1	60S ribosomal protein L13	Ictalurus punctatus
MGC03300	3	40S ribosomal protein S24 (Fragment)	Chlamys farreri
MGC03313	2	Zinc metalloproteinase nas-39 precursor	Caenorhabditis elegans
MGC03332	1	Phosphatidylinositol-4-phosphate 5-kinase, type I, beta	Xenopus tropicalis
MGC03350	3	Ras-related protein Rab-27A	Rattus norvegicus
MGC03376	1	Pol-like protein	Danio rerio
MGC03382	1	Ribosomal protein L12e	Biphyllus lunatus
MGC03385	1	Beta integrin subunit	Biomphalaria glabrata
MGC03399	1	Sestrin 3 (Fragment)	Xenopus tropicalis
MGC03411	2	Probable ribosome biogenesis protein RLP24	Homo sapiens
MGC03425	1	THO complex subunit 5 homolog B	Xenopus laevis
MGC03433	1	90-kDa heat-shock protein (Fragment)	Suberites fuscus
MGC03437	1	Exportin 1, CRM1 homolog	Mus musculus
MGC03442	1	Formin Homology 2 Domain containing protein G3	Trichomonas vaginalis G3
MGC03451	1	Titin a	Danio rerio
MGC03456	1	Eukaryotic translation initiation factor 3, subunit 9 eta, 116kDa	Homo sapiens
MGC03462	1	Sec63 protein (Fragment)	Mus musculus
MGC03470	1	3-hydroxyisobutyrate dehydrogenase	Fugu rubripes
MGC03478	5	Ependymin-related protein tsingtauense	Branchiostoma belcheri tsingtauense
MGC03479	1	Multiple C2 and transmembrane domain-containing protein 1	Homo sapiens
MGC03493	1	Polyprotein	Xenopus laevis
MGC03495	1	Ribosomal protein L35a	Danio rerio
MGC03523	5	Peritrophin	Aedes aegypti
MGC03526	1	Dihydrofolate reductase (Fragment)	Danio rerio
MGC03545	1	D-amino-acid oxidase	Mus musculus
MGC03548	4	Mitochondrial ribosomal protein S11 (Fragment)	Drosophila simulans
MGC03557	11	Inhibitor of apoptosis protein	Bombyx mori
MGC03566	10	Myeloid differentiation primary response factor 88	Gallus gallus
MGC03581	1	Capping protein (Actin filament) muscle Z-line, alpha 2	Xenopus tropicalis
MGC03586	1	Polymerase (RNA) III (DNA directed) polypeptide F, 39 kDa	Xenopus tropicalis
MGC03589	1	Metalloproteinase inhibitor 2 precursor	Cavia porcellus
MGC03596	4	35 kDa SR repressor protein	Homo sapiens
MGC03618	2	uroporphyrinogen III synthase, full insert sequence	Mus musculus
MGC03620	1	60 kDa heat shock protein, mitochondrial precursor	Homo sapiens
MGC03626	1	DNAation factor, alpha polypeptide	Danio rerio
MGC03628	1	Ubiquitin-associated domain-containing protein 1	Xenopus tropicalis
MGC03640	2	Polymerase (RNA) II (DNA directed) polypeptide G	Xenopus tropicalis
MGC03641	3	TIM21-like protein, mitochondrial precursor	Rattus norvegicus
MGC03643	1	Peroxisome assembly factor 1	Rattus norvegicus
MGC03649	1	Cytosine-specific methyltransferase	Brassica campestris
MGC03654	4	Coiled-coil domain-containing protein C6orf199	Homo sapiens
MGC03656	5	Ankyrin repeat domain-containing protein 49	Mus musculus
MGC03657	2	Proteasome subunit beta type	Danio rerio
MGC03658	2	Ras-like GTP-binding protein RHO precursor	Aplysia californica
MGC03661	1	Nucleoside diphosphate kinase Nm23-SD6	Suberites domuncula
MGC03666	7	Echotoxin-2 precursor	Cymatium echo
MGC03669	1	Ras oncogene	Bombyx mori
MGC03678	1	Organic cation transporter protein	Drosophila melanogaster
MGC03682	6	Eukaryotic translation initiation factor 4E-binding protein 1	Homo sapiens
MGC03693	9	Echinonectin	Lytechinus variegatus
MGC03695	6	Calcium-dependent protein kinase C	Aplysia californica
MGC03708	1	Seryl-tRNA synthetase	Danio rerio
MGC03713	3	DNA double-strand break repair rad50 ATPase	Sulfolobus tokodaii
MGC03716	1	Myo-inositol monophosphatase 1	Mus musculus
MGC03720	4	Peptidyl-glycine alpha-amidating monooxygenase precursor	Rattus norvegicus
MGC03721	1	SP-A receptor subunit SP-R210 alphaS	Homo sapiens
MGC03726	9	Ependymin related protein-1 tsingtauense	Branchiostoma belcheri tsingtauense
MGC03730	3	Phospholipase A2 berus	Vipera berus berus
MGC03747	1	Apoptosis regulator Bcl-2	Gallus gallus
MGC03749	4	Villin	Dictyostelium discoideum
MGC03753	1	II-FBPL precursor	Xenopus laevis
MGC03755	6	Histone H1	Mytilus californianus
MGC03756	2	Nucleoside phosphorylase	Danio rerio
MGC03763	5	Glutathione-requiring prostaglandin D synthase	Gallus gallus
MGC03764	2	RNA-binding protein 7	Bos taurus
MGC03773	2	Peptidyl-prolyl cis-trans isomerase	Bombyx mori
MGC03778	1	U4/U6.U5 tri-snRNP-associated protein 2	Mus musculus
MGC03784	1	Pre-mRNA-processing factor 40 homolog B	Mus musculus
MGC03785	2	DSBA-like thioredoxin domain containing protein, expressed subsp. japonica	Oryza sativa subsp. japonica
MGC03788	1	Inner mitochondrial membrane translocase	Aedes aegypti
MGC03790	1	Ras-related protein Rab-32	Sus scrofa
MGC03803	1	17-beta-hydroxysteroid dehydrogenase 14	Homo sapiens
MGC03804	2	Mitochondrial intermembrane space import and assembly protein 40-B	Xenopus laevis
MGC03805	1	39S ribosomal protein L10, mitochondrial precursor	Danio rerio
MGC03807	1	Choline dehydrogenase	Mus musculus
MGC03818	1	Psi neuronal apoptosis inhibitory protein (Fragment)	Homo sapiens
MGC03825	1	NADH dehydrogenase (Ubiquinone) Fe-S protein 3,	Danio rerio
MGC03826	1	Angiopoietin-1	Danio rerio
MGC03831	3	Pre-mRNA-splicing factor SLU7	Macaca fascicularis
MGC03832	2	Putative ferric-chelate reductase 1	Danio rerio
MGC03838	13	Metalloproteinase inhibitor 3 precursor	Rattus norvegicus
MGC03844	3	RNA guanylyltransferase and 5prime-phosphatase	Danio rerio
MGC03848	3	Collagen alpha-1(XII) chain precursor	Mus musculus
MGC03852	3	Tubulin beta-1 chain	Manduca sexta
MGC03859	1	Transcription factor protein	Ciona intestinalis
MGC03869	4	G-type lysozyme	Aequipecten irradians
MGC03878	4	Astacin-like protein	Pinctada fucata
MGC03879	3	Tribbles homolog 1	Homo sapiens
MGC03881	1	RAS guanyl-releasing protein 4	Mus musculus
MGC03886	1	CREB-regulated transcription coactivator 1	Mus musculus
MGC03889	4	60S ribosomal protein L10, mitochondrial	Aedes aegypti
MGC03898	3	Ependymin-related protein tsingtauense	Branchiostoma belcheri tsingtauense
MGC03908	1	Peptidyl-prolyl cis-trans isomerase (Fragment)	Tetraodon nigroviridis
MGC03912	1	Barrier-to-autointegration factor 1	Caenorhabditis elegans
MGC03913	2	Acyl carrier protein/NADH-ubiquinone oxidoreductase NDUFAB1/SDAP subunit	Aedes aegypti
MGC03923	2	Mitochondrial import receptor subunit TOM20 homolog	Xenopus tropicalis
MGC03925	4	2-oxo-4-hydroxy-4-carboxy-5-ureidoimidazoline decarboxylase	Amia calva
MGC03929	3	Cytoplasmic dynein light chain	Aedes aegypti
MGC03941	3	Dak protein (Fragment)	Xenopus tropicalis
MGC03943	7	Neurogenic locus notch homolog protein 2 precursor	Rattus norvegicus
MGC03949	1	G-protein gamma-12 subunit variant (Fragment)	Homo sapiens
MGC03952	1	Trex	Anopheles gambiae
MGC03956	5	NAD(+) ADP-ribosyltransferase-3-like protein	Oikopleura dioica
MGC03959	1	Mitochondrial 28S ribosomal protein S6	Bos taurus
MGC03960	7	Chymotrypsinogen 1-like protein	Sparus aurata
MGC03980	2	Dopamine beta hydroxylase-like protein	Aplysia californica
MGC03983	5	Peptidyl-prolyl cis-trans isomerase	Nematostella vectensis
MGC03984	3	Collagen alpha-1(XII) chain precursor	Homo sapiens
MGC03987	2	Mitochondrial-processing peptidase subunit beta, mitochondrial precursor	Bos taurus
MGC03997	2	Novel protein similar to vertebrate DAB2 interacting protein	Danio rerio
MGC03998	6	IQ and ubiquitin-like domain-containing protein	Macaca fascicularis
MGC04007	1	HSP-90	Dicentrarchus labrax
MGC04008	1	Ubiquitin carrier protein	Ustilago maydis
MGC04021	4	Aggrecan core protein precursor	Bos taurus
MGC04022	8	Proteasome subunit alpha type	Danio rerio
MGC04027	4	Lupus La protein homolog B	Xenopus laevis
MGC04032	4	Collagen alpha-1(XII) chain precursor	Homo sapiens
MGC04039	1	CCAAT/enhancer binding protein	Aplysia kurodai
MGC04045	1	Cofactor of BRCA2	Danio rerio
MGC04063	3	Yolk ferritin precursor	Lymnaea stagnalis
MGC04064	3	Eukaryotic translation initiation factor 3 subunit M	Homo sapiens
MGC04066	1	Cadherin	Aedes aegypti
MGC04069	1	Rac GTPase	Xenopus laevis
MGC04077	1	Ribose-5-phosphate isomerase	Sus scrofa
MGC04079	2	Gamma-secretase subunit aph-1	Aedes aegypti
MGC04082	8	Ci-Notch protein	Ciona intestinalis
MGC04089	3	Filamin1 (Fragment)	Drosophila melanogaster
MGC04090	1	Translation initiation factor eif-2b	Aedes aegypti
MGC04094	1	Probable O-sialoglycoprotein endopeptidase 2	Xenopus tropicalis
MGC04104	8	Pre-mRNA-splicing factor RBM22	Xenopus tropicalis
MGC04110	6	Superoxide dismutase [Cu-Zn] precursor	Megathura crenulata
MGC04124	3	Hemicentin-1 precursor	Homo sapiens
MGC04132	1	ADP ribosylation factor 3, putative	Leishmania major
MGC04136	6	Collagen alpha-1(XII) chain precursor	Homo sapiens
MGC04137	1	Protease m1 zinc metalloprotease (Fragment)	Aedes aegypti
MGC04138	16	Cell wall hydrolase, SleB precursor H10	Clostridium cellulolyticum H10
MGC04148	6	Vitelline membrane outer layer 1 homolog	Mus musculus
MGC04151	1	Blastula protease-10	Paracentrotus lividus
MGC04153	4	Mitochondrial ribosomal protein, L22, putative	Aedes aegypti
MGC04154	1	Exosome component 7	Mus musculus
MGC04155	15	F5/8 type C domain protein DW4/3-1	Stigmatella aurantiaca DW4/3-1
MGC04158	4	Talin-1	Gallus gallus
MGC04159	3	Glucose-regulated protein 94	Crassostrea gigas
MGC04162	1	Mitochondrial ribosomal protein L12	Xenopus tropicalis
MGC04169	17	Serine protease CFSP3	Chlamys farreri
MGC04170	4	Collagen alpha-1(XXII) chain precursor	Homo sapiens
MGC04173	1	Notch1b	Danio rerio
MGC04174	2	Receptor-interacting serine-threonine kinase 2	Danio rerio
MGC04184	1	40S ribosomal protein S24 (Fragment)	Chlamys farreri
MGC04202	21	G-type lysozyme	Aequipecten irradians
MGC04212	1	Dynein heavy chain 7, axonemal	Homo sapiens
MGC04215	1	Calpain B	Gecarcinus lateralis
MGC04224	19	Polycomb group protein Pc	Drosophila melanogaster
MGC04228	2	84kDa heat shock protein	Haliotis tuberculata
MGC04233	4	Cysteine-rich motor neuron 2 protein precursor	Xenopus laevis
MGC04236	1	Beta-1,3-galactosyltransferase brn	Aedes aegypti
MGC04247	2	WSC domain protein	Aspergillus clavatus
MGC04248	5	Phospholipase A2 isozymes PA3A/PA3B/PA5	Heloderma suspectum
MGC04250	1	Ribokinase	Homo sapiens
MGC04254	2	DNA-directed RNA polymerases I, II, and III subunit RPABC3	Mus musculus
MGC04263	1	Sorting nexin 3	Ixodes scapularis
MGC04264	2	Hepatocyte growth factor-regulated tyrosine kinase substrate	Xenopus tropicalis
MGC04267	3	Ficolin-2 precursor	Sus scrofa
MGC04270	1	Ficolin (Collagen/fibrinogen domain containing) 1	Homo sapiens
MGC04277	3	Transcription intermediary factor 1-beta	Homo sapiens
MGC04287	1	Noggin2	Fugu rubripes
MGC04288	1	Angiostatin	Mus musculus
MGC04295	2	Ependymin-related protein tsingtauense	Branchiostoma belcheri tsingtauense
MGC04299	2	Proteasome subunit beta type	Schistosoma japonicum
MGC04316	5	Doublecortin	Gallus gallus
MGC04318	22	Tumor necrosis factor alpha-induced protein 6	Equus caballus
MGC04329	7	Collagen alpha-1(XII) chain precursor	Homo sapiens
MGC04331	4	Kinesin-like protein protein 6	Caenorhabditis elegans
MGC04338	1	G-protein coupled receptor	Aedes aegypti
MGC04340	20	SWI/SNF-related matrix-associated actin-dependent regulator of chromatin subfamily C member 2	Homo sapiens
MGC04347	1	Probable glutamyl-tRNA(Gln) amidotransferase subunit B, mitochondrial precursor	Mus musculus
MGC04350	7	Estradiol 17-beta-dehydrogenase 12	Xenopus tropicalis
MGC04367	14	Exosome complex exonuclease RRP43	Homo sapiens
MGC04375	6	Septin-11	Homo sapiens
MGC04377	3	50S ribosomal protein L4	Aedes aegypti
MGC04382	10	Centaurin-gamma-1A	Drosophila melanogaster
MGC04388	4	Notch homolog 1b	Danio rerio
MGC04391	6	Meiosis-specific nuclear structural protein 1	Xenopus tropicalis
MGC04393	2	Protein SDA1 homolog	Danio rerio
MGC04395	1	Carboxypeptidase	Aedes aegypti
MGC04397	3	Ependymin-related protein tsingtauense	Branchiostoma belcheri tsingtauense
MGC04403	1	Ribosomal protein L14 (Fragment)	Gallus gallus
MGC04426	12	Vitelline membrane outer layer protein 1 precursor	Gallus gallus
MGC04439	5	Ficolin 2 precursor	Halocynthia roretzi
MGC04440	9	NADH-ubiquinone oxidoreductase Fe-S protein 7	Bombyx mori
MGC04441	2	Chromodomain helicase DNA binding protein 1 (Fragment)	Aegolius funereus
MGC04442	1	UV radiation resistance associated gene	Mus musculus
MGC04444	1	Type II brain 4.1	Rattus norvegicus
MGC04450	2	ETS-family transcription factor	Chlamys farreri
MGC04455	2	Mediator of RNA polymerase II transcription subunit 20	Mus musculus
MGC04457	1	RabGAP/TBC domain-containing protein	Dictyostelium discoideum
MGC04458	1	Inhibitor of apoptosis protein	Bombyx mori
MGC04462	2	Switch-associated protein 70	Mus musculus
MGC04466	1	Prostaglandin E2 receptor subtype 4	Gallus gallus
MGC04467	6	Fertilization envelope outer layer protein	Cyprinus carpio
MGC04472	1	Heat shock protein HSP60 (Fragment)	Schistosoma mansoni
MGC04479	1	Plasminogen precursor	Rattus norvegicus
MGC04481	2	Long-chain-fatty-acid--CoA ligase 3	Homo sapiens
MGC04489	2	C-type lectin domain family 4 member F	Rattus norvegicus
MGC04491	4	Tegumental antigen Sm20.8	Schistosoma mansoni
MGC04494	2	Phosphoribosylaminoimidazole carboxylase	Bombyx mori
MGC04497	1	Mib1 protein	Mus musculus
MGC04501	4	Fucolectin-6 precursor	Anguilla japonica
MGC04506	4	Ficolin A	Rattus norvegicus
MGC04513	1	Calponin/transgelin	Aedes aegypti
MGC04518	17	Fibrinogen C domain-containing protein 1	Xenopus tropicalis
MGC04526	1	Origin recognition complex subunit 2	Homo sapiens
MGC04544	3	Transcription initiation factor IIA subunit 2	Oncorhynchus mykiss
MGC04568	1	TRAF and TNF receptor-associated protein	Homo sapiens
MGC04569	1	Eukaryotic translation initiation factor 5A	Danio rerio
MGC04573	6	Angiopoietin-4 precursor	Bos taurus
MGC04574	4	Transcription initiation factor TFIID subunit 8	Xenopus laevis
MGC04575	7	2-oxo-4-hydroxy-4-carboxy-5-ureidoimidazoline decarboxylase	Amia calva
MGC04576	1	C-type lectin domain family 4 member F	Rattus norvegicus
MGC04588	1	Flotillin-2a	Danio rerio
MGC04593	1	6-pyruvoyltetrahydropterin synthase, putative	Aedes aegypti
MGC04594	1	Rho family GTPase	Fucus distichus
MGC04596	1	Septin	Xenopus tropicalis
MGC04598	1	Bifunctional endo-1,4-beta-xylanase xylA, putative SB210	Tetrahymena thermophila SB210
MGC04603	5	Glucose-regulated protein 94	Crassostrea gigas
MGC04608	1	Collagen alpha-1(XII) chain precursor	Mus musculus
MGC04610	3	Fibrinogen-like protein A precursor	Parastichopus parvimensis
MGC04622	2	Superoxide dismutase	Nematostella vectensis
MGC04625	1	III-FBPL precursor	Danio rerio
MGC04632	1	Monocytic leukemia zinc finger protein	Danio rerio
MGC04635	1	Exocyst complex component 6	Bos taurus
MGC04641	1	Nuclear Y/CCAAT-box binding factor B subunit NF-YB	Xenopus laevis
MGC04646	2	Elastase protein (Fragment)	Mytilus edulis
MGC04647	1	Fibrinogen tsingtauense	Branchiostoma belcheri tsingtauense
MGC04650	1	CNDP dipeptidase 2	Xenopus tropicalis
MGC04656	1	Transcription initiation factor TFIID subunit 11	Homo sapiens
MGC04662	7	Hatching gland-like XheI protein	Xenopus laevis
MGC04666	1	Sepiapterin reductase	Mus musculus
MGC04668	3	Neurogenic locus notch	Aedes aegypti
MGC04692	1	Kinesin-like protein protein 6	Caenorhabditis elegans
MGC04707	2	Elastase protein (Fragment)	Mytilus edulis
MGC04709	1	Oxysterol-binding protein-related protein 1	Rattus norvegicus
MGC04714	2	Fibrinogen-like protein A precursor	Parastichopus parvimensis
MGC04718	4	Peptidyl-prolyl cis-trans isomerase (Fragment)	Danio rerio
MGC04726	3	Ankyrin-2	Homo sapiens
MGC04732	2	Immunoglobulin superfamily member 10 precursor	Mus musculus
MGC04735	1	Sirtuin (Silent mating type information regulation 2 homolog) 5	Homo sapiens
MGC04740	3	DEC-1	Lymnaea stagnalis
MGC04769	1	Filamin isoform A	Drosophila melanogaster
MGC04775	1	Fibrinogen C domain-containing protein 1	Xenopus tropicalis
MGC04777	1	Eukaryotic translation initiation factor 3 subunit E-interacting protein	Danio rerio
MGC04782	7	Trypsin (Fragment)	Mytilus edulis
MGC04789	2	Gem-associated protein 8	Mus musculus
MGC04792	1	Seven-up protein (Fragment)	Cupiennius salei
MGC04793	5	Suppressor of Ty 6 homolog	Homo sapiens
MGC04797	23	Succinate-CoA ligase, GDP-forming, alpha subunit	Danio rerio
MGC04809	1	Fibrinogen tsingtauense	Branchiostoma belcheri tsingtauense
MGC04820	3	AMBP protein precursor	Rattus norvegicus
MGC04821	1	Acetyl-CoA carboxylase	Gallus gallus
MGC04828	4	Srp72 protein (Fragment)	Danio rerio
MGC04833	2	Fucolectin-6 precursor	Anguilla japonica
MGC04846	2	PB1 protein	Homo sapiens
MGC04850	1	Elongator complex protein 1	Rattus norvegicus
MGC04856	1	Programmed cell death 6-interacting protein	Mus musculus
MGC04860	1	C-type lectin domain family 4 member M	Hylobates syndactylus
MGC04861	1	ATP-dependent RNA helicase DDX19A	Homo sapiens
MGC04868	1	Hepatic lectin	Gallus gallus
MGC04873	1	Chymotrypsin BII precursor (Fragment)	Penaeus vannamei
MGC04875	1	Fibrinogen-like 2	Danio rerio
MGC04880	1	Ubiquitin carboxyl-terminal hydrolase	Rattus norvegicus
MGC04888	1	Actin-related protein 2/3 complex subunit 5	Lumbricus rubellus
MGC04889	1	Plancitoxin-1 precursor	Acanthaster planci
MGC04890	2	Titin a	Danio rerio
MGC04892	1	Thioredoxin domain-containing protein 3 homolog	Anthocidaris crassispina
MGC04895	1	Survival of motor neuron protein	Mus musculus
MGC04903	1	E3 ubiquitin-protein ligase UBR3	Mus musculus
MGC04922	1	P70 ribosomal protein S6 kinase	Artemia sanfranciscana
MGC04933	1	E3 ubiquitin-protein ligase RING2	Rattus norvegicus
MGC04936	5	Cytosolic phospholipase A2	Gallus gallus
MGC04945	2	RAD50 protein (Fragment)	Gallus gallus
MGC04960	1	AT-rich interactive domain-containing protein 5B	Homo sapiens
MGC04962	1	F-box only protein 15	Mus musculus
MGC04965	2	Dopamine beta hydroxylase-like protein	Aplysia californica
MGC04978	4	39S ribosomal protein L13, mitochondrial	Aedes aegypti
MGC04980	1	Chit3 protein	Crassostrea gigas
MGC04982	1	Glycine dehydrogenase [decarboxylating], mitochondrial precursor	Gallus gallus
MGC04988	5	Putative Rho family small GTP binding protein cdc42	Acyrthosiphon pisum
MGC04989	3	Phenylalanyl-tRNA synthetase alpha chain	Aedes aegypti
MGC05003	3	Dynactin subunit 2	Xenopus tropicalis
MGC05004	1	PP2A inhibitor	Tetraodon fluviatilis
MGC05008	7	Chromodomain helicase DNA binding protein	Aedes aegypti
MGC05016	1	HemK methyltransferase family member 1	Mus musculus
MGC05027	1	Hormone receptor-like in 96	Aedes aegypti
MGC05032	1	Threonyl-tRNA synthetase	Aedes aegypti
MGC05047	1	TNF receptor-associated factor 2	Mus musculus
MGC05056	1	U4/U6 small nuclear ribonucleoprotein Prp31	Danio rerio
MGC05057	2	Hemolectin	Drosophila melanogaster
MGC05062	3	Mosaic eyes	Danio rerio
MGC05063	1	Endonuclease-reverse transcriptase	Schistosoma mansoni
MGC05065	5	Mediator of RNA polymerase II transcription subunit 19	Aedes aegypti
MGC05071	3	Proactivator polypeptide precursor	Bos taurus
MGC05076	1	Calnexin	Crassostrea gigas
MGC05078	2	Replication protein A 14 kDa subunit	Mus musculus
MGC05084	1	Ubiquitin carboxyl-terminal hydrolase	Tetraodon nigroviridis
MGC05089	2	Trypsin (Fragment)	Mytilus edulis
MGC05095	1	Ezrin-radixin-moesin-binding phosphoprotein 50	Mus musculus
MGC05121	1	Thioredoxin	Bombyx mori
MGC05134	2	Ficolin 4	Halocynthia roretzi
MGC05141	4	Cadherin (Fragment)	Aedes aegypti
MGC05143	1	transforming growth factor beta 1 induced transcript 4, full insert sequence	Mus musculus
MGC05151	1	Elongation of very long chain fatty acids protein 5	Mus musculus
MGC05154	4	Cyclin-L1	Mus musculus
MGC05157	3	Neurogenic locus notch	Aedes aegypti
MGC05169	2	Serine protease PC5-A	Rana esculenta
MGC05173	3	Microfibril-associated glycoprotein 4 precursor	Homo sapiens
MGC05177	4	Fructose-bisphosphate aldolase	Biomphalaria glabrata
MGC05181	1	Mcl-1 ubiquitin ligase	Mus musculus
MGC05184	1	Serine/threonine-protein kinase PLK4	Homo sapiens
MGC05186	1	Mitochondrial 28S ribosomal protein S10	Bos taurus
MGC05190	2	Splicing factor SRp54	Drosophila melanogaster
MGC05197	1	Thioredoxin	Branchiostoma belcheri
MGC05198	3	Methylglutaconyl-CoA hydratase, mitochondrial precursor	Mus musculus
MGC05200	8	Ribosomal protein S3 (Fragment)	Crassostrea gigas
MGC05205	4	Carboxypeptidase	Aedes aegypti
MGC05208	1	Procollagen type VIII alpha 2	Mus musculus
MGC05209	1	Fibrinogen C domain-containing protein 1-B	Xenopus laevis
MGC05212	4	Serine/arginine repetitive matrix 1 (Fragment)	Mus musculus
MGC05229	1	Chaperonin containing TCP1, subunit 5	Xenopus tropicalis
MGC05235	2	Ubiquitin carboxyl-terminal hydrolase	Rattus norvegicus
MGC05237	1	Glutathione-requiring prostaglandin D synthase	Gallus gallus
MGC05247	1	Glutathione S-transferase 4	Bombyx mori
MGC05249	1	N(4)-(beta-N-acetylglucosaminyl)-L-asparaginase precursor	Macaca fascicularis
MGC05254	1	Serine/threonine protein kinase	Aedes aegypti
MGC05255	1	Glutaredoxin	Aphelenchus avenae
MGC05266	2	Urotensin II receptor	Rattus norvegicus
MGC05278	1	Spliceosome associated protein	Aedes aegypti
MGC05281	1	Pangolin (Fragment)	Tribolium castaneum
MGC05292	7	Proteasome subunit beta type	Nematostella vectensis
MGC05294	1	Ependymin related protein-1 tsingtauense	Branchiostoma belcheri tsingtauense
MGC05298	1	IgGFc-binding protein precursor	Homo sapiens
MGC05305	6	Ubiquitin carrier protein	Ustilago maydis
MGC05315	1	similar to mucosa associated lymphoid tissue lymphoma translocation gene 1 (Fragment)	Danio rerio
MGC05319	1	UDP-glucuronate 4-epimerase 2	Arabidopsis thaliana
MGC05322	5	Moxd1 protein (Fragment)	Rattus norvegicus
MGC05338	2	Linker histone-like protein H1M	Danio rerio
MGC05345	2	Eukaryotic translation initiation factor 3 subunit E-interacting protein	Xenopus tropicalis
MGC05346	2	Ribophorin I	Danio rerio
MGC05347	1	Spliceosome-associated-protein 114	Echinococcus multilocularis
MGC05349	2	Thioredoxin 2	Mus musculus
MGC05353	1	Signal peptidase complex subunit 2	Mus musculus
MGC05357	1	Macrophage stimulating 1 (Hepatocyte growth factor-like) variant (Fragment)	Homo sapiens
MGC05362	1	Repeat organellar protein-related (Fragment) yoelii	Plasmodium yoelii yoelii
MGC05366	2	Sorting nexin 2	Mus musculus
MGC05370	1	Transposase	Salmo salar
MGC05381	2	CXXC finger 1	Danio rerio
MGC05383	1	Dopamine beta hydroxylase-like protein	Aplysia californica
MGC05393	1	Thymosin beta	Triatoma infestans
MGC05397	1	Tryptophan 2,3-dioxygenase	Chlamys farreri
MGC05399	3	Insulin receptor precursor	Xenopus laevis
MGC05400	1	C-Jun N-terminal kinase JNK	Aplysia californica
MGC05405	2	Collagen alpha-1(IX) chain precursor	Homo sapiens
MGC05406	4	Ependymin-related protein tsingtauense	Branchiostoma belcheri tsingtauense
MGC05410	2	DNA topoisomerase 2 (Fragment)	Mus musculus
MGC05432	5	Headcase protein	Drosophila melanogaster
MGC05446	1	Chitinase domain-containing protein 1 precursor	Xenopus tropicalis
MGC05448	1	Wiskott-Aldrich syndrome protein homolog 1	Schizosaccharomyces pombe
MGC05452	1	Vacuolar-type H+ transporting ATPase subunit B1	Danio rerio
MGC05453	1	CDKL2 protein	Bos taurus
MGC05461	4	Regucalcin	Xenopus laevis
MGC05469	4	Adenosine deaminase	Danio rerio
MGC05471	1	Transcription elongation factor SPT5	Drosophila melanogaster
MGC05472	1	Cathepsin S precursor boliviensis	Saimiri boliviensis boliviensis
MGC05475	4	Dopamine beta hydroxylase-like protein	Aplysia californica
MGC05476	11	Collagen alpha-1(XII) chain precursor	Homo sapiens
MGC05477	1	Exosome component 4	Xenopus tropicalis
MGC05480	1	Tyrosine-protein phosphatase non-receptor type 11	Gallus gallus
MGC05483	1	3-hydroxybutyrate dehydrogenase type 2	Mus musculus
MGC05486	1	Mitochondrial ribosomal protein, S18B, putative	Aedes aegypti
MGC05505	1	Probable ubiquitin carboxyl-terminal hydrolase FAF-X	Homo sapiens
MGC05511	1	Ras-like protein family member 12	Danio rerio
MGC05512	2	DNA polymerase zeta catalytic subunit	Mus musculus
MGC05517	2	Sushi, nidogen and EGF-like domain-containing protein 1 precursor	Homo sapiens
MGC05531	2	Chaperonin containing TCP1, subunit 5	Xenopus tropicalis
MGC05550	1	Aggrecan core protein precursor	Mus musculus
MGC05575	6	F5/8 type C domain protein DW4/3-1	Stigmatella aurantiaca DW4/3-1
MGC05577	1	E75 nuclear receptor	Gecarcinus lateralis
MGC05580	1	Lysosomal alpha-mannosidase (Fragment)	Aedes aegypti
MGC05586	1	Filamin-C	Mus musculus
MGC05602	1	Pol polyprotein (Fragment)	Schistosoma mansoni
MGC05603	2	Elongation factor 1-alpha	Aedes aegypti
MGC05606	1	PAB-dependent poly(A)-specific ribonuclease subunit 2	Gallus gallus
MGC05625	1	Suppressor of Ty 3 homolog	Xenopus tropicalis
MGC05630	3	Eukaryotic translation initiation factor 5 (Fragment)	Schistosoma mansoni
MGC05648	1	Plasminogen	Danio rerio
MGC05649	1	Protein ADRM1	Xenopus tropicalis
MGC05652	2	Pre-mRNA-splicing factor 38A	Xenopus laevis
MGC05657	1	Sorting nexin 4	Danio rerio
MGC05659	1	Bifunctional aminoacyl-tRNA synthetase	Homo sapiens
MGC05670	1	Yippee-like 5	Danio rerio
MGC05673	1	JNK-interacting protein 3	Drosophila pseudoobscura
MGC05674	1	Polycomb complex protein BMI-1-A	Xenopus laevis
MGC05675	1	N(6)-adenine-specific DNA methyltransferase 2	Xenopus laevis
MGC05676	3	Ependymin related protein-1 tsingtauense	Branchiostoma belcheri tsingtauense
MGC05677	6	FIBCD1 protein (Fragment)	Homo sapiens
MGC05683	1	Succinate dehydrogenase cytochrome B small subunit tsingtauense	Branchiostoma belcheri tsingtauense
MGC05684	1	Putative ribosomal protein S17e	Maconellicoccus hirsutus
MGC05685	2	Activating signal cointegrator 1 complex subunit 3	Homo sapiens
MGC05692	2	Protein very KIND	Homo sapiens
MGC05693	3	Esrom	Danio rerio
MGC05704	1	Mediator of RNA polymerase II transcription subunit 7	Danio rerio
MGC05709	1	RNA polymerase-associated protein LEO1	Xenopus laevis
MGC05711	1	Heat shock protein 90kDa alpha (Cytosolic), class B member 1	Xenopus tropicalis
MGC05715	4	Apoptotic chromatin condensation inducer in the nucleus	Homo sapiens
MGC05719	1	Phosphoglycerate mutase	Clonorchis sinensis
MGC05730	4	Tyrosine-protein phosphatase non-receptor type 1	Homo sapiens
MGC05753	2	Caspase-7	Xenopus laevis
MGC05765	1	SCL75 protein	Xenopus laevis
MGC05769	1	SnRNP core protein SMX5d (Fragment)	Mus musculus
MGC05779	1	Possible secreted protease HTCC2516	Oceanicola granulosus HTCC2516
MGC05791	1	Protein phosphatase 2a, regulatory subunit (Fragment)	Aedes aegypti
MGC05793	1	Caspase-9	Oncorhynchus mykiss
MGC05796	1	Endophilin-B1	Bos taurus
MGC05807	1	Probable G-protein coupled receptor 157	Mus musculus
MGC05815	1	Proline-serine-threonine phosphatase-interacting protein 1	Mus musculus
MGC05817	1	Cell division protein kinase 9-B	Xenopus laevis
MGC05819	1	Calreticulin precursor	Schistosoma mansoni
MGC05820	1	Ankyrin repeat domain-containing protein 17	Mus musculus
MGC05826	1	T-complex protein 1 subunit eta	Gallus gallus
MGC05831	6	Collagen alpha-1(VIII) chain precursor	Gallus gallus
MGC05834	1	Collagen alpha-1(XV) chain precursor	Mus musculus
MGC05836	1	Zinc finger CCHC domain-containing protein 4	Homo sapiens
MGC05841	11	Very low-density lipoprotein receptor isoform 1	Bombyx mori
MGC05845	1	Peptidyl-prolyl cis-trans isomerase	Homo sapiens
MGC05846	1	RNA methyltransferase-like protein 1	Homo sapiens
MGC05866	1	Methionine aminopeptidase	Drosophila melanogaster
MGC05869	1	Collagen alpha-1(XII) chain precursor	Homo sapiens
MGC05876	1	40S ribosomal protein S4-like protein	Schistosoma mansoni
MGC05878	1	Mytimycin (Fragment)	Mytilus edulis
MGC05880	2	Chaperonin	Aedes aegypti
MGC05882	1	FAD synthetase	Mus musculus
MGC05894	3	Transcription initiation factor TFIID subunit 9	Mus musculus
MGC05908	1	Leucine-rich repeat serine/threonine-protein kinase 1	Homo sapiens
MGC05920	2	Phenylalanine tRNA synthetase like beta subunit	Xenopus tropicalis
MGC05923	1	Egalitarian	Drosophila melanogaster
MGC05961	1	1,2-dihydroxy-3-keto-5-methylthiopentene dioxygenase 4	Arabidopsis thaliana
MGC05974	1	Transcription factor	Anopheles gambiae
MGC05979	1	Ubiquitin carrier protein	Chlamydomonas reinhardtii
MGC05980	1	MYST3 protein	Homo sapiens
MGC05982	2	Caprin-2	Mus musculus
MGC05991	2	Carbonic anhydrase precursor	Tridacna gigas
MGC05993	1	PEX10 protein	Homo sapiens
MGC05997	1	Svil protein (Fragment)	Danio rerio
MGC06001	1	Muscle M-line assembly protein unc-89	Caenorhabditis elegans
MGC06006	1	Serine protease CFSP3	Chlamys farreri
MGC06007	1	Kinesin-like protein KIF9	Homo sapiens
MGC06008	2	Hepatic lectin	Gallus gallus
MGC06012	1	Erythrocyte band 7 integral membrane protein	Homo sapiens
MGC06026	2	Spectrin alpha chain	Drosophila melanogaster
MGC06046	1	Transcription elongation factor B (SIII), polypeptide 1	Xenopus tropicalis
MGC06058	2	Fcn1 protein	Xenopus tropicalis
MGC06067	2	P21-activated protein kinase 1 Dpak1	Drosophila melanogaster
MGC06068	1	Prostaglandin E2 receptor subtype 4	Gallus gallus
MGC06070	1	Ribosomal protein L24e	Biphyllus lunatus
MGC06085	3	Probable 39S ribosomal protein L24, mitochondrial precursor	Drosophila melanogaster
MGC06090	1	Protein sel-1 homolog 1 precursor	Homo sapiens
MGC06095	6	Deoxyribonuclease-2-alpha precursor	Mus musculus
MGC06098	1	Mediator of RNA polymerase II transcription subunit 6	Homo sapiens
MGC06104	1	Putative malate dehydrogenase 1B	Branchiostoma floridae
MGC06105	4	ADP-ribosylation factor 4	Xenopus laevis
MGC06107	1	Myosin-RhoGAP protein, Myr 7	Rattus norvegicus
MGC06110	2	Cytoplasmic aspartate aminotransferase	Crassostrea gigas
MGC06111	1	Semaphorin-1A precursor	Schistocerca americana
MGC06115	4	Proteasome subunit alpha type	Xenopus laevis
MGC06119	1	Protein phosphatase 1B2 53 kDa isoform	Rattus norvegicus
MGC06125	2	Ubiquitin-activating enzyme E1	Xenopus laevis
MGC06126	2	tRNA 2-phosphotransferase 1	Danio rerio
MGC06133	3	Nucleoside diphosphate kinase homolog 5	Homo sapiens
MGC06146	1	Transcription intermediary factor 1-beta	Homo sapiens
MGC06155	3	Block of proliferation 1	Danio rerio
MGC06163	2	Novel protein similar to vertebrate CREB binding protein	Danio rerio
MGC06169	1	Ribosome biogenesis protein BMS1 homolog	Homo sapiens
MGC06172	1	Echotoxin-2 precursor	Cymatium echo
MGC06177	1	Scrib protein	Mus musculus
MGC06178	1	Fibrinogen C domain containing 1	Homo sapiens
MGC06181	1	Intraflagellar transport protein 81 homolog	Rattus norvegicus
MGC06192	1	Mitochondrial ribosomal protein L17	Aedes aegypti
MGC06196	1	P63/p73-like protein	Mytilus edulis
MGC06197	1	Collagen alpha-1(IX) chain precursor	Gallus gallus
MGC06205	2	E3 ubiquitin-protein ligase SIAH1	Homo sapiens
MGC06209	1	U6 snRNA-associated Sm-like protein LSm5	Mus musculus
MGC06216	1	Nuclear transcription factor Y subunit beta	Petromyzon marinus
MGC06219	4	Chitinase 1	Xenopus tropicalis
MGC06226	1	General transcription factor 3C polypeptide 6	Homo sapiens
MGC06232	1	Mytilus edulis gene for endo-1,4-mannanase, exons 1-6	Mytilus edulis
MGC06238	1	Delta(3,5)-Delta(2,4)-dienoyl-CoA isomerase, mitochondrial precursor	Rattus norvegicus
MGC06244	4	Elongation factor 1-alpha	Xenopus laevis
MGC06252	1	Cathepsin L	Hydra attenuata
MGC06257	8	Proteasome subunit beta 7 (Fragment)	Danio rerio
MGC06261	1	Calcium and integrin-binding protein 1	Aedes aegypti
MGC06268	1	Toll-like receptor adapter molecule 2	Homo sapiens
MGC06269	1	Thioredoxin reductase 1	Danio rerio
MGC06272	2	Angiostatin	Mus musculus
MGC06273	1	Membrane-bound transcription factor peptidase site 1 mutant	Mus musculus
MGC06274	1	Putative ribosomal protein S17e	Acyrthosiphon pisum
MGC06278	1	Nucleoporin-like 2	Danio rerio
MGC06295	1	Chromodomain helicase DNA binding protein 1	Mus musculus
MGC06302	2	Phospholipase A2 homolog 1 scutatus	Notechis scutatus scutatus
MGC06305	2	E3 ubiquitin-protein ligase MIB1	Homo sapiens
MGC06307	2	RuvB-like 1	Xenopus laevis
MGC06310	1	Mediator of RNA polymerase II transcription subunit 13	Mus musculus
MGC06312	1	ETS-family transcription factor	Chlamys farreri
MGC06331	2	AP-3 complex subunit beta-2	Mus musculus
MGC06350	1	Apoptosis-stimulating of p53 protein 1	Mus musculus
MGC06359	1	Fibroblast growth factor receptor	Branchiostoma belcheri
MGC06360	1	Pre-rRNA-processing protein TSR2 homolog	Danio rerio
MGC06366	1	Smap1	Aedes aegypti
MGC06376	1	Secernin-1	Homo sapiens
MGC06378	5	Serine protease CFSP2	Chlamys farreri
MGC06383	1	Fucolectin-6 precursor	Anguilla japonica
MGC06386	1	Symplekin	Mus musculus
MGC06395	1	Transcription elongation factor SPT6	Danio rerio
MGC06415	1	Cytochrome P450, family 4, subfamily f, polypeptide 39	Mus musculus
MGC06418	1	Glycyl-tRNA synthetase	Bombyx mori
MGC06421	6	Protein CIAO1	Mus musculus
MGC06423	1	Probable L-threonine 3-dehydrogenase	Pyrococcus furiosus
MGC06438	3	Gametogenetin-binding protein 2	Gallus gallus
MGC06458	2	Tenascin precursor	Mus musculus
MGC06461	1	Probable histone-lysine N-methyltransferase ASH1L	Mus musculus
MGC06465	1	N-acetyltransferase 6	Homo sapiens
MGC06473	1	E3 ubiquitin-protein ligase UBR2	Homo sapiens
MGC06474	1	Hydroxymethylbilane synthase-like	Danio rerio
MGC06482	1	Dipeptidyl-peptidase 7	Homo sapiens
MGC06492	1	Zinc phosphodiesterase ELAC protein 2	Mus musculus
MGC06499	1	E3 ubiquitin-protein ligase Bre1	Drosophila melanogaster
MGC06505	3	Nuclear factor erythroid derived 2-like 1	Fugu rubripes
MGC06506	1	Mediator of RNA polymerase II transcription subunit 9	Drosophila melanogaster
MGC06526	1	Exocyst complex component 8	Xenopus laevis
MGC06527	1	Beta-H spectrin (Fragment)	Drosophila melanogaster
MGC06547	1	Mucin-like protein 1	Ctenocephalides felis
MGC06587	1	Homologue of Sarcophaga 26,29kDa proteinase	Periplaneta americana
MGC06588	2	Dyskerin (Fragment)	Phoronis ijimai
MGC06591	1	Phosphatidic acid phosphatase 2a	Mus musculus
MGC06597	1	PB1 protein (Fragment)	Bos taurus
MGC06598	3	Cell division cycle and apoptosis regulator protein 1	Mus musculus
MGC06605	1	Putative ribosomal protein S23e	Diaphorina citri
MGC06612	1	High mobility group B3b protein	Xenopus laevis
MGC06617	2	Alpha catenin	Lytechinus variegatus
MGC06619	2	metallothionein-I activator, full insert sequence	Mus musculus
MGC06626	1	Sushi, nidogen and EGF-like domain-containing protein 1 precursor	Homo sapiens
MGC06637	2	AP-3 complex subunit delta-1	Mus musculus
MGC06641	1	Frataxin, mitochondrial precursor	Mus musculus
MGC06652	1	Condensin complex subunit 1	Mus musculus
MGC06657	1	Pre-mRNA-processing-splicing factor 8	Mus musculus
MGC06658	1	Ficolin-2 precursor	Rattus norvegicus
MGC06659	1	Tyrosine-protein kinase shark	Aedes aegypti
MGC06660	1	Ficolin 2 precursor	Halocynthia roretzi
MGC06669	3	Methyltransferase-like protein KIAA1627	Mus musculus
MGC06679	1	Peptidyl-prolyl cis-trans isomerase B precursor	Gallus gallus
MGC06687	1	Wiskott-Aldrich syndrome protein	Homo sapiens
MGC06692	3	snRNA-activating protein complex subunit 1	Macaca fascicularis
MGC06695	1	Glutaredoxin 2	Mus musculus
MGC06696	1	Techylectin-5A precursor	Tachypleus tridentatus
MGC06700	1	Methionine aminopeptidase 1D, mitochondrial precursor	Mus musculus
MGC06702	1	Ubiquitin (Fragment)	Gallus gallus
MGC06709	1	Bifunctional aminoacyl-tRNA synthetase	Homo sapiens
MGC06710	1	Kinesin-like protein Kif1b alpha	Danio rerio
MGC06713	1	Structural maintenance of chromosome protein	Dictyostelium discoideum
MGC06741	1	Hydroxyindole O-methyltransferase	Gallus gallus
MGC06750	1	Poly [ADP-ribose] polymerase 14	Homo sapiens
MGC06752	1	Presenilin	Helix lucorum
MGC06753	1	Tubulin-tyrsoine ligase-like protein (Fragment)	Leishmania braziliensis
MGC06762	1	Regulator of nonsense transcripts 2	Homo sapiens
MGC06766	2	NF-kappa-B inhibitor-interacting Ras-like protein 2	Danio rerio
MGC06780	1	Ubiquinol-cytochrome c reductase (Fragment)	Culicoides sonorensis
MGC06793	1	Novel protein similar to vertebrate methylmalonic aciduria (Cobalamin deficiency) type B	Danio rerio
MGC06796	1	Putative inhibitor of apoptosis	Sus scrofa
MGC06801	1	Histone deacetylase 11	Mus musculus
MGC06804	1	Neuropeptide FMRFamide precursor	Mytilus edulis
MGC06809	1	Ribosomal protein S6 kinase 2 alpha	Gallus gallus
MGC06812	1	Cathepsin L	Misgurnus mizolepis
MGC06822	2	ORF87 1	Ostreid herpesvirus 1
MGC06827	1	Folate hydrolase	Mus musculus
MGC06834	1	Endonuclease-reverse transcriptase	Schistosoma mansoni
MGC06840	5	Thioredoxin-like protein 4A	Mus musculus
MGC06854	1	Fibrinogen C domain-containing protein 1	Mus musculus
MGC06855	1	excision repair cross-complementing rodent repair deficiency, complementation group 2, full insert sequence	Mus musculus
MGC06857	1	Ubiquitin carrier protein	Ustilago maydis
MGC06860	4	Caspase-8	Oryzias latipes
MGC06867	2	Doublecortin domain-containing protein 2	Mus musculus
MGC06869	3	Small ubiquitin-related modifier 2 precursor	Xenopus tropicalis
MGC06872	1	Conserved oligomeric Golgi complex component 7	Homo sapiens
MGC06879	1	Provisional queuine tRNA-ribosyltransferase domain containing 1queuine tRNA-ribosyltransferase domain containing 1	Xenopus tropicalis
MGC06892	1	Peroxisomal biogenesis factor 19	Mus musculus
MGC06898	2	Dopamine beta hydroxylase-like protein	Aplysia californica
MGC06919	1	Ribosomal protein S3e	Scarabaeus laticollis
MGC06920	2	Ferritin	Dermacentor albipictus
MGC06924	1	Thiamin pyrophosphokinase 1	Homo sapiens
MGC06928	1	FACT complex subunit SSRP1	Xenopus laevis
MGC06935	1	Tnrc6a protein	Mus musculus
MGC06936	1	Serine/threonine kinase 10	Xenopus tropicalis
MGC06955	3	Proteasome subunit beta type	Nematostella vectensis
MGC06965	1	Scaffold attachment factor B1	Homo sapiens
MGC06972	1	LAR splice variant 1 (Fragment)	Homo sapiens
MGC06989	2	Dynein heavy chain 5, axonemal	Homo sapiens
MGC06996	1	Endonuclease/reverse transcriptase	Branchiostoma floridae
MGC07001	1	Pitx homolog	Asterina pectinifera
MGC07005	1	Myeloid leukemia-associated SET translocation protein	Danio rerio
MGC07012	1	Smad4 protein (Fragment)	Xenopus tropicalis
MGC07013	1	Ribosomal protein L23A	Bombyx mori
MGC07014	1	Cephalotocin receptor 1	Octopus vulgaris
MGC07016	1	Heterochromatin protein 1 alpha	Xenopus laevis
MGC07024	3	Protocadherin gamma A10	Mus musculus
MGC07034	1	Trh1 protein	Danio rerio
MGC07037	1	Dynein heavy chain 6, axonemal	Homo sapiens
MGC07041	1	Peptidyl-prolyl cis-trans isomerase	Drosophila melanogaster
MGC07046	1	Tumor susceptibility gene 101	Xenopus tropicalis
MGC07061	1	Tyrosine-ester sulfotransferase	Mus musculus
MGC07065	1	Thimet oligopeptidase	Mus musculus
MGC07068	2	Uridine phosphorylase 1	Xenopus tropicalis
MGC07069	1	Fibrinogen-like protein A precursor	Parastichopus parvimensis
MGC07076	1	Anaphase promoting complex subunit 10	Bombyx mori
MGC07080	1	Peptidyl-prolyl cis-trans isomerase (Fragment)	Nematostella vectensis
MGC07083	2	Cut-like homeobox 1	Mus musculus
MGC07088	2	Cysteine-rich motor neuron 2 protein precursor	Xenopus laevis
MGC07089	3	Microtubule-associated protein futsch	Drosophila melanogaster
MGC07095	2	Proprotein convertase subtilisin/kexin type5b precursor	Danio rerio
MGC07097	1	Collagen alpha-1(XII) chain precursor	Homo sapiens
MGC07102	1	Astacin-like protein	Pinctada fucata
MGC07106	1	AT-hook-containing transcription factor 1	Mus musculus
MGC07110	3	Survival motor neuron domain containing 1	Danio rerio
MGC07112	1	Neural-specific syntaxin-binding protein 1	Lymnaea stagnalis
MGC07118	1	Ubinuclein	Homo sapiens
MGC07119	1	Peptidyl-prolyl cis-trans isomerase (Fragment)	Tetraodon nigroviridis
MGC07131	1	Transcription intermediary factor 1-beta	Homo sapiens
MGC07146	1	Dual specificity phosphatase 14	Xenopus tropicalis
MGC07150	1	Transcription factor Tal	Crassostrea gigas
MGC07153	1	Lysosomal Pro-X carboxypeptidase precursor	Homo sapiens
MGC07154	1	Ficolin 3 precursor	Halocynthia roretzi
MGC07157	1	Angiostatin	Mus musculus
MGC07166	1	Ubiquitin carboxyl-terminal hydrolase	Nematostella vectensis
MGC07188	1	Mcl-1 ubiquitin ligase	Mus musculus
MGC07194	1	GTP binding protein 4	Danio rerio
MGC07198	1	Serine/threonine-protein kinase PLK2	Pongo abelii
MGC07201	1	Succinate dehydrogenase complex, subunit C, integral membrane protein	Rattus norvegicus
MGC07206	1	Anosmin-1 precursor	Homo sapiens
MGC07211	2	Epidermal growth factor receptor substrate 15-like 1	Mus musculus
MGC07224	1	Thrombospondin 1	Rattus norvegicus
MGC07226	3	PDGF/VEGF factor-1 precursor	Drosophila melanogaster
MGC07227	1	Dolichyl-phosphate mannosyltransferase polypeptide 1, catalytic subunit	Danio rerio
MGC07229	1	Brorin precursor	Mus musculus
MGC07233	4	Proteasome subunit alpha type	Xenopus tropicalis
MGC07242	1	NFkB	Strongylocentrotus purpuratus
MGC07243	1	Ribosomal protein L18a (Fragment)	Podocoryne carnea
MGC07254	1	Sprouty-related, EVH1 domain containing 2	Homo sapiens
MGC07255	1	Topoisomerase (DNA) I, like	Danio rerio
MGC07257	1	DNA-directed RNA polymerase III subunit RPC5	Homo sapiens
MGC07260	1	Trithorax group protein osa	Drosophila melanogaster
MGC07267	1	SLIT-ROBO Rho GTPase activating protein 2	Homo sapiens
MGC07283	2	P21-activated protein kinase 1 Dpak1	Drosophila melanogaster
MGC07290	2	Mytilus edulis gene for endo-1,4-mannanase, exons 1-6	Mytilus edulis
MGC07295	1	Tubulin alpha-1 chain	Paracentrotus lividus
MGC07296	1	Tyrosine aminotransferase	Xenopus tropicalis
MGC07300	1	SEC63 protein, putative	Aedes aegypti
MGC07305	2	Rac GTPase	Xenopus laevis
MGC07308	1	Probable E3 ubiquitin-protein ligase MYCBP2	Homo sapiens
MGC07312	1	MAP kinase-interacting serine/threonine-protein kinase 1	Xenopus tropicalis
MGC07313	1	Phosphomannomutase 2	Danio rerio
MGC07330	1	DNA replication licensing factor mcm5-A	Xenopus laevis
MGC07331	1	Rho GTPase-activating protein 26	Homo sapiens
MGC07344	1	Minesin-like protein	Xenopus laevis
MGC07348	1	Ficolin (Collagen/fibrinogen domain containing) 3	Xenopus tropicalis
MGC07350	2	Malate dehydrogenase	Nucella lapillus
MGC07357	1	WD repeat-containing protein 92	Mus musculus
MGC07362	1	Sorting nexin 2	Mus musculus
MGC07377	1	Aspartyl/asparaginyl beta-hydroxylase	Homo sapiens
MGC07380	2	Rad23b protein	Xenopus tropicalis
MGC07387	1	Probable ATP-dependent RNA helicase DDX41	Mus musculus
MGC07393	1	Microtubule-associated protein RP/EB family member 1	Bos taurus
MGC07400	2	Nfya protein (Fragment)	Danio rerio
MGC07411	3	Ras-related protein Rab-5	Babesia bovis
MGC07415	2	Angiopoietin-1	Danio rerio
MGC07419	1	RhoGEF	Caenorhabditis elegans
MGC07433	1	SNAP-type protein	Loligo pealeii
MGC07439	1	Ppm1g-prov protein	Xenopus laevis
MGC07452	1	Angiopoietin 4	Mus musculus
MGC07453	1	N6-adenosine-methyltransferase ime4	Aedes aegypti
MGC07462	1	Autophagy-related protein 12	Homo sapiens
MGC07477	1	3-beta-hydroxysteroid-Delta(8),Delta(7)-isomerase	Rattus norvegicus
MGC07484	2	Ficolin (Collagen/fibrinogen domain containing) 1	Homo sapiens
MGC07499	1	Galactose-4-epimerase, UDP-	Xenopus tropicalis
MGC07503	2	Platelet aggregation factor Sm-hPAF	Streptococcus mitis
MGC07511	1	Ubiquitin fusion degradation 1-like protein	Danio rerio
MGC07514	1	Feeding circuit activating peptides precursor	Aplysia californica
MGC07535	1	Toll receptor	Chlamys farreri
MGC07537	1	Mediator of RNA polymerase II transcription subunit 21	Aedes aegypti
MGC07541	1	Hepatic lectin	Gallus gallus
MGC07550	1	C-type lectin domain family 10 member A	Homo sapiens
MGC07553	1	Novel protein similar to human polymerase (RNA) II (DNA directed) polypeptide I, 14.5kDa	Danio rerio
MGC07566	1	T-complex protein 1 subunit delta	Rattus norvegicus
MGC07567	1	Caspase-2	Xenopus laevis
MGC07568	1	Stromelysin-1 precursor	Oryctolagus cuniculus
MGC07574	1	Transaldolase	Cricetulus griseus
MGC07578	3	Glutamate dehydrogenase 1b	Danio rerio
MGC07583	1	Dihydrouridine synthase 1-like	Danio rerio
MGC07596	1	DNA replication licensing factor MCM3	Homo sapiens
MGC07623	1	T-complex protein 1 subunit gamma	Bos taurus
MGC07627	1	Inner centromere protein A	Xenopus laevis
MGC07637	1	DUSP3 protein	Bos taurus
MGC07639	1	Ubiquitin carboxyl-terminal hydrolase	Xenopus laevis
MGC07647	1	NADP-dependent malic enzyme	Rattus norvegicus
MGC07659	1	Putative uncharacterized protein nuo-1	Caenorhabditis elegans
MGC07666	1	Peroxisome proliferator activated receptor delta	Homo sapiens
MGC07667	2	Centaurin-gamma-1A	Drosophila melanogaster
MGC07670	1	Serine/threonine-protein kinase PINK1, mitochondrial precursor	Homo sapiens
MGC07676	1	Mytilus edulis gene for endo-1,4-mannanase, exons 1-6	Mytilus edulis
MGC07684	2	X-linked inhibitor of apoptosis	Mus musculus
MGC07694	1	RSD-7	Rattus norvegicus
MGC07698	1	Histone acetyltransferase PCAF	Homo sapiens
MGC07700	1	Peptidase D	Danio rerio
MGC07723	1	Neuroguidin	Homo sapiens
MGC07726	1	Peptidyl-prolyl cis-trans isomerase	Bombyx mori
MGC07734	2	Fibrinogen-like protein A precursor	Parastichopus parvimensis
MGC07735	1	Isocitrate dehydrogenase (NAD+) 2 morsitans	Glossina morsitans morsitans
MGC07745	1	Integrin beta 4 binding protein	Rattus norvegicus
MGC07758	1	Ubiquitin carboxyl-terminal hydrolase (Fragment)	Xenopus laevis
MGC07765	1	Gldc-prov protein	Xenopus laevis
MGC07770	2	MyD88	Chlamys farreri
MGC07798	1	60S ribosomal protein L13	Lysiphlebus testaceipes
MGC07815	1	Secreted frizzled-related protein 1	Danio rerio
MGC07821	1	PKC-delta1 protein	Xenopus laevis
MGC07822	1	Fcn1 protein	Xenopus tropicalis
MGC07827	1	Pol polyprotein	Schistosoma mansoni
MGC07833	1	Cathepsin-L-like cysteine peptidase 02	Tenebrio molitor
MGC07840	1	Buccalin precursor	Aplysia californica
MGC07856	2	Methylated-DNA--protein-cysteine methyltransferase	Canis familiaris
MGC07863	1	Taf10b protein	Xenopus laevis
MGC07864	2	Alpha-aspartyl dipeptidase	Xenopus laevis
MGC07865	1	Baculoviral IAP repeat-containing protein 8	Pan troglodytes
MGC07873	1	Splicing variant form of ficolin A (Fragment)	Mus musculus
MGC07880	1	E3 ubiquitin-protein ligase UBR5	Mus musculus
MGC07888	1	Ficolin (Collagen/fibrinogen domain containing) 1	Homo sapiens
MGC07889	1	Pre-rRNA-processing protein TSR1 homolog	Xenopus laevis
MGC07893	1	Flagellar biosynthetic protein FlhF (strain 34H / ATCC BAA-681)	Colwellia psychrerythraea (strain 34H / ATCC BAA-6
MGC07898	2	Cytochrome c oxidase assembly protein COX11, mitochondrial precursor	Homo sapiens
MGC07902	1	Elongation factor Ts	Danio rerio
MGC07907	1	Transcription factor protein (Fragment)	Ciona intestinalis
MGC07908	1	Lipoic acid synthetase	Aedes aegypti
MGC07910	1	DNA-directed RNA polymerase III subunit RPC3	Homo sapiens
MGC07912	1	ATP-dependent Clp protease proteolytic subunit (Fragment)	Tetraodon nigroviridis
MGC07925	1	Mytilus edulis gene for endo-1,4-mannanase, exons 1-6	Mytilus edulis
MGC07927	1	E3 ubiquitin-protein ligase NRDP1	Mus musculus
MGC07929	3	Ribokinase	Homo sapiens
MGC07955	1	Galactose-4-epimerase, UDP-	Xenopus tropicalis
MGC07971	1	3-hydroxyisobutyrate dehydrogenase family protein proteobacterium HTCC2143	marine gamma proteobacterium HTCC2143
MGC07974	1	Phospholipase A2	Enhydrina schistosa
MGC07976	1	U3 small nucleolar RNA-associated protein 15 homolog	Bos taurus
MGC07983	2	Renin binding protein	Danio rerio
MGC07990	1	Notch3	Danio rerio
MGC07996	1	Fucolectin-6 precursor	Anguilla japonica
MGC08003	1	Threonine deaminase subsp. sakei (strain 23K)	Lactobacillus sakei subsp. sakei (strain 23K)
MGC08006	2	Zinc finger protein 345	Mus musculus
MGC08011	1	Thimet oligopeptidase	Xenopus laevis
MGC08023	1	Bromodomain adjacent to zinc finger domain protein 1A	Mus musculus
MGC08035	1	Succinate dehydrogenase Ip subunit	Gallus gallus
MGC08046	1	Loss of heterozygosity 11 chromosomal region 2 gene A protein homolog	Rattus norvegicus
MGC08048	1	Gametogenetin-binding protein 2	Gallus gallus
MGC08059	1	Phospholipase A2, group IVA	Rattus norvegicus
MGC08061	1	Peroxisome proliferator activated receptor alpha (Fragment)	Cavia porcellus
MGC08063	1	SCL75 protein	Xenopus laevis
MGC08064	1	Microfibril-associated glycoprotein 4 precursor	Homo sapiens
MGC08072	1	Deoxyribonuclease I-like 2 (Fragment)	Gallus gallus
MGC08080	1	Caspase-1	Aedes aegypti
MGC08087	2	Mom-5 protein	Caenorhabditis elegans
MGC08097	1	Signal peptidase 18 kDa subunit	Bombyx mori
MGC08098	1	Cysteine-rich motor neuron 2 protein precursor	Xenopus laevis
MGC08102	1	Tubulin-specific chaperone A	Gallus gallus
MGC08106	1	Coatomer protein gamma 2-subunit	Fugu rubripes
MGC08109	1	Mismatch repair protein Msh2	Danio rerio
MGC08117	1	G-type lysozyme	Aequipecten irradians
MGC08119	1	Gamete and mating-type specific protein A	Dictyostelium discoideum
MGC08129	1	Tolloid-like protein 1 precursor	Xenopus laevis
MGC08154	1	Enteropeptidase-2	Oryzias latipes
MGC08155	1	TBC1 domain family, member 16	Mus musculus
MGC08158	2	Myosinase-I (Fragment)	Todarodes pacificus
MGC08164	1	Sulfotransferase family cytosolic 1B member 1	Mus musculus
MGC08170	1	Ubiquitin carrier protein	Mus musculus
MGC08186	1	Tumor necrosis factor receptor superfamily member 5 precursor	Equus caballus
MGC08195	1	Centromere protein F	Homo sapiens
MGC08196	1	TFZR1	Oncorhynchus mykiss
MGC08197	2	Microfibril-associated glycoprotein 4 precursor	Homo sapiens
MGC08200	1	Protein tyrosine phosphatase, receptor type, D isoform 4 variant (Fragment)	Homo sapiens
MGC08205	1	Transposase	Rana pipiens
MGC08207	1	C-Serate-1 protein (Fragment)	Gallus gallus
MGC08214	1	UBC protein (Fragment)	Homo sapiens
MGC08220	1	L-threonine dehydrogenase	Danio rerio
MGC08228	1	Similar to vertebrate protein tyrosine phosphatase, receptor type, E	Danio rerio
MGC08274	2	Activating signal cointegrator 1 complex subunit 1	Rattus norvegicus
MGC08276	1	Chromatin-remodeling complex ATPase chain Iswi	Drosophila melanogaster
MGC08279	1	Cytoplasmic dynein light chain	Aedes aegypti
MGC08281	1	Notch homolog Scalloped wings	Lucilia cuprina
MGC08287	2	Sin3 histone deacetylase corepressor complex component SDS3	Homo sapiens
MGC08291	1	NAD-dependent deacetylase sirtuin-4	Bos taurus
MGC08295	1	Titin	Homo sapiens
MGC08299	1	Similar to vertebrate fibrinogen C domain containing 1	Danio rerio
MGC08309	1	Twitchin	Mytilus galloprovincialis
MGC08315	1	Leucine aminopeptidase	Aedes aegypti
MGC08316	1	Matrix metalloproteinase 1	Drosophila melanogaster
MGC08321	1	TSC22-related inducible leucine zipper 1b	Mus musculus
MGC08325	2	39S ribosomal protein L51, mitochondrial precursor	Drosophila melanogaster
MGC08340	1	p53 and DNA damage-regulated protein 1	Homo sapiens
MGC08343	1	Tubulin-tyrsoine ligase-like protein (Fragment)	Leishmania braziliensis
MGC08349	1	CREB-regulated transcription coactivator 1	Mus musculus
MGC08368	1	Arginyl aminopeptidase	Danio rerio
MGC08370	2	Octopine dehydrogenase	Pecten maximus
MGC08392	1	Clathrin coat assembly protein ap19	Aedes aegypti
MGC08397	1	N(4)-(Beta-N-acetylglucosaminyl)-L-asparaginase precursor	Rattus norvegicus
MGC08410	1	Ribonucleases P/MRP protein subunit POP1	Homo sapiens
MGC08417	1	Angiotensin converting enzyme (Fragment)	Locusta migratoria
MGC08434	1	TM2 domain-containing protein 1 precursor	Homo sapiens
MGC08449	1	Dusty protein kinase	Tetraodon nigroviridis
MGC08458	1	Ubiquitin carrier protein	Anopheles gambiae
MGC08465	1	Estradiol 17-beta-dehydrogenase 12	Xenopus tropicalis
MGC08466	1	Cell division protein kinase 10	Rattus norvegicus
MGC08470	1	Fibrinogen tsingtauense	Branchiostoma belcheri tsingtauense
MGC08490	1	ATPase, H+ transporting, lysosomal 31kDa, V1 subunit E	Xenopus tropicalis
MGC08495	1	Autophagy-related protein 12	Bos taurus
MGC08497	1	Threonine dehydratase G9241	Bacillus cereus G9241
MGC08503	1	Angiopoietin-2A	Gallus gallus
MGC08517	1	Dystonin	Homo sapiens
MGC08523	1	Receptor-binding cancer antigen expressed on SiSo cells	Mus musculus
MGC08529	1	MAM domain-containing glycosylphosphatidylinositol anchor protein 1 precursor	Rattus norvegicus
MGC08545	1	Arginase-1	Homo sapiens
MGC08548	1	Mediator of RNA polymerase II transcription subunit 13-like	Mus musculus
MGC08562	1	Growth arrest-specific protein 8	Homo sapiens
MGC08564	1	DBH-like monooxygenase protein 1 homolog precursor	Danio rerio
MGC08568	1	Microtubule-associated serine/threonine-protein kinase 3	Xenopus laevis
MGC08586	2	Rac GTPase	Schistosoma japonicum
MGC08592	1	Ficolin 4	Halocynthia roretzi
MGC08598	1	Beta-1,3-galactosyltransferase brn	Aedes aegypti
MGC08602	1	Dedicator of cytokinesis protein 1	Mus musculus
MGC08606	1	5-aminolevulinate synthase	Sepia officinalis
MGC08610	1	Eukaryotic translation initiation factor 5	Bombyx mori
MGC08613	1	Caspase-7	Xenopus laevis
MGC08626	1	Plexin-B precursor	Drosophila melanogaster
MGC08658	1	Angiopoietin-like 6	Homo sapiens
MGC08662	1	Ras-related and estrogen-regulated growth inhibitor	Mus musculus
MGC08667	1	Calmin	Aedes aegypti
MGC08669	2	Beta-lactamase subsp. cytotoxis (strain NVH 391-98)	Bacillus cereus subsp. cytotoxis (strain NVH 391-9
MGC08683	1	SWI/SNF-related matrix-associated actin-dependent regulator of chromatin subfamily A containing DEAD/H box 1	Homo sapiens
MGC08715	2	Nucleoporin Nup37	Homo sapiens
MGC08723	1	Chloride intracellular channel protein 2	Homo sapiens
MGC08736	1	60S ribosomal protein L17	Podocoryne carnea
MGC08740	1	Rnpc2-prov protein	Xenopus laevis
MGC08745	1	Protein-L-isoaspartate O-methyltransferase domain-containing protein 2	Mus musculus
MGC08750	2	F5/8 type C domain protein DW4/3-1	Stigmatella aurantiaca DW4/3-1
MGC08754	1	Novel hemicentin protein (Fragment)	Danio rerio
MGC08760	1	RANBP2-like and GRIP domain-containing protein 5	Homo sapiens
MGC08761	1	Mcl-1 ubiquitin ligase	Mus musculus
MGC08769	1	Ras GTPase-activating-like protein IQGAP1	Mus musculus
MGC08784	1	L-seryl-tRNA(Sec) kinase	Mus musculus
MGC08805	2	Mitochondrial protein import protein MAS5	Lodderomyces elongisporus
MGC08806	1	Alpha tubulin (Fragment)	Schmidtea mediterranea
MGC08807	1	Carboxypeptidase A2 precursor	Mus musculus
MGC08810	1	Glycine cleavage system H protein, mitochondrial precursor	Drosophila melanogaster
MGC08815	1	Inhibitor of apoptosis protein 3 defective polyhedrosis virus	Choristoneura fumiferana
MGC08816	1	Mediator of RNA polymerase II transcription subunit 12-like protein	Homo sapiens
MGC08819	1	Peptidyl-prolyl cis-trans isomerase	Danio rerio
MGC08836	1	ATP-dependent DNA helicase (strain NT)	Clostridium novyi (strain NT)
MGC08841	1	tRNA 2-phosphotransferase 1	Bos taurus
MGC08846	2	NADH-ubiquinone oxidoreductase 39 kDa subunit	Aedes aegypti
MGC08848	1	Ubiquitin carrier protein	Nematostella vectensis
MGC08851	1	Pol polyprotein	Schistosoma mansoni
MGC08864	1	DBH-like monooxygenase protein 1 precursor	Mus musculus
MGC08865	1	Dual specificity phosphatase 14	Xenopus tropicalis
MGC08867	1	Myotubularin-related protein 9	Xenopus tropicalis
MGC08871	1	Galactokinase 1	Danio rerio
MGC08875	1	Ependymin related protein-1 tsingtauense	Branchiostoma belcheri tsingtauense
MGC08879	1	Survival of motor neuron protein-interacting protein 1	Rattus norvegicus
MGC08883	1	Cathepsin L-like cysteine proteinase A haemaphysaloides	Rhipicephalus haemaphysaloides haemaphysaloides
MGC08884	1	Transcription factor-like protein 4 (Fragment)	Bos taurus
MGC08888	1	Regulator of G-protein signalling 14	Danio rerio
MGC08898	1	Methyl-CpG-binding domain protein 3	Homo sapiens
MGC08910	2	Mitogen-activated protein kinase-activated protein kinase 2	Homo sapiens
MGC08912	1	Vitelline membrane outer layer protein 1 homolog precursor	Homo sapiens
MGC08916	1	ADP-ribosylation factor-like 2	Homo sapiens
MGC08918	1	Apoptotic chromatin condensation inducer in the nucleus	Mus musculus
MGC08931	1	STE20-like kinase	Mus musculus
MGC08937	1	Zinc transporter ZIP4 precursor	Rattus norvegicus
MGC08944	2	F5/8 type C domain protein DW4/3-1	Stigmatella aurantiaca DW4/3-1
MGC08946	1	Angiomotin	Homo sapiens
MGC08957	2	ESF1 homolog	Rattus norvegicus
MGC08963	1	Baculoviral IAP-repeat containing protein 4	Canis familiaris
MGC08964	1	Latrophilin-1 precursor	Homo sapiens
MGC08975	1	ADP-ribosylation factor	Pfiesteria piscicida
MGC08977	1	Ropporin-1-like protein	Xenopus laevis
MGC08984	1	Echinonectin	Lytechinus variegatus
MGC08985	1	hypothetical G-protein coupled receptor family 2 (secretin-like)	Mus musculus
MGC08988	1	Dynactin subunit 2	Danio rerio
MGC08998	1	2-oxo-4-hydroxy-4-carboxy-5-ureidoimidazoline decarboxylase	Danio rerio
MGC09014	1	Novel protein similar to vertebrate ceramide kinase	Danio rerio
MGC09017	1	Ubiquitin-like protein 7	Homo sapiens
MGC09046	1	Protein tyrosine phosphatase, non-receptor type 11	Danio rerio
MGC09054	1	Serine/threonine-protein kinase 40	Rattus norvegicus
MGC09055	1	Sortilin precursor	Homo sapiens
MGC09057	1	Deaf1 protein	Mus musculus
MGC09059	1	Fgd4 protein	Mus musculus
MGC09060	1	Dopamine beta hydroxylase-like protein	Aplysia californica
MGC09073	1	Hexokinase	Crassostrea gigas
MGC09080	1	Plasminogen	Danio rerio
MGC09082	2	Thioredoxin reductase 1	Danio rerio
MGC09083	1	Coagulation factor 5/8 type-like precursor SZ	Geobacter lovleyi SZ
MGC09085	1	Guanine nucleotide-binding protein G(I) alpha subunit	Aplysia californica
MGC09088	1	SMC4 protein	Bos taurus
MGC09091	1	Extradenticle	Tribolium castaneum
MGC09093	1	Notch3	Danio rerio
MGC09095	1	L-3-hydroxyacyl-Coenzyme A dehydrogenase, short chain	Xenopus tropicalis
MGC09100	1	Protein TANC2	Mus musculus
MGC09103	1	Similar to M-phase phosphoprotein 10	Bos taurus
MGC09106	1	Fibrinogen-like protein A precursor	Parastichopus parvimensis
MGC09113	1	Small nuclear ribonucleoprotein polypeptide F	Xenopus tropicalis
MGC09119	1	Acyl-Coenzyme A dehydrogenase, medium chain	Mus musculus
MGC09120	1	Zinc finger CCHC-type and RNA-binding motif-containing protein 1	Xenopus laevis
MGC09121	1	DUSP3 protein	Bos taurus
MGC09123	2	BZIP transcription factor bZIP124	Glycine max
MGC09145	1	Toxin CaTX-A precursor	Carybdea alata
MGC09151	1	26S proteasome non-ATPase regulatory subunit 7	Drosophila melanogaster
MGC09152	2	Bax	Danio rerio
MGC09158	1	Microfibril-associated glycoprotein 4 precursor	Bos taurus
MGC09162	1	Fibronigen-like protein	Rattus norvegicus
MGC09186	1	Doublecortin domain-containing protein 2	Homo sapiens
MGC09204	1	Abi1 protein	Mus musculus
MGC09217	1	Ependymin-related protein tsingtauense	Branchiostoma belcheri tsingtauense
MGC09232	1	Acylpeptide hydrolase	Danio rerio
MGC09239	1	Dermal papilla-derived protein 6 homolog	Danio rerio
MGC09257	1	NAD-dependent deacetylase 2	Bradyrhizobium japonicum
MGC09267	1	Birc2-prov protein	Xenopus laevis
MGC09281	1	Pre-mRNA branch site p14-like protein	Drosophila melanogaster
MGC09286	1	Fucolectin-5 precursor	Anguilla japonica
MGC09295	1	Baculoviral IAP repeat-containing protein 3	Homo sapiens
MGC09296	1	Isocitrate dehydrogenase 3 (NAD+) alpha	Xenopus tropicalis
MGC09297	1	Plscr1 protein	Mus musculus
MGC09309	1	DnaJ homolog subfamily A member 1	Cercopithecus aethiops
MGC09316	1	Superoxide dismutase	Patinopecten yessoensis
MGC09322	1	Putative secreted NADH-ubiquinone oxireductase	Ixodes scapularis
MGC09341	1	Ependymin-related protein tsingtauense	Branchiostoma belcheri tsingtauense
MGC09348	1	Kelch-like protein 13	Homo sapiens
MGC09379	1	Protein disulfide isomerase	Conus marmoreus
MGC09381	1	DNA polymerase subunit delta-2	Xenopus laevis
MGC09401	1	Phospholipase C	Aplysia californica
MGC09408	1	Growth arrest-specific protein 8	Homo sapiens
MGC09413	1	HCLS1 binding protein 3	Bos taurus
MGC09416	1	Neuropeptide Y (Fragment) hannai	Haliotis discus hannai
MGC09419	1	Proteasome subunit alpha type (Fragment)	Nematostella vectensis
MGC09429	1	Chondroitin beta-1,4-N-acetylgalactosaminyltransferase 2	Homo sapiens
MGC09430	1	Miblike	Danio rerio
MGC09453	1	TRAP1 protein (Fragment)	Homo sapiens
MGC09463	1	Cathepsin L-like cysteine protease	Ixodes ricinus
MGC09469	1	Collagen alpha-1(XII) chain precursor	Mus musculus
MGC09500	1	E3 ubiquitin-protein ligase RNF19A	Homo sapiens
MGC09505	1	FACT complex subunit SPT16	Mus musculus
MGC09508	1	Matrix metalloproteinase 1	Drosophila melanogaster
MGC09541	1	SCO-spondin precursor	Mus musculus
Cell communication
Cluster ID	# ESTs	Putative Identity	Organism
MGC00023	2	Notch homolog 1, translocation-associated	Homo sapiens
MGC00094	3	Bone marrow macrophage cDNA, RIKEN full-length enriched library, clone:I830013F12 product:syndecan binding protein, full insert sequence	Mus musculus
MGC00125	1	Fibrinogen C domain containing 1	Homo sapiens
MGC00161	36	Apolipophorins precursor	Locusta migratoria
MGC00272	2	Fibrinogen C domain containing 1	Homo sapiens
MGC00274	12	Ficolin-2 precursor	Rattus norvegicus
MGC00321	6	Eukaryotic translation initiation factor 2-alpha kinase 4	Mus musculus
MGC00348	1	Fibrinogen and fibronectin	Aedes aegypti
MGC00352	12	Fibrinogen C domain-containing protein 1-A	Xenopus laevis
MGC00371	6	Fibrinogen C domain containing 1	Homo sapiens
MGC00380	1	Rho-related GTP-binding protein RhoQ precursor	Rattus norvegicus
MGC00389	3	Sorting nexin 6	Xenopus tropicalis
MGC00408	4	Mitogen-activated protein-binding protein-interacting protein	Mus musculus
MGC00509	6	Putative Rho family small GTP binding protein cdc42	Acyrthosiphon pisum
MGC00510	7	Ficolin-1 precursor	Sus scrofa
MGC00512	1	Protein kinase D1	Homo sapiens
MGC00545	5	Angiopoietin-like 6	Homo sapiens
MGC00599	1	TRAF6	Chlamys farreri
MGC00603	1	G protein-coupled receptor kinase-interactor 1	Mus musculus
MGC00610	2	Ras-related protein Ral-A precursor	Homo sapiens
MGC00652	1	Histone-lysine N-methyltransferase MLL3	Homo sapiens
MGC00685	4	Cell division cycle 42	Xenopus tropicalis
MGC00738	1	RAB5A, member RAS oncogene family	Xenopus tropicalis
MGC00747	1	Fibrinogen C domain-containing protein 1-A	Xenopus laevis
MGC00857	3	Suppressor of cytokine signaling 2	Homo sapiens
MGC00912	1	G-protein coupled receptor 120	Rattus norvegicus
MGC00924	1	Delta protein	Lytechinus variegatus
MGC00934	8	Fibrinogen C domain containing 1	Homo sapiens
MGC01429	1	ADP-ribosylation factor 2	Mus musculus
MGC01449	1	Rab6	Aedes aegypti
MGC01491	1	Ficolin-2 precursor	Rattus norvegicus
MGC01758	1	R-Ras3	Gallus gallus
MGC01777	1	Toll	Aedes aegypti
MGC01805	1	Toll-like receptor adapter molecule 2	Homo sapiens
MGC01877	1	Tnc protein	Mus musculus
MGC01978	1	Ficolin-2 precursor	Rattus norvegicus
MGC02158	1	Ral guanine nucleotide exchange factor 2	Drosophila melanogaster
MGC02354	1	Activin receptor type-2A precursor	Gallus gallus
MGC02586	1	Cell division protein kinase 5	Rattus norvegicus
MGC02605	1	Still life, putative	Aedes aegypti
MGC02613	1	1-phosphatidylinositol-4,5-bisphosphate phosphodiesterase beta-1	Bos taurus
MGC02650	1	Protein pellino	Drosophila melanogaster
MGC02857	1	Sorting nexin-6	Homo sapiens
MGC02899	2	Fibrinogen tsingtauense	Branchiostoma belcheri tsingtauense
MGC02970	6	Fibrinogen C domain containing 1	Homo sapiens
MGC03003	1	TBC1 domain family member 25	Homo sapiens
MGC03039	1	Serine/threonine-protein kinase SNF1-like kinase 2	Mus musculus
MGC03058	4	Latent-transforming growth factor beta-binding protein 2 precursor	Rattus norvegicus
MGC03226	3	Ficolin-2 precursor	Sus scrofa
MGC03350	3	Ras-related protein Rab-27A	Rattus norvegicus
MGC03385	1	Beta integrin subunit	Biomphalaria glabrata
MGC03451	1	Titin a	Danio rerio
MGC03479	1	Multiple C2 and transmembrane domain-containing protein 1	Homo sapiens
MGC03566	10	Myeloid differentiation primary response factor 88	Gallus gallus
MGC03589	1	Metalloproteinase inhibitor 2 precursor	Cavia porcellus
MGC03658	2	Ras-like GTP-binding protein RHO precursor	Aplysia californica
MGC03669	1	Ras oncogene	Bombyx mori
MGC03682	6	Eukaryotic translation initiation factor 4E-binding protein 1	Homo sapiens
MGC03695	6	Calcium-dependent protein kinase C	Aplysia californica
MGC03747	1	Apoptosis regulator Bcl-2	Gallus gallus
MGC03790	1	Ras-related protein Rab-32	Sus scrofa
MGC03826	1	Angiopoietin-1	Danio rerio
MGC03881	1	RAS guanyl-releasing protein 4	Mus musculus
MGC03943	7	Neurogenic locus notch homolog protein 2 precursor	Rattus norvegicus
MGC03949	1	G-protein gamma-12 subunit variant (Fragment)	Homo sapiens
MGC03952	1	Trex	Anopheles gambiae
MGC03997	2	Novel protein similar to vertebrate DAB2 interacting protein	Danio rerio
MGC04069	1	Rac GTPase	Xenopus laevis
MGC04082	8	Ci-Notch protein	Ciona intestinalis
MGC04132	1	ADP ribosylation factor 3, putative	Leishmania major
MGC04173	1	Notch1b	Danio rerio
MGC04263	1	Sorting nexin 3	Ixodes scapularis
MGC04267	3	Ficolin-2 precursor	Sus scrofa
MGC04270	1	Ficolin (Collagen/fibrinogen domain containing) 1	Homo sapiens
MGC04316	5	Doublecortin	Gallus gallus
MGC04338	1	G-protein coupled receptor	Aedes aegypti
MGC04382	10	Centaurin-gamma-1A	Drosophila melanogaster
MGC04388	4	Notch homolog 1b	Danio rerio
MGC04439	5	Ficolin 2 precursor	Halocynthia roretzi
MGC04457	1	RabGAP/TBC domain-containing protein	Dictyostelium discoideum
MGC04466	1	Prostaglandin E2 receptor subtype 4	Gallus gallus
MGC04497	1	Mib1 protein	Mus musculus
MGC04506	4	Ficolin A	Rattus norvegicus
MGC04518	17	Fibrinogen C domain-containing protein 1	Xenopus tropicalis
MGC04568	1	TRAF and TNF receptor-associated protein	Homo sapiens
MGC04573	6	Angiopoietin-4 precursor	Bos taurus
MGC04594	1	Rho family GTPase	Fucus distichus
MGC04610	3	Fibrinogen-like protein A precursor	Parastichopus parvimensis
MGC04647	1	Fibrinogen tsingtauense	Branchiostoma belcheri tsingtauense
MGC04668	3	Neurogenic locus notch	Aedes aegypti
MGC04714	2	Fibrinogen-like protein A precursor	Parastichopus parvimensis
MGC04726	3	Ankyrin-2	Homo sapiens
MGC04775	1	Fibrinogen C domain-containing protein 1	Xenopus tropicalis
MGC04809	1	Fibrinogen tsingtauense	Branchiostoma belcheri tsingtauense
MGC04856	1	Programmed cell death 6-interacting protein	Mus musculus
MGC04875	1	Fibrinogen-like 2	Danio rerio
MGC04890	2	Titin a	Danio rerio
MGC04988	5	Putative Rho family small GTP binding protein cdc42	Acyrthosiphon pisum
MGC05047	1	TNF receptor-associated factor 2	Mus musculus
MGC05095	1	Ezrin-radixin-moesin-binding phosphoprotein 50	Mus musculus
MGC05134	2	Ficolin 4	Halocynthia roretzi
MGC05157	3	Neurogenic locus notch	Aedes aegypti
MGC05169	2	Serine protease PC5-A	Rana esculenta
MGC05173	3	Microfibril-associated glycoprotein 4 precursor	Homo sapiens
MGC05209	1	Fibrinogen C domain-containing protein 1-B	Xenopus laevis
MGC05266	2	Urotensin II receptor	Rattus norvegicus
MGC05366	2	Sorting nexin 2	Mus musculus
MGC05399	3	Insulin receptor precursor	Xenopus laevis
MGC05461	4	Regucalcin	Xenopus laevis
MGC05511	1	Ras-like protein family member 12	Danio rerio
MGC05657	1	Sorting nexin 4	Danio rerio
MGC05673	1	JNK-interacting protein 3	Drosophila pseudoobscura
MGC05677	6	FIBCD1 protein (Fragment)	Homo sapiens
MGC05692	2	Protein very KIND	Homo sapiens
MGC05715	4	Apoptotic chromatin condensation inducer in the nucleus	Homo sapiens
MGC05730	4	Tyrosine-protein phosphatase non-receptor type 1	Homo sapiens
MGC05791	1	Protein phosphatase 2a, regulatory subunit (Fragment)	Aedes aegypti
MGC05807	1	Probable G-protein coupled receptor 157	Mus musculus
MGC05908	1	Leucine-rich repeat serine/threonine-protein kinase 1	Homo sapiens
MGC06001	1	Muscle M-line assembly protein unc-89	Caenorhabditis elegans
MGC06026	2	Spectrin alpha chain	Drosophila melanogaster
MGC06058	2	Fcn1 protein	Xenopus tropicalis
MGC06067	2	P21-activated protein kinase 1 Dpak1	Drosophila melanogaster
MGC06068	1	Prostaglandin E2 receptor subtype 4	Gallus gallus
MGC06090	1	Protein sel-1 homolog 1 precursor	Homo sapiens
MGC06105	4	ADP-ribosylation factor 4	Xenopus laevis
MGC06107	1	Myosin-RhoGAP protein, Myr 7	Rattus norvegicus
MGC06177	1	Scrib protein	Mus musculus
MGC06178	1	Fibrinogen C domain containing 1	Homo sapiens
MGC06261	1	Calcium and integrin-binding protein 1	Aedes aegypti
MGC06268	1	Toll-like receptor adapter molecule 2	Homo sapiens
MGC06305	2	E3 ubiquitin-protein ligase MIB1	Homo sapiens
MGC06366	1	Smap1	Aedes aegypti
MGC06458	2	Tenascin precursor	Mus musculus
MGC06499	1	E3 ubiquitin-protein ligase Bre1	Drosophila melanogaster
MGC06591	1	Phosphatidic acid phosphatase 2a	Mus musculus
MGC06658	1	Ficolin-2 precursor	Rattus norvegicus
MGC06660	1	Ficolin 2 precursor	Halocynthia roretzi
MGC06696	1	Techylectin-5A precursor	Tachypleus tridentatus
MGC06752	1	Presenilin	Helix lucorum
MGC06766	2	NF-kappa-B inhibitor-interacting Ras-like protein 2	Danio rerio
MGC06804	1	Neuropeptide FMRFamide precursor	Mytilus edulis
MGC06854	1	Fibrinogen C domain-containing protein 1	Mus musculus
MGC06867	2	Doublecortin domain-containing protein 2	Mus musculus
MGC07012	1	Smad4 protein (Fragment)	Xenopus tropicalis
MGC07014	1	Cephalotocin receptor 1	Octopus vulgaris
MGC07065	1	Thimet oligopeptidase	Mus musculus
MGC07069	1	Fibrinogen-like protein A precursor	Parastichopus parvimensis
MGC07154	1	Ficolin 3 precursor	Halocynthia roretzi
MGC07194	1	GTP binding protein 4	Danio rerio
MGC07229	1	Brorin precursor	Mus musculus
MGC07242	1	NFkB	Strongylocentrotus purpuratus
MGC07254	1	Sprouty-related, EVH1 domain containing 2	Homo sapiens
MGC07260	1	Trithorax group protein osa	Drosophila melanogaster
MGC07267	1	SLIT-ROBO Rho GTPase activating protein 2	Homo sapiens
MGC07283	2	P21-activated protein kinase 1 Dpak1	Drosophila melanogaster
MGC07305	2	Rac GTPase	Xenopus laevis
MGC07331	1	Rho GTPase-activating protein 26	Homo sapiens
MGC07348	1	Ficolin (Collagen/fibrinogen domain containing) 3	Xenopus tropicalis
MGC07362	1	Sorting nexin 2	Mus musculus
MGC07411	3	Ras-related protein Rab-5	Babesia bovis
MGC07415	2	Angiopoietin-1	Danio rerio
MGC07419	1	RhoGEF	Caenorhabditis elegans
MGC07452	1	Angiopoietin 4	Mus musculus
MGC07484	2	Ficolin (Collagen/fibrinogen domain containing) 1	Homo sapiens
MGC07514	1	Feeding circuit activating peptides precursor	Aplysia californica
MGC07535	1	Toll receptor	Chlamys farreri
MGC07667	2	Centaurin-gamma-1A	Drosophila melanogaster
MGC07670	1	Serine/threonine-protein kinase PINK1, mitochondrial precursor	Homo sapiens
MGC07734	2	Fibrinogen-like protein A precursor	Parastichopus parvimensis
MGC07745	1	Integrin beta 4 binding protein	Rattus norvegicus
MGC07770	2	MyD88	Chlamys farreri
MGC07815	1	Secreted frizzled-related protein 1	Danio rerio
MGC07821	1	PKC-delta1 protein	Xenopus laevis
MGC07822	1	Fcn1 protein	Xenopus tropicalis
MGC07840	1	Buccalin precursor	Aplysia californica
MGC07873	1	Splicing variant form of ficolin A (Fragment)	Mus musculus
MGC07880	1	E3 ubiquitin-protein ligase UBR5	Mus musculus
MGC07888	1	Ficolin (Collagen/fibrinogen domain containing) 1	Homo sapiens
MGC07974	1	Phospholipase A2	Enhydrina schistosa
MGC07990	1	Notch3	Danio rerio
MGC08064	1	Microfibril-associated glycoprotein 4 precursor	Homo sapiens
MGC08087	2	Mom-5 protein	Caenorhabditis elegans
MGC08155	1	TBC1 domain family, member 16	Mus musculus
MGC08186	1	Tumor necrosis factor receptor superfamily member 5 precursor	Equus caballus
MGC08197	2	Microfibril-associated glycoprotein 4 precursor	Homo sapiens
MGC08207	1	C-Serate-1 protein (Fragment)	Gallus gallus
MGC08276	1	Chromatin-remodeling complex ATPase chain Iswi	Drosophila melanogaster
MGC08281	1	Notch homolog Scalloped wings	Lucilia cuprina
MGC08295	1	Titin	Homo sapiens
MGC08299	1	Similar to vertebrate fibrinogen C domain containing 1	Danio rerio
MGC08470	1	Fibrinogen tsingtauense	Branchiostoma belcheri tsingtauense
MGC08503	1	Angiopoietin-2A	Gallus gallus
MGC08586	2	Rac GTPase	Schistosoma japonicum
MGC08592	1	Ficolin 4	Halocynthia roretzi
MGC08626	1	Plexin-B precursor	Drosophila melanogaster
MGC08658	1	Angiopoietin-like 6	Homo sapiens
MGC08662	1	Ras-related and estrogen-regulated growth inhibitor	Mus musculus
MGC08723	1	Chloride intracellular channel protein 2	Homo sapiens
MGC08769	1	Ras GTPase-activating-like protein IQGAP1	Mus musculus
MGC08836	1	ATP-dependent DNA helicase (strain NT)	Clostridium novyi (strain NT)
MGC08888	1	Regulator of G-protein signalling 14	Danio rerio
MGC08916	1	ADP-ribosylation factor-like 2	Homo sapiens
MGC08918	1	Apoptotic chromatin condensation inducer in the nucleus	Mus musculus
MGC08964	1	Latrophilin-1 precursor	Homo sapiens
MGC08975	1	ADP-ribosylation factor	Pfiesteria piscicida
MGC08977	1	Ropporin-1-like protein	Xenopus laevis
MGC08985	1	hypothetical G-protein coupled receptor family 2 (secretin-like)	Mus musculus
MGC09014	1	Novel protein similar to vertebrate ceramide kinase	Danio rerio
MGC09059	1	Fgd4 protein	Mus musculus
MGC09085	1	Guanine nucleotide-binding protein G(I) alpha subunit	Aplysia californica
MGC09093	1	Notch3	Danio rerio
MGC09106	1	Fibrinogen-like protein A precursor	Parastichopus parvimensis
MGC09158	1	Microfibril-associated glycoprotein 4 precursor	Bos taurus
MGC09162	1	Fibronigen-like protein	Rattus norvegicus
MGC09186	1	Doublecortin domain-containing protein 2	Homo sapiens
MGC09295	1	Baculoviral IAP repeat-containing protein 3	Homo sapiens
MGC09401	1	Phospholipase C	Aplysia californica
MGC09413	1	HCLS1 binding protein 3	Bos taurus
MGC09416	1	Neuropeptide Y (Fragment) hannai	Haliotis discus hannai
Cell differentiation
Cluster ID	# ESTs	Putative Identity	Organism
MGC00023	2	Notch homolog 1, translocation-associated	Homo sapiens
MGC00163	9	Dazap1 protein (Fragment)	Danio rerio
MGC00186	39	Probable Bax inhibitor 1	Paralichthys olivaceus
MGC00302	13	Toxin CrTX-A precursor	Carybdea rastonii
MGC00319	1	Inhibitor of apoptosis protein-1	Ictalurus punctatus
MGC00405	2	14-3-3-like protein 1	Caenorhabditis elegans
MGC00550	1	Tubulin folding cofactor B	Bos taurus
MGC00598	2	Transcription intermediary factor 1-beta	Homo sapiens
MGC00599	1	TRAF6	Chlamys farreri
MGC00654	1	Sperm-specific protein PHI-2B	Mytilus californianus
MGC00857	3	Suppressor of cytokine signaling 2	Homo sapiens
MGC01354	9	Small nuclear ribonucleoprotein Sm D3	Drosophila melanogaster
MGC01828	4	PDGF/VEGF factor-1 precursor	Drosophila melanogaster
MGC01877	1	Tnc protein	Mus musculus
MGC01966	16	Inhibitor of apoptosis 1 (Fragment)	Gallus gallus
MGC02383	1	Autophagy protein 5	Mus musculus
MGC02586	1	Cell division protein kinase 5	Rattus norvegicus
MGC02785	3	Endothelial differentiation-related factor 1	Homo sapiens
MGC02873	1	Piwi-like protein 1	Homo sapiens
MGC03350	3	Ras-related protein Rab-27A	Rattus norvegicus
MGC03425	1	THO complex subunit 5 homolog B	Xenopus laevis
MGC03451	1	Titin a	Danio rerio
MGC03557	11	Inhibitor of apoptosis protein	Bombyx mori
MGC03589	1	Metalloproteinase inhibitor 2 precursor	Cavia porcellus
MGC03620	1	60 kDa heat shock protein, mitochondrial precursor	Homo sapiens
MGC03626	1	DNAation factor, alpha polypeptide	Danio rerio
MGC03643	1	Peroxisome assembly factor 1	Rattus norvegicus
MGC03666	7	Echotoxin-2 precursor	Cymatium echo
MGC03678	1	Organic cation transporter protein	Drosophila melanogaster
MGC03747	1	Apoptosis regulator Bcl-2	Gallus gallus
MGC03785	2	DSBA-like thioredoxin domain containing protein, expressed subsp. japonica	Oryza sativa subsp. japonica
MGC03818	1	Psi neuronal apoptosis inhibitory protein (Fragment)	Homo sapiens
MGC03838	13	Metalloproteinase inhibitor 3 precursor	Rattus norvegicus
MGC03881	1	RAS guanyl-releasing protein 4	Mus musculus
MGC03943	7	Neurogenic locus notch homolog protein 2 precursor	Rattus norvegicus
MGC04082	8	Ci-Notch protein	Ciona intestinalis
MGC04089	3	Filamin1 (Fragment)	Drosophila melanogaster
MGC04138	16	Cell wall hydrolase, SleB precursor H10	Clostridium cellulolyticum H10
MGC04173	1	Notch1b	Danio rerio
MGC04174	2	Receptor-interacting serine-threonine kinase 2	Danio rerio
MGC04224	19	Polycomb group protein Pc	Drosophila melanogaster
MGC04277	3	Transcription intermediary factor 1-beta	Homo sapiens
MGC04287	1	Noggin2	Fugu rubripes
MGC04288	1	Angiostatin	Mus musculus
MGC04388	4	Notch homolog 1b	Danio rerio
MGC04458	1	Inhibitor of apoptosis protein	Bombyx mori
MGC04497	1	Mib1 protein	Mus musculus
MGC04574	4	Transcription initiation factor TFIID subunit 8	Xenopus laevis
MGC04632	1	Monocytic leukemia zinc finger protein	Danio rerio
MGC04668	3	Neurogenic locus notch	Aedes aegypti
MGC04769	1	Filamin isoform A	Drosophila melanogaster
MGC04856	1	Programmed cell death 6-interacting protein	Mus musculus
MGC04889	1	Plancitoxin-1 precursor	Acanthaster planci
MGC04890	2	Titin a	Danio rerio
MGC04892	1	Thioredoxin domain-containing protein 3 homolog	Anthocidaris crassispina
MGC05047	1	TNF receptor-associated factor 2	Mus musculus
MGC05157	3	Neurogenic locus notch	Aedes aegypti
MGC05432	5	Headcase protein	Drosophila melanogaster
MGC05693	3	Esrom	Danio rerio
MGC05715	4	Apoptotic chromatin condensation inducer in the nucleus	Homo sapiens
MGC05753	2	Caspase-7	Xenopus laevis
MGC05793	1	Caspase-9	Oncorhynchus mykiss
MGC05796	1	Endophilin-B1	Bos taurus
MGC05923	1	Egalitarian	Drosophila melanogaster
MGC06026	2	Spectrin alpha chain	Drosophila melanogaster
MGC06067	2	P21-activated protein kinase 1 Dpak1	Drosophila melanogaster
MGC06095	6	Deoxyribonuclease-2-alpha precursor	Mus musculus
MGC06111	1	Semaphorin-1A precursor	Schistocerca americana
MGC06133	3	Nucleoside diphosphate kinase homolog 5	Homo sapiens
MGC06146	1	Transcription intermediary factor 1-beta	Homo sapiens
MGC06172	1	Echotoxin-2 precursor	Cymatium echo
MGC06181	1	Intraflagellar transport protein 81 homolog	Rattus norvegicus
MGC06205	2	E3 ubiquitin-protein ligase SIAH1	Homo sapiens
MGC06272	2	Angiostatin	Mus musculus
MGC06305	2	E3 ubiquitin-protein ligase MIB1	Homo sapiens
MGC06350	1	Apoptosis-stimulating of p53 protein 1	Mus musculus
MGC06438	3	Gametogenetin-binding protein 2	Gallus gallus
MGC06458	2	Tenascin precursor	Mus musculus
MGC06527	1	Beta-H spectrin (Fragment)	Drosophila melanogaster
MGC06598	3	Cell division cycle and apoptosis regulator protein 1	Mus musculus
MGC06637	2	AP-3 complex subunit delta-1	Mus musculus
MGC06796	1	Putative inhibitor of apoptosis	Sus scrofa
MGC06822	2	ORF87 1	Ostreid herpesvirus 1
MGC06855	1	excision repair cross-complementing rodent repair deficiency, complementation group 2, full insert sequence	Mus musculus
MGC06860	4	Caspase-8	Oryzias latipes
MGC07083	2	Cut-like homeobox 1	Mus musculus
MGC07089	3	Microtubule-associated protein futsch	Drosophila melanogaster
MGC07131	1	Transcription intermediary factor 1-beta	Homo sapiens
MGC07157	1	Angiostatin	Mus musculus
MGC07206	1	Anosmin-1 precursor	Homo sapiens
MGC07226	3	PDGF/VEGF factor-1 precursor	Drosophila melanogaster
MGC07229	1	Brorin precursor	Mus musculus
MGC07260	1	Trithorax group protein osa	Drosophila melanogaster
MGC07283	2	P21-activated protein kinase 1 Dpak1	Drosophila melanogaster
MGC07357	1	WD repeat-containing protein 92	Mus musculus
MGC07462	1	Autophagy-related protein 12	Homo sapiens
MGC07567	1	Caspase-2	Xenopus laevis
MGC07684	2	X-linked inhibitor of apoptosis	Mus musculus
MGC07865	1	Baculoviral IAP repeat-containing protein 8	Pan troglodytes
MGC07990	1	Notch3	Danio rerio
MGC08048	1	Gametogenetin-binding protein 2	Gallus gallus
MGC08080	1	Caspase-1	Aedes aegypti
MGC08087	2	Mom-5 protein	Caenorhabditis elegans
MGC08129	1	Tolloid-like protein 1 precursor	Xenopus laevis
MGC08186	1	Tumor necrosis factor receptor superfamily member 5 precursor	Equus caballus
MGC08276	1	Chromatin-remodeling complex ATPase chain Iswi	Drosophila melanogaster
MGC08281	1	Notch homolog Scalloped wings	Lucilia cuprina
MGC08295	1	Titin	Homo sapiens
MGC08316	1	Matrix metalloproteinase 1	Drosophila melanogaster
MGC08434	1	TM2 domain-containing protein 1 precursor	Homo sapiens
MGC08523	1	Receptor-binding cancer antigen expressed on SiSo cells	Mus musculus
MGC08529	1	MAM domain-containing glycosylphosphatidylinositol anchor protein 1 precursor	Rattus norvegicus
MGC08602	1	Dedicator of cytokinesis protein 1	Mus musculus
MGC08613	1	Caspase-7	Xenopus laevis
MGC08626	1	Plexin-B precursor	Drosophila melanogaster
MGC08815	1	Inhibitor of apoptosis protein 3 defective polyhedrosis virus	Choristoneura fumiferana defective polyhedrosis vi
MGC08918	1	Apoptotic chromatin condensation inducer in the nucleus	Mus musculus
MGC08963	1	Baculoviral IAP-repeat containing protein 4	Canis familiaris
MGC09055	1	Sortilin precursor	Homo sapiens
MGC09093	1	Notch3	Danio rerio
MGC09119	1	Acyl-Coenzyme A dehydrogenase, medium chain	Mus musculus
MGC09145	1	Toxin CaTX-A precursor	Carybdea alata
MGC09152	2	Bax	Danio rerio
MGC09186	1	Doublecortin domain-containing protein 2	Homo sapiens
MGC09267	1	Birc2-prov protein	Xenopus laevis
MGC09295	1	Baculoviral IAP repeat-containing protein 3	Homo sapiens
MGC09297	1	Plscr1 protein	Mus musculus
MGC09430	1	Miblike	Danio rerio
MGC09508	1	Matrix metalloproteinase 1	Drosophila melanogaster
Cell death
Cluster ID	# ESTs	Putative Identity	Organism
MGC05796	1	Endophilin-B1	Bos taurus
MGC06095	6	Deoxyribonuclease-2-alpha precursor	Mus musculus
MGC06133	3	Nucleoside diphosphate kinase homolog 5	Homo sapiens
MGC06172	1	Echotoxin-2 precursor	Cymatium echo
MGC06205	2	E3 ubiquitin-protein ligase SIAH1	Homo sapiens
MGC06272	2	Angiostatin	Mus musculus
MGC06350	1	Apoptosis-stimulating of p53 protein 1	Mus musculus
MGC06598	3	Cell division cycle and apoptosis regulator protein 1	Mus musculus
MGC06796	1	Putative inhibitor of apoptosis	Sus scrofa
MGC06822	2	ORF87 1	Ostreid herpesvirus 1
MGC06855	1	excision repair cross-complementing rodent repair deficiency, complementation group 2, full insert sequence	Mus musculus
MGC06860	4	Caspase-8	Oryzias latipes
MGC07157	1	Angiostatin	Mus musculus
MGC07357	1	WD repeat-containing protein 92	Mus musculus
MGC07462	1	Autophagy-related protein 12	Homo sapiens
MGC07567	1	Caspase-2	Xenopus laevis
MGC07684	2	X-linked inhibitor of apoptosis	Mus musculus
MGC07865	1	Baculoviral IAP repeat-containing protein 8	Pan troglodytes
MGC08080	1	Caspase-1	Aedes aegypti
MGC08186	1	Tumor necrosis factor receptor superfamily member 5 precursor	Equus caballus
MGC08316	1	Matrix metalloproteinase 1	Drosophila melanogaster
MGC08434	1	TM2 domain-containing protein 1 precursor	Homo sapiens
MGC08523	1	Receptor-binding cancer antigen expressed on SiSo cells	Mus musculus
MGC08602	1	Dedicator of cytokinesis protein 1	Mus musculus
MGC08613	1	Caspase-7	Xenopus laevis
MGC08815	1	Inhibitor of apoptosis protein 3 defective polyhedrosis virus	Choristoneura fumiferana defective polyhedrosis vi
MGC08918	1	Apoptotic chromatin condensation inducer in the nucleus	Mus musculus
MGC08963	1	Baculoviral IAP-repeat containing protein 4	Canis familiaris
MGC09145	1	Toxin CaTX-A precursor	Carybdea alata
MGC09152	2	Bax	Danio rerio
MGC09267	1	Birc2-prov protein	Xenopus laevis
MGC09295	1	Baculoviral IAP repeat-containing protein 3	Homo sapiens
MGC09508	1	Matrix metalloproteinase 1	Drosophila melanogaster
Cell motility
Cluster ID	# ESTs	Putative Identity	Organism
MGC01828	4	PDGF/VEGF factor-1 precursor	Drosophila melanogaster
MGC02586	1	Cell division protein kinase 5	Rattus norvegicus
MGC03643	1	Peroxisome assembly factor 1	Rattus norvegicus
MGC05693	3	Esrom	Danio rerio
MGC06067	2	P21-activated protein kinase 1 Dpak1	Drosophila melanogaster
MGC06205	2	E3 ubiquitin-protein ligase SIAH1	Homo sapiens
MGC06989	2	Dynein heavy chain 5, axonemal	Homo sapiens
MGC07206	1	Anosmin-1 precursor	Homo sapiens
MGC07226	3	PDGF/VEGF factor-1 precursor	Drosophila melanogaster
MGC07283	2	P21-activated protein kinase 1 Dpak1	Drosophila melanogaster
MGC08529	1	MAM domain-containing glycosylphosphatidylinositol anchor protein 1 precursor	Rattus norvegicus
MGC08562	1	Growth arrest-specific protein 8	Homo sapiens
MGC08602	1	Dedicator of cytokinesis protein 1	Mus musculus
MGC08626	1	Plexin-B precursor	Drosophila melanogaster
MGC08946	1	Angiomotin	Homo sapiens
MGC09186	1	Doublecortin domain-containing protein 2	Homo sapiens
MGC09408	1	Growth arrest-specific protein 8	Homo sapiens
Extracellular structure organization and biogenesis
Cluster ID	# ESTs	Putative Identity	Organism
MGC00419	1	Collagen alpha-1(XII) chain precursor	Homo sapiens
MGC00546	24	Fertilization envelope outer layer protein	Cyprinus carpio
MGC00626	31	Fertilization envelope outer layer protein	Cyprinus carpio
MGC01597	5	Fertilization envelope outer layer protein	Cyprinus carpio
MGC01877	1	Tnc protein	Mus musculus
MGC02276	9	Collagen alpha-1(XII) chain precursor	Homo sapiens
MGC03015	1	Fertilization envelope outer layer protein	Cyprinus carpio
MGC03984	3	Collagen alpha-1(XII) chain precursor	Homo sapiens
MGC04032	4	Collagen alpha-1(XII) chain precursor	Homo sapiens
MGC04089	3	Filamin1 (Fragment)	Drosophila melanogaster
MGC04136	6	Collagen alpha-1(XII) chain precursor	Homo sapiens
MGC04148	6	Vitelline membrane outer layer 1 homolog	Mus musculus
MGC04329	7	Collagen alpha-1(XII) chain precursor	Homo sapiens
MGC04426	12	Vitelline membrane outer layer protein 1 precursor	Gallus gallus
MGC04467	6	Fertilization envelope outer layer protein	Cyprinus carpio
MGC04769	1	Filamin isoform A	Drosophila melanogaster
MGC05476	11	Collagen alpha-1(XII) chain precursor	Homo sapiens
MGC05550	1	Aggrecan core protein precursor	Mus musculus
MGC05869	1	Collagen alpha-1(XII) chain precursor	Homo sapiens
MGC06026	2	Spectrin alpha chain	Drosophila melanogaster
MGC06458	2	Tenascin precursor	Mus musculus
MGC06855	1	excision repair cross-complementing rodent repair deficiency, complementation group 2, full insert sequence	Mus musculus
MGC07089	3	Microtubule-associated protein futsch	Drosophila melanogaster
MGC07097	1	Collagen alpha-1(XII) chain precursor	Homo sapiens
MGC08912	1	Vitelline membrane outer layer protein 1 homolog precursor	Homo sapiens
Citokinesis
Cluster ID	# ESTs	Putative Identity	Organism
MGC05815	1	Proline-serine-threonine phosphatase-interacting protein 1	Mus musculus
Metabolic process
Cluster ID	# ESTs	Putative Identity	Organism
MGC00005	64	Putative tumor suppressor QM protein	Pinctada martensi
MGC00008	1	Non-structural maintenance of chromosomes element 1 homolog	Xenopus laevis
MGC00009	1	Eukaryotic translation initiation factor 3, subunit D	Danio rerio
MGC00016	25	40S ribosomal protein S6	Aplysia californica
MGC00017	1	Metastasis-associated protein MTA3	Homo sapiens
MGC00019	4	6-phosphogluconolactonase	Mus musculus
MGC00044	1	Prefoldin subunit 1	Bos taurus
MGC00060	31	Chitinase1	Paralichthys olivaceus
MGC00063	4	Putative ATP synthase-like protein	Toxoptera citricida
MGC00064	1	Mytilus edulis eg gene for endo-1,4-beta-D-glucanase, exons 1-3	Mytilus edulis
MGC00067	1	Peroxidase family protein (strain DK 1622)	Myxococcus xanthus (strain DK 1622)
MGC00069	8	Myosinase-II	Todarodes pacificus
MGC00073	29	Cathepsin L2	Xenopus tropicalis
MGC00083	48	Crassostrea gigas partial mRNA for ribosomal protein L19 (rpls gene)	Crassostrea gigas
MGC00088	13	Ribosomal protein L28	Haliotis asinina
MGC00099	52	Ribosomal protein L15	Ixodes scapularis
MGC00100	3	Eukaryotic translation initiation factor 5A	Branchiostoma belcheri
MGC00108	6	Ribophorin II	Danio rerio
MGC00120	8	Ribosomal protein L11	Aequipecten irradians
MGC00127	7	Translation initiation factor eIF-2B	Sciaenops ocellatus
MGC00132	6	Crassostrea gigas partial mRNA for ribosomal protein L32 protein	Crassostrea gigas
MGC00135	2	Chymotrypsinogen 2-like protein (Fragment)	Sparus aurata
MGC00140	2	Cytochrome P450 family 17 polypeptide 2	Gasterosteus aculeatus
MGC00145	80	Mytilus galloprovincialis EF1-alpha mRNA for elongation factor 1 alpha, complete cds	Mytilus galloprovincialis
MGC00146	40	Ribosomal protein L	Aequipecten irradians
MGC00148	34	Ribosomal protein S5 (Fragment)	Crassostrea gigas
MGC00166	4	Ribosomal protein L30	Aequipecten irradians
MGC00174	29	Mytilus edulis ribosomal protein L3 mRNA, partial cds	Mytilus edulis
MGC00176	3	Tubulin	Crassostrea gigas
MGC00180	4	Clathrin, light chain	Xenopus tropicalis
MGC00189	8	Cathepsin B tsingtauense	Branchiostoma belcheri tsingtauense
MGC00190	38	Mytilus edulis 60S ribosomal protein L13A (RpL13A) mRNA, complete cds	Mytilus edulis
MGC00192	2	Activated spleen cDNA, RIKEN full-length enriched library, clone:F830002K16 product:phosphatidylinositol glycan, classC, full insert sequence	Mus musculus
MGC00194	3	Transcription initiation factor TFIID subunit 1	Aedes aegypti
MGC00208	14	Argopecten irradians isolate iolsaicl245ct282cn301 ribosomal protein L21 mRNA, complete cds	Aequipecten irradians
MGC00214	3	Dopamine beta hydroxylase-like protein	Aplysia californica
MGC00234	20	Peptidyl-prolyl cis-trans isomerase (strain CCE9901)	Ostreococcus lucimarinus (strain CCE9901)
MGC00237	1	G2/M phase-specific E3 ubiquitin-protein ligase-like protein	Mus musculus
MGC00240	3	Dolichyl-diphosphooligosaccharide-protein glycosyltransferase	Danio rerio
MGC00269	14	Crassostrea gigas mRNA for tubulin, complete cds	Crassostrea gigas
MGC00271	13	Ribosomal protein L24 (Fragment)	Crassostrea gigas
MGC00277	9	Bone morphogenetic protein 1 homolog precursor	Strongylocentrotus purpuratus
MGC00281	33	Ribosomal protein L18 (Fragment)	Crassostrea gigas
MGC00295	1	Putative ferric-chelate reductase 1	Danio rerio
MGC00314	24	ATP synthase C subunit	Ixodes scapularis
MGC00320	1	Glutaminyl-tRNA synthetase	Danio rerio
MGC00329	25	Proteasome subunit alpha type (Fragment)	Tetraodon nigroviridis
MGC00338	31	60S acidic ribosomal protein P1	Drosophila melanogaster
MGC00363	35	40S ribosomal protein S14	Ictalurus punctatus
MGC00372	4	Ubiquitin C variant (Fragment)	Homo sapiens
MGC00390	2	Mytilus galloprovincialis cytosolic malate dehydrogenase mRNA, complete cds	Mytilus galloprovincialis
MGC00398	5	Endo-1,3-beta-D-glucanase	Patinopecten yessoensis
MGC00399	30	Ribosomal protein L7 (Fragment)	Aequipecten irradians
MGC00401	9	Glyceraldehyde 3-phosphate dehydrogenase	Procambarus clarkii
MGC00406	3	Histone H2A.Z	Ovis aries
MGC00411	21	40S ribosomal protein S19	Aequipecten irradians
MGC00417	6	High-mobility group box 2	Homo sapiens
MGC00424	2	Ubiquitin thioesterase OTUB1	Mus musculus
MGC00430	27	Tubulin	Crassostrea gigas
MGC00436	8	60S ribosomal protein L23-like protein	Phlebotomus papatasi
MGC00452	9	Calreticulin	Crassostrea gigas
MGC00462	9	Ribosomal protein S17	Aequipecten irradians
MGC00476	34	Y-box factor homolog	Aplysia californica
MGC00477	3	Interleukin-1-receptor-associated kinase	Euprymna scolopes
MGC00480	12	Ribosomal protein S13	Pinctada martensi
MGC00483	16	Prefoldin 5	Danio rerio
MGC00495	1	26S protease regulatory subunit 6a	Aedes aegypti
MGC00505	1	Serine/threonine-protein kinase Pim-3 japonica	Coturnix coturnix japonica
MGC00506	1	CAMP responsive element binding protein-like (Fragment)	Crassostrea gigas
MGC00512	1	Protein kinase D1	Homo sapiens
MGC00515	4	Putative mitochondrial cytochrome c oxidase polypeptide Vb	Graphocephala atropunctata
MGC00540	22	ATP synthase gamma chain	Graphocephala atropunctata
MGC00554	3	Fucolectin-3 precursor	Anguilla japonica
MGC00561	1	3-hydroxy-3-methylglutaryl-coenzyme A reductase	Rattus norvegicus
MGC00562	4	Protein translation factor SUI1-like	Ixodes scapularis
MGC00566	4	Mitochondrial ribosomal protein S5 isoform 1	Bombyx mori
MGC00583	6	Putative epsilon subunit of ATP synthetase	Hydroides elegans
MGC00584	3	HLA class II region expressed gene KE2	Xenopus tropicalis
MGC00587	1	Isopenicillin N-epimerase (strain JA-3-3Ab)	Synechococcus sp. (strain JA-3-3Ab)
MGC00598	2	Transcription intermediary factor 1-beta	Homo sapiens
MGC00604	2	Large subunit ribosomal protein 29 13 RS5231	Pristionchus sp. 13 RS5231
MGC00616	3	Calreticulin	Crassostrea gigas
MGC00620	1	Sulfotransferase family cytosolic 1B member 1	Rattus norvegicus
MGC00627	1	PHD finger protein 20	Mus musculus
MGC00640	6	Myocyte-specific enhancer factor 2A	Rattus norvegicus
MGC00648	16	Cytochrome c	Pectinaria gouldii
MGC00650	11	Elongation factor 1-gamma	Artemia salina
MGC00652	1	Histone-lysine N-methyltransferase MLL3	Homo sapiens
MGC00654	1	Sperm-specific protein PHI-2B	Mytilus californianus
MGC00665	2	Ubiquitin C variant (Fragment)	Homo sapiens
MGC00670	29	Heat shock protein 90	Crassostrea gigas
MGC00674	20	Probable pyridoxine biosynthesis SNZERR	Suberites domuncula
MGC00686	1	RNA polymerase II subunit D	Danio rerio
MGC00691	1	Splicing factor 3B subunit 3	Danio rerio
MGC00694	3	Hemolectin	Drosophila melanogaster
MGC00695	12	Ribosomal protein S20	Chlamys farreri
MGC00702	2	Ubiquitin C variant (Fragment)	Homo sapiens
MGC00729	1	Matrix metalloproteinase	Chlamys farreri
MGC00753	11	Ribosomal protein S7	Aequipecten irradians
MGC00759	2	SF3B2 protein (Fragment)	Homo sapiens
MGC00767	11	NADH dehydrogenase (Ubiquinone) Fe-S protein 4	Mus musculus
MGC00780	29	Ribosomal protein L10Ae	Biphyllus lunatus
MGC00806	4	Polypyrimidine tract binding protein 1	Mus musculus
MGC00807	1	10 days neonate cerebellum cDNA	Mus musculus
MGC00812	1	Transcription elongation factor B polypeptide 2	Rattus norvegicus
MGC00848	10	Proteasome subunit beta type	Nematostella vectensis
MGC00872	3	Sentrin-specific protease 8	Homo sapiens
MGC00888	8	Ribosomal protein L26	Aequipecten irradians
MGC00903	1	Beta-1,4-galactosyltransferase	Aedes aegypti
MGC00907	2	Superoxide dismutase [Cu-Zn]	Mytilus edulis
MGC00971	1	Aldehyde dehydrogenase	Placopecten magellanicus
MGC00986	1	Peptidase M20 domain-containing protein 2	Mus musculus
MGC01052	3	Putative accessory gland protein (Fragment)	Gryllus firmus
MGC01063	9	40S ribosomal protein S23	Crassostrea gigas
MGC01079	1	T-complex protein 1 subunit beta	Bos taurus
MGC01107	12	V-jun sarcoma virus 17 oncogene homolog	Danio rerio
MGC01124	1	Prefoldin beta subunit	Bombyx mori
MGC01145	5	Mitochondrial ATP synthase coupling factor 6	Bombyx mori
MGC01158	1	Histone H1	Mytilus californianus
MGC01169	10	Phospholipase A2, major isoenzyme precursor	Sus scrofa
MGC01186	5	CAMP-responsive element binding protein 2	Lymnaea stagnalis
MGC01209	8	40S ribosomal protein S24 (Fragment)	Chlamys farreri
MGC01219	5	Ubiquitin/ribosomal L40 fusion protein (Fragment)	Aplysia californica
MGC01225	1	Arginine-tRNA-protein transferase 1	Mus musculus
MGC01294	2	Ubiquitin carboxyl-terminal hydrolase	Xenopus laevis
MGC01302	4	Adenosylhomocysteinase	Xenopus tropicalis
MGC01307	6	Alpha-tubulin	Urechis caupo
MGC01312	2	Fucolectin-5 precursor	Anguilla japonica
MGC01313	5	Cytochrome c oxidase subunit IV	Urechis caupo
MGC01329	34	60S ribosomal protein L13	Nematostella vectensis
MGC01343	8	Ribosomal protein L31	Mus musculus
MGC01349	5	Novel protein similar to vertebrate eukaryotic translation elongation factor 1 delta	Danio rerio
MGC01354	9	Small nuclear ribonucleoprotein Sm D3	Drosophila melanogaster
MGC01359	1	DNA replication licensing factor mcm5	Xenopus tropicalis
MGC01372	4	L-xylulose reductase	Homo sapiens
MGC01397	1	Zinc finger protein 228	Homo sapiens
MGC01413	1	Testis-specific serine kinase 4	Mus musculus
MGC01415	3	RNA binding motif protein 8a	Mus musculus
MGC01425	2	Beta-2 tubulin	Gadus morhua
MGC01435	19	40S ribosomal protein S12	Nematostella vectensis
MGC01439	8	Small nuclear ribonucleoprotein-associated protein B	Macropus eugenii
MGC01441	6	Ribosomal protein L4	Rattus norvegicus
MGC01459	1	Transglutiminase	Ciona intestinalis
MGC01470	1	Glucose-6-phosphate 1-dehydrogenase	Crassostrea gigas
MGC01513	1	Enhancer of yellow 2 transcription factor homolog	Xenopus laevis
MGC01520	2	Pre-mRNA-splicing factor ISY1 homolog	Rattus norvegicus
MGC01522	1	Acyl-Coenzyme A dehydrogenase, long chain	Xenopus tropicalis
MGC01526	1	Proliferation-inducing protein 44	Homo sapiens
MGC01537	3	ATP synthase D chain	Ixodes scapularis
MGC01560	7	Peptidylglycine alpha-hydroxylating monooxygenase	Procambarus clarkii
MGC01590	2	Twitchin	Mytilus galloprovincialis
MGC01607	6	Triglyceride lipase	Anguilla japonica
MGC01628	1	Arginine glutamic acid dipeptide (RE) repeats	Mus musculus
MGC01638	4	Cytochrome c oxidase subunit IV	Urechis caupo
MGC01649	2	Putative 60S ribosomal protein L38 isoform 1	Spadella cephaloptera
MGC01662	3	Mcl-1 ubiquitin ligase	Mus musculus
MGC01668	6	Ribosomal protein L31 (Fragment)	Crassostrea gigas
MGC01674	7	Endo-beta-1,4-glucanase	Ampullaria crossean
MGC01685	2	Ribosomal protein S17 (Fragment)	Crassostrea gigas
MGC01719	1	Serine/threonine-protein kinase TAO2	Xenopus laevis
MGC01720	2	ATP synthase delta chain, mitochondrial	Aedes aegypti
MGC01731	14	Elongation factor-1 gamma (Fragment)	Hypochilus thorelli
MGC01735	18	Myosinase-I (Fragment)	Todarodes pacificus
[truncated: 3,478 more rows]
