# Supplementary material for: MytiBase: a knowledgebase of mussel (M. galloprovincialis) transcribed sequences
Source: BMC Genomics. 2009 Feb 9;10:72. doi: 10.1186/1471-2164-10-72 (PMC2657158; doi:10.1186/1471-2164-10-72)
Supplement: Additional file 4 — Details of Molecular function annotation. This table provides the detailed information of each annotated sequence (2,266 hits) grouped in Molecular function slim. cluster ID, number of ESTs in cluster, Blast annotation and organism name. [file 1471-2164-10-72-S4.xls]

## Sheet: Foglio1
Additional Table 4 (Molecular function)
Binding activity
Cluster ID	# ESTs	Putative Identity	Organism
MGC00001	2	Perlucin	Haliotis laevigata
MGC00008	1	Non-structural maintenance of chromosomes element 1 homolog	Xenopus laevis
MGC00009	1	Eukaryotic translation initiation factor 3, subunit D	Danio rerio
MGC00010	61	Similar to ribosomal protein S3	Xenopus laevis
MGC00017	1	Metastasis-associated protein MTA3	Homo sapiens
MGC00022	1	RING finger protein 185	Danio rerio
MGC00023	2	Notch homolog 1, translocation-associated	Homo sapiens
MGC00027	19	Sialic acid binding lectin precursor	Cepaea hortensis
MGC00030	15	Nucleoside diphosphate kinase	Anopheles gambiae
MGC00044	1	Prefoldin subunit 1	Bos taurus
MGC00047	19	Elongation factor 2 scutellatus	Oxyuranus scutellatus scutellatus
MGC00048	2	Selenium-dependent glutathione peroxidase	Dreissena polymorpha
MGC00049	2	Glycolipid transfer protein domain-containing protein 1	Danio rerio
MGC00050	3	Selenium-binding protein	Chlamys farreri
MGC00054	8	Myosinase-I (Fragment)	Todarodes pacificus
MGC00055	18	Pleiotrophin-like protein (Fragment)	Patella caerulea
MGC00060	31	Chitinase1	Paralichthys olivaceus
MGC00067	1	Peroxidase family protein (strain DK 1622)	Myxococcus xanthus (strain DK 1622)
MGC00069	8	Myosinase-II	Todarodes pacificus
MGC00070	44	Ependymin related protein-1 tsingtauense	Branchiostoma belcheri tsingtauense
MGC00094	3	Bone marrow macrophage cDNA, RIKEN full-length enriched library, clone:I830013F12 product:syndecan binding protein, full insert sequence	Mus musculus
MGC00100	3	Eukaryotic translation initiation factor 5A	Branchiostoma belcheri
MGC00110	3	Actin, cytoplasmic	Biomphalaria tenagophila
MGC00118	25	RNA-binding protein musashi/mRNA cleavage and polyadenylation factor I complex subunit HRP1	Aedes aegypti
MGC00125	1	Fibrinogen C domain containing 1	Homo sapiens
MGC00127	7	Translation initiation factor eIF-2B	Sciaenops ocellatus
MGC00134	5	1,2-dihydroxy-3-keto-5-methylthiopentene dioxygenase 4	Arabidopsis thaliana
MGC00140	2	Cytochrome P450 family 17 polypeptide 2	Gasterosteus aculeatus
MGC00141	2	Calmodulin, putative	Leishmania major
MGC00145	80	Mytilus galloprovincialis EF1-alpha mRNA for elongation factor 1 alpha, complete cds	Mytilus galloprovincialis
MGC00156	2	Protocadherin gamma-A8 precursor	Pan troglodytes
MGC00161	36	Apolipophorins precursor	Locusta migratoria
MGC00163	9	Dazap1 protein (Fragment)	Danio rerio
MGC00175	25	Beta-tubulin	Suberites domuncula
MGC00176	3	Tubulin	Crassostrea gigas
MGC00177	17	Euprymna scolopes 60S ribosomal protein L23a-like protein mRNA, partial cds	Euprymna scolopes
MGC00180	4	Clathrin, light chain	Xenopus tropicalis
MGC00183	15	Translationally-controlled tumor protein	Lateolabrax japonicus
MGC00185	2	Nucleic acid-associated protein 36	Asterina pectinifera
MGC00191	46	Eukaryotic translation elongation factor 1 beta 2	Danio rerio
MGC00193	9	Heart-type fatty-acid binding protein	Danio rerio
MGC00194	3	Transcription initiation factor TFIID subunit 1	Aedes aegypti
MGC00212	2	Mytilus edulis mRNA for metallothionein MT 20 II	Mytilus edulis
MGC00214	3	Dopamine beta hydroxylase-like protein	Aplysia californica
MGC00220	29	Ferritin GF2	Crassostrea gigas
MGC00229	1	Spectrin	Aedes aegypti
MGC00237	1	G2/M phase-specific E3 ubiquitin-protein ligase-like protein	Mus musculus
MGC00243	3	Putative alpha-tubulin	Oikopleura dioica
MGC00248	1	Perlucin	Haliotis laevigata
MGC00250	17	Sialic acid binding lectin	Helix pomatia
MGC00252	1	Mps one binder kinase activator-like 2B	Mus musculus
MGC00262	6	SH3-domain binding protein 2	Mus musculus
MGC00269	14	Crassostrea gigas mRNA for tubulin, complete cds	Crassostrea gigas
MGC00272	2	Fibrinogen C domain containing 1	Homo sapiens
MGC00274	12	Ficolin-2 precursor	Rattus norvegicus
MGC00277	9	Bone morphogenetic protein 1 homolog precursor	Strongylocentrotus purpuratus
MGC00286	9	C-type lectin A (Fragment)	Chlamys farreri
MGC00288	4	Tissue inhibitor of metalloproteinase TIMP	Crassostrea gigas
MGC00298	1	Heat shock protein 70	Mytilus galloprovincialis
MGC00303	2	Serine/threonine protein phosphatase (Fragment)	Tetraodon nigroviridis
MGC00309	1	Endoplasmic reticulum-Golgi intermediate compartment protein 2	Mus musculus
MGC00313	2	Cytochrome P450-related ptotein	Crassostrea gigas
MGC00314	24	ATP synthase C subunit	Ixodes scapularis
MGC00318	34	Crassostrea gigas actin (GIA) mRNA, complete cds	Crassostrea gigas
MGC00319	1	Inhibitor of apoptosis protein-1	Ictalurus punctatus
MGC00320	1	Glutaminyl-tRNA synthetase	Danio rerio
MGC00321	6	Eukaryotic translation initiation factor 2-alpha kinase 4	Mus musculus
MGC00322	16	Sialic acid binding lectin	Helix pomatia
MGC00331	3	Phospholipase A2, major isoenzyme precursor	Sus scrofa
MGC00338	31	60S acidic ribosomal protein P1	Drosophila melanogaster
MGC00346	40	Profilin	Nematostella vectensis
MGC00348	1	Fibrinogen and fibronectin	Aedes aegypti
MGC00352	12	Fibrinogen C domain-containing protein 1-A	Xenopus laevis
MGC00365	2	Sialic acid binding lectin	Helix pomatia
MGC00367	2	Nonmuscle myosin essential light chain	Ixodes scapularis
MGC00370	3	Profilin	Nematostella vectensis
MGC00371	6	Fibrinogen C domain containing 1	Homo sapiens
MGC00377	6	Nicotinic acetylcholine receptor alpha 2 subunit (Fragment)	Fugu rubripes
MGC00380	1	Rho-related GTP-binding protein RhoQ precursor	Rattus norvegicus
MGC00387	5	ATP synthase subunit beta (Fragment)	Mytilus edulis
MGC00389	3	Sorting nexin 6	Xenopus tropicalis
MGC00390	2	Mytilus galloprovincialis cytosolic malate dehydrogenase mRNA, complete cds	Mytilus galloprovincialis
MGC00400	2	Fra1 protein	Fugu rubripes
MGC00401	9	Glyceraldehyde 3-phosphate dehydrogenase	Procambarus clarkii
MGC00404	4	B-actin	Pagrus major
MGC00405	2	14-3-3-like protein 1	Caenorhabditis elegans
MGC00406	3	Histone H2A.Z	Ovis aries
MGC00408	4	Mitogen-activated protein-binding protein-interacting protein	Mus musculus
MGC00409	21	Sialic acid binding lectin	Helix pomatia
MGC00417	6	High-mobility group box 2	Homo sapiens
MGC00419	1	Collagen alpha-1(XII) chain precursor	Homo sapiens
MGC00430	27	Tubulin	Crassostrea gigas
MGC00449	1	Kelch-like protein 24	Rattus norvegicus
MGC00450	3	35 kDa SR repressor protein	Homo sapiens
MGC00452	9	Calreticulin	Crassostrea gigas
MGC00453	11	Beta-actin	Patinopecten yessoensis
MGC00464	12	Heat shock protein 90	Crassostrea gigas
MGC00476	34	Y-box factor homolog	Aplysia californica
MGC00477	3	Interleukin-1-receptor-associated kinase	Euprymna scolopes
MGC00479	4	Calcyphosine	Halichondria okadai
MGC00482	86	40S ribosomal protein S2	Ictalurus punctatus
MGC00483	16	Prefoldin 5	Danio rerio
MGC00495	1	26S protease regulatory subunit 6a	Aedes aegypti
MGC00500	13	Calmodulin	Strongylocentrotus intermedius
MGC00505	1	Serine/threonine-protein kinase Pim-3 japonica	Coturnix coturnix japonica
MGC00506	1	CAMP responsive element binding protein-like (Fragment)	Crassostrea gigas
MGC00508	3	Sialic acid binding lectin	Helix pomatia
MGC00509	6	Putative Rho family small GTP binding protein cdc42	Acyrthosiphon pisum
MGC00510	7	Ficolin-1 precursor	Sus scrofa
MGC00512	1	Protein kinase D1	Homo sapiens
MGC00516	5	Galectin 4-like protein transcript variant hannai	Haliotis discus hannai
MGC00517	28	Sialic acid binding lectin	Helix pomatia
MGC00522	9	Sialic acid binding lectin	Helix pomatia
MGC00524	7	RNA binding motif protein 4B	Xenopus tropicalis
MGC00529	3	Skin secretory protein xP2 precursor	Xenopus laevis
MGC00536	4	Mannose receptor C1 (Fragment)	Sus scrofa
MGC00539	1	RNA polymerase II transcriptional coactivator, putative	Aspergillus fumigatus
MGC00540	22	ATP synthase gamma chain	Graphocephala atropunctata
MGC00545	5	Angiopoietin-like 6	Homo sapiens
MGC00547	3	Fascin	Aedes aegypti
MGC00554	3	Fucolectin-3 precursor	Anguilla japonica
MGC00557	11	Nucleobindin 2b	Danio rerio
MGC00561	1	3-hydroxy-3-methylglutaryl-coenzyme A reductase	Rattus norvegicus
MGC00562	4	Protein translation factor SUI1-like	Ixodes scapularis
MGC00563	2	ATP synthase gamma chain	Graphocephala atropunctata
MGC00566	4	Mitochondrial ribosomal protein S5 isoform 1	Bombyx mori
MGC00571	17	60S ribosomal protein L5	Styela clava
MGC00584	3	HLA class II region expressed gene KE2	Xenopus tropicalis
MGC00587	1	Isopenicillin N-epimerase (strain JA-3-3Ab)	Synechococcus sp. (strain JA-3-3Ab)
MGC00598	2	Transcription intermediary factor 1-beta	Homo sapiens
MGC00599	1	TRAF6	Chlamys farreri
MGC00603	1	G protein-coupled receptor kinase-interactor 1	Mus musculus
MGC00609	5	Mannose receptor C1 (Fragment)	Sus scrofa
MGC00610	2	Ras-related protein Ral-A precursor	Homo sapiens
MGC00616	3	Calreticulin	Crassostrea gigas
MGC00627	1	PHD finger protein 20	Mus musculus
MGC00630	3	Astacin metalloprotease (Fragment)	Crassostrea gigas
MGC00640	6	Myocyte-specific enhancer factor 2A	Rattus norvegicus
MGC00642	2	Mytilus galloprovincialis hsp70-1 gene for heat shock protein 70	Mytilus galloprovincialis
MGC00648	16	Cytochrome c	Pectinaria gouldii
MGC00650	11	Elongation factor 1-gamma	Artemia salina
MGC00651	1	Nucleoporin-like 2	Mus musculus
MGC00652	1	Histone-lysine N-methyltransferase MLL3	Homo sapiens
MGC00654	1	Sperm-specific protein PHI-2B	Mytilus californianus
MGC00662	1	Cysteine sulfinic acid decarboxylase	Rattus norvegicus
MGC00670	29	Heat shock protein 90	Crassostrea gigas
MGC00671	1	Zinc finger protein 183	Oryzias latipes
MGC00672	4	Cytoskeletal actin 2	Molgula occulta
MGC00682	4	Allograft inflammatory factor 1	Suberites domuncula
MGC00684	1	78kDa glucose regulated protein	Crassostrea gigas
MGC00685	4	Cell division cycle 42	Xenopus tropicalis
MGC00686	1	RNA polymerase II subunit D	Danio rerio
MGC00688	25	Actin 2	Crassostrea gigas
MGC00691	1	Splicing factor 3B subunit 3	Danio rerio
MGC00694	3	Hemolectin	Drosophila melanogaster
MGC00729	1	Matrix metalloproteinase	Chlamys farreri
MGC00738	1	RAB5A, member RAS oncogene family	Xenopus tropicalis
MGC00747	1	Fibrinogen C domain-containing protein 1-A	Xenopus laevis
MGC00748	6	Collectin-12	Gallus gallus
MGC00750	5	Myosin heavy chain (Fragment)	Mytilus galloprovincialis
MGC00752	6	Tubulin beta chain	Paracentrotus lividus
MGC00759	2	SF3B2 protein (Fragment)	Homo sapiens
MGC00806	4	Polypyrimidine tract binding protein 1	Mus musculus
MGC00847	1	DNA polymerase (Fragment)	Ambystoma mexicanum
MGC00857	3	Suppressor of cytokine signaling 2	Homo sapiens
MGC00865	6	Galectin 4-like protein transcript variant hannai	Haliotis discus hannai
MGC00872	3	Sentrin-specific protease 8	Homo sapiens
MGC00907	2	Superoxide dismutase [Cu-Zn]	Mytilus edulis
MGC00912	1	G-protein coupled receptor 120	Rattus norvegicus
MGC00921	1	Hippocalcin-like protein 1	Rattus norvegicus
MGC00924	1	Delta protein	Lytechinus variegatus
MGC00934	8	Fibrinogen C domain containing 1	Homo sapiens
MGC00984	2	Selenoprotein W1	Danio rerio
MGC00986	1	Peptidase M20 domain-containing protein 2	Mus musculus
MGC00991	2	Allograft inflammatory factor 1	Suberites domuncula
MGC01028	11	Collagen alpha-1(VIII) chain precursor	Gallus gallus
MGC01042	3	11R-lipoxygenase	Gersemia fruticosa
MGC01045	4	Protein transport protein Sec61 subunit gamma	Xenopus laevis
MGC01052	3	Putative accessory gland protein (Fragment)	Gryllus firmus
MGC01079	1	T-complex protein 1 subunit beta	Bos taurus
MGC01089	5	Sialic acid binding lectin	Helix pomatia
MGC01107	12	V-jun sarcoma virus 17 oncogene homolog	Danio rerio
MGC01124	1	Prefoldin beta subunit	Bombyx mori
MGC01158	1	Histone H1	Mytilus californianus
MGC01169	10	Phospholipase A2, major isoenzyme precursor	Sus scrofa
MGC01186	5	CAMP-responsive element binding protein 2	Lymnaea stagnalis
MGC01209	8	40S ribosomal protein S24 (Fragment)	Chlamys farreri
MGC01274	2	Dynein light chain 2, cytoplasmic	Rattus norvegicus
MGC01284	1	Beige-like protein	Homo sapiens
MGC01285	4	Perlucin	Haliotis laevigata
MGC01290	2	Protein MAK10 homolog	Macaca fascicularis
MGC01298	2	GTP-binding protein 128up	Drosophila melanogaster
MGC01300	11	C-type lectin A (Fragment)	Chlamys farreri
MGC01302	4	Adenosylhomocysteinase	Xenopus tropicalis
MGC01307	6	Alpha-tubulin	Urechis caupo
MGC01310	20	HSP70	Mytilus galloprovincialis
MGC01312	2	Fucolectin-5 precursor	Anguilla japonica
MGC01319	19	Actin 2	Crassostrea gigas
MGC01326	4	Vitelline coat lysin M3=ACROSOMAL protein (Fragment)	Mytilus edulis
MGC01332	3	Mytilus edulis gene for endo-1,4-mannanase, exons 1-6	Mytilus edulis
MGC01349	5	Novel protein similar to vertebrate eukaryotic translation elongation factor 1 delta	Danio rerio
MGC01359	1	DNA replication licensing factor mcm5	Xenopus tropicalis
MGC01366	1	Mytilus galloprovincialis partial hsc70 gene for heat shock cognate 70, exons 4-5	Mytilus galloprovincialis
MGC01372	4	L-xylulose reductase	Homo sapiens
MGC01377	1	Tetratricopeptide repeat protein 25	Danio rerio
MGC01383	12	Ependymin related protein-1 tsingtauense	Branchiostoma belcheri tsingtauense
MGC01385	10	SCO-spondin precursor	Rattus norvegicus
MGC01386	3	Sialic acid binding lectin	Helix pomatia
MGC01388	3	Phospholipid-hydroperoxide glutathione peroxidase	Boophilus microplus
MGC01397	1	Zinc finger protein 228	Homo sapiens
MGC01398	4	Myosin essential light chain (Fragment)	Crassostrea gigas
MGC01406	2	Vitelline coat lysin M6 (Fragment)	Mytilus edulis
MGC01413	1	Testis-specific serine kinase 4	Mus musculus
MGC01414	2	Vitelline coat lysin M7 (Fragment)	Mytilus galloprovincialis
MGC01415	3	RNA binding motif protein 8a	Mus musculus
MGC01422	5	Myosin regulatory light chain, smooth muscle	Spisula sachalinensis
MGC01425	2	Beta-2 tubulin	Gadus morhua
MGC01429	1	ADP-ribosylation factor 2	Mus musculus
MGC01431	1	ATP-dependent RNA helicase A	Mus musculus
MGC01432	1	Angiotensin-converting enzyme (Fragment)	Gallus gallus
MGC01439	8	Small nuclear ribonucleoprotein-associated protein B	Macropus eugenii
MGC01446	3	Mytilus galloprovincialis hsc71 gene for heat shock cognate 71, exons 1-6	Mytilus galloprovincialis
MGC01449	1	Rab6	Aedes aegypti
MGC01453	1	Armadillo repeat containing 3	Xenopus tropicalis
MGC01455	24	Elongation factor 2	Aedes aegypti
MGC01465	4	Collectin-12	Bos taurus
MGC01470	1	Glucose-6-phosphate 1-dehydrogenase	Crassostrea gigas
MGC01480	1	Vitelline coat lysin M6 (Fragment)	Mytilus edulis
MGC01481	2	Mytilus galloprovincialis mRNA for twitchin, complete cds	Mytilus galloprovincialis
MGC01486	1	Cullin-associated and neddylation-dissociated 1	Danio rerio
MGC01491	1	Ficolin-2 precursor	Rattus norvegicus
MGC01511	5	Putative ATP synthase oligomycin sensitivity conferral protein	Graphocephala atropunctata
MGC01515	2	Small nuclear ribonucleoprotein G	Lysiphlebus testaceipes
MGC01516	1	Sea urchin Arp2	Hemicentrotus pulcherrimus
MGC01522	1	Acyl-Coenzyme A dehydrogenase, long chain	Xenopus tropicalis
MGC01526	1	Proliferation-inducing protein 44	Homo sapiens
MGC01530	2	Vitelline coat lysin M3=ACROSOMAL protein (Fragment)	Mytilus edulis
MGC01542	8	C-type lectin-1	Crassostrea gigas
MGC01549	3	Chloride intracellular channel 6	Rattus norvegicus
MGC01552	1	Vitelline coat lysin M3=ACROSOMAL protein (Fragment)	Mytilus edulis
MGC01554	51	Ribosomal protein S4 (Fragment)	Aequipecten irradians
MGC01560	7	Peptidylglycine alpha-hydroxylating monooxygenase	Procambarus clarkii
MGC01569	1	C-type lectin-1	Crassostrea gigas
MGC01582	1	Sel1 precursor DSM 684	Desulfuromonas acetoxidans DSM 684
MGC01587	1	Skeletrophin (Fragment)	Aedes aegypti
MGC01588	10	Ependymin related protein-1 tsingtauense	Branchiostoma belcheri tsingtauense
MGC01590	2	Twitchin	Mytilus galloprovincialis
MGC01604	4	26S proteasome non-ATPase regulatory subunit 1	Gallus gallus
MGC01612	1	Vitelline coat lysin M3=ACROSOMAL protein (Fragment)	Mytilus edulis
MGC01614	1	Calmodulin	Porphyra yezoensis
MGC01626	1	Prefoldin subunit 4	Homo sapiens
MGC01628	1	Arginine glutamic acid dipeptide (RE) repeats	Mus musculus
MGC01636	5	Valosin containing protein-1	Eisenia foetida
MGC01639	1	Thrombospondin type 1 repeat containing protein	Phytophthora cinnamomi
MGC01657	1	Perlucin	Haliotis laevigata
MGC01662	3	Mcl-1 ubiquitin ligase	Mus musculus
MGC01665	2	Exosome component 2	Homo sapiens
MGC01674	7	Endo-beta-1,4-glucanase	Ampullaria crossean
MGC01700	4	Ependymin related protein-1 tsingtauense	Branchiostoma belcheri tsingtauense
MGC01711	1	Beta-N-acetylhexosaminidase (strain A449)	Aeromonas salmonicida (strain A449)
MGC01719	1	Serine/threonine-protein kinase TAO2	Xenopus laevis
MGC01731	14	Elongation factor-1 gamma (Fragment)	Hypochilus thorelli
MGC01735	18	Myosinase-I (Fragment)	Todarodes pacificus
MGC01736	1	Dopamine beta hydroxylase (Fragment)	Homarus americanus
MGC01742	3	Insulin-like growth factor binding protein 5	Danio rerio
MGC01745	3	DBH-like monooxygenase protein 1 homolog precursor	Danio rerio
MGC01746	4	Sarcoplasmic calsium binding protein	Pseudocardium sybillae
MGC01749	1	Poly(A)-binding protein (Fragment)	Spisula solidissima
MGC01758	1	R-Ras3	Gallus gallus
MGC01771	2	Tis11 family protein	Crassostrea virginica
MGC01773	1	Iron-sulfur cluster assembly 1 homolog, mitochondrial precursor	Gallus gallus
MGC01777	1	Toll	Aedes aegypti
MGC01787	2	Transcription factor Rel 1	Crassostrea gigas
MGC01791	3	Exosome complex exonuclease RRP46	Homo sapiens
MGC01793	1	eukaryotic translation initiation factor 3, subunit 10 (theta), full insert sequence (Fragment)	Mus musculus
MGC01815	1	Eukaryotic translation initiation factor 5A	Branchiostoma belcheri
MGC01828	4	PDGF/VEGF factor-1 precursor	Drosophila melanogaster
MGC01833	1	Mytilus galloprovincialis HSP70 (HSP70) mRNA, complete cds	Mytilus galloprovincialis
MGC01845	1	Mitogen activated protein kinase kinase kinase 5, mapkkk5, mekk5	Aedes aegypti
MGC01855	3	Amplified in osteosarcoma	Danio rerio
MGC01877	1	Tnc protein	Mus musculus
MGC01885	1	Aspartyl-tRNA synthetase, mitochondrial precursor	Homo sapiens
MGC01891	1	Set1/Ash2 histone methyltransferase complex subunit ASH2	Homo sapiens
MGC01897	2	26S proteasome regulatory subunit rpn1	Aedes aegypti
MGC01901	4	Ubiquitin specific protease 52 (Fragment)	Xenopus tropicalis
MGC01907	2	calsyntenin 2	MGC01907
MGC01910	1	6-phosphogluconate dehydrogenase, decarboxylating	Tetraodon nigroviridis
MGC01917	2	solute carrier family 25 (mitochondrial carrier; phosphate carrier), member 3, full insert sequence	Mus musculus
MGC01918	1	NFX1-type zinc finger-containing protein 1	Homo sapiens
MGC01920	6	DEAD-box RNA-dependent helicase p68	Carassius auratus
MGC01929	1	P2X purinoceptor	Sparus aurata
MGC01935	1	Ribonucleoprotein Ro/SS-A-related protein SIR-1	Plesiocystis pacifica SIR-1
MGC01943	1	Copper amine oxidase	Nematostella vectensis
MGC01972	1	Myosin II heavy chain (Fragment)	Ilyanassa obsoleta
MGC01974	1	Remodeling and spacing factor 1	Homo sapiens
MGC01978	1	Ficolin-2 precursor	Rattus norvegicus
MGC01991	3	Calexcitin	Todarodes pacificus
MGC02011	1	Mytilus galloprovincialis partial hsc70 gene for heat shock cognate 70, exons 4-5	Mytilus galloprovincialis
MGC02018	1	Translation initiation factor eIF-2B subunit alpha/beta/delta-like protein	Homo sapiens
MGC02019	4	Mitochondrial import inner membrane translocase subunit TIM14	Drosophila melanogaster
MGC02024	2	Thrombospondin type 1 repeat containing protein	Phytophthora cinnamomi
MGC02030	1	Aminopeptidase Ey	Gallus gallus
MGC02033	9	CG17838-PD, isoform D	Drosophila melanogaster
MGC02036	2	Coatomer protein complex subunit alpha	Danio rerio
MGC02047	1	Mytilus galloprovincialis hsc71 gene for heat shock cognate 71, exons 1-6	Mytilus galloprovincialis
MGC02058	1	Small nuclear ribonucleoprotein D2-like protein	Chlamys farreri
MGC02072	1	Bifunctional 3prime-phosphoadenosine 5prime-phosphosulfate synthetase	Urechis caupo
MGC02086	1	Heat shock 70 kDa protein 12B	Homo sapiens
MGC02087	3	Myosin heavy chain (Fragment)	Mytilus galloprovincialis
MGC02093	1	Regulator of sex-limitation candidate 8	Mus musculus
MGC02096	8	Carboxypeptidase B	Astacus fluviatilis
MGC02106	10	DEC-1	Lymnaea stagnalis
MGC02120	5	Alpha-amylase	Corbicula fluminea
MGC02139	2	C-type lectin domain family 4 member M	Hylobates syndactylus
MGC02143	4	Collagen alpha-1(XII) chain precursor	Mus musculus
MGC02164	1	78kDa glucose regulated protein	Crassostrea gigas
MGC02168	1	Nuclear import 7 homolog	Danio rerio
MGC02172	1	Dopamine beta hydroxylase-like protein	Aplysia californica
MGC02176	7	Cellulase	Haliotis discus
MGC02188	1	CAMP responsive element binding protein-like (Fragment)	Crassostrea gigas
MGC02203	2	Thioester-containing protein	Chlamys farreri
MGC02208	2	UTP14, U3 small nucleolar ribonucleoprotein, homolog C	Homo sapiens
MGC02214	1	Cold shock domain containing E1, RNA-binding	Xenopus tropicalis
MGC02223	1	Mytilus edulis gene for endo-1,4-mannanase, exons 1-6	Mytilus edulis
MGC02225	15	Reductase-related protein	Aplysia californica
MGC02228	1	Cullin 4A	Homo sapiens
MGC02242	1	Nadp transhydrogenase	Aedes aegypti
MGC02252	1	Armadillo repeat-containing protein 8	Homo sapiens
MGC02253	1	Calmodulin	Strongylocentrotus intermedius
MGC02254	4	Elongation factor 2	Bos taurus
MGC02264	2	Plasminogen precursor	Rattus norvegicus
MGC02267	2	Heat shock cognate 71	Mytilus galloprovincialis
MGC02273	3	ATP synthase C subunit	Ixodes scapularis
MGC02276	9	Collagen alpha-1(XII) chain precursor	Homo sapiens
MGC02292	1	Tubulin, alpha 2	Danio rerio
MGC02301	4	Pan3 protein	Mus musculus
MGC02307	1	Cystathionine-beta-synthase	Xenopus tropicalis
MGC02327	1	Prefoldin subunit 4	Homo sapiens
MGC02329	2	Alpha-tubulin	Urechis caupo
MGC02335	7	Macrophage galactose-type C-type lectin 2	Mus musculus
MGC02341	6	Beta-tubulin	Crassostrea gigas
MGC02344	1	Ribosomal protein S9	Xenopus tropicalis
MGC02352	1	tRNA-splicing endonuclease subunit Sen2	Rattus norvegicus
MGC02354	1	Activin receptor type-2A precursor	Gallus gallus
MGC02359	1	Heterogeneous nuclear ribonucleoprotein (Fragment)	Drosophila simulans
MGC02371	1	Mytilus galloprovincialis partial hsc70 gene for heat shock cognate 70, exons 4-5	Mytilus galloprovincialis
MGC02372	2	ATP synthase subunit beta (Fragment)	Mytilus edulis
MGC02378	4	Ribosomal protein S18	Crassostrea gigas
MGC02383	1	Autophagy protein 5	Mus musculus
MGC02402	1	Bifunctional polynucleotide phosphatase/kinase	Homo sapiens
MGC02412	1	Cysteine-rich motor neuron 1 protein precursor	Danio rerio
MGC02419	1	Galectin 4-like protein transcript variant hannai	Haliotis discus hannai
MGC02425	17	Chitinase 1	Homo sapiens
MGC02426	1	tRNA-dihydrouridine synthase 3-like	Xenopus laevis
MGC02440	2	Probable transport protein Sec61 alpha subunit	Toxoptera citricida
MGC02441	1	Carboxylase:pyruvate/acetyl-coa/propionyl-coa	Aedes aegypti
MGC02445	3	Eukaryotic translation initiation factor 3, subunit 3 gamma	Rattus norvegicus
MGC02446	14	Small nuclear ribonucleoprotein sm d1	Aedes aegypti
MGC02452	1	Twitchin	Mytilus galloprovincialis
MGC02465	1	Ferritin	Hydra attenuata
MGC02504	1	Clathrin assembly protein AP180	Loligo pealeii
MGC02525	1	ATP synthase subunit alpha	Pinctada fucata
MGC02546	1	Pre-mRNA-splicing factor ATP-dependent RNA helicase PRP16	Bos taurus
MGC02574	1	Electron transport oxidoreductase	Aedes aegypti
MGC02586	1	Cell division protein kinase 5	Rattus norvegicus
MGC02600	1	Mytilus galloprovincialis partial hsc70 gene for heat shock cognate 70, exons 4-5	Mytilus galloprovincialis
MGC02605	1	Still life, putative	Aedes aegypti
MGC02613	1	1-phosphatidylinositol-4,5-bisphosphate phosphodiesterase beta-1	Bos taurus
MGC02622	1	Collagen IV alpha 1 chain (Fragment)	Anopheles gambiae
MGC02623	2	Hydroxysteroid dehydrogenase-like protein 2	Xenopus laevis
MGC02625	1	Small nuclear ribonucleoprotein D2-like protein	Chlamys farreri
MGC02628	3	Myosin heavy chain (Fragment)	Mytilus galloprovincialis
MGC02650	1	Protein pellino	Drosophila melanogaster
MGC02662	4	radixin, full insert sequence (Fragment)	Mus musculus
MGC02669	1	Mytilus galloprovincialis actin mRNA, complete cds	Mytilus galloprovincialis
MGC02675	3	Glucose dehydrogenase	Aedes aegypti
MGC02684	3	Elongation factor 1-alpha	Mytilus galloprovincialis
MGC02702	1	Importin 7	Danio rerio
MGC02728	1	Novel protein similar to vertebrate runt-related transcription factor 1; translocated to, 1	Danio rerio
MGC02732	1	P53 tumor suppressor-like protein	Mytilus edulis
MGC02737	1	Novel protein similar to vertebrate flavoprotein oxidoreductase MICAL3 (Fragment)	Danio rerio
MGC02743	2	Ribosomal protein S18	Crassostrea gigas
MGC02762	1	FERM domain-containing protein 8	Xenopus laevis
MGC02785	3	Endothelial differentiation-related factor 1	Homo sapiens
MGC02786	1	Cytochrome P450 2K5	Oncorhynchus mykiss
MGC02790	1	Nucleoside diphosphate kinase (strain NIH 2624)	Aspergillus terreus (strain NIH 2624)
MGC02794	1	Sialic acid binding lectin	Helix pomatia
MGC02808	2	Zinc finger protein-like protein	Arabidopsis thaliana
MGC02813	1	Sushi, nidogen and EGF-like domain-containing protein 1 precursor	Mus musculus
MGC02814	2	Elongation factor 1-alpha	Mytilus galloprovincialis
MGC02816	6	RNA-binding protein musashi/mRNA cleavage and polyadenylation factor I complex subunit HRP1	Aedes aegypti
MGC02825	2	Mannose receptor, C type 1	Homo sapiens
MGC02827	1	60S ribosomal protein L37a	Cryptochiton stelleri
MGC02831	1	EKN1	Xenopus tropicalis
MGC02837	4	Cct7-prov protein (Fragment)	Xenopus laevis
MGC02855	1	Protein O-mannosyl-transferase 2	Drosophila pseudoobscura
MGC02857	1	Sorting nexin-6	Homo sapiens
MGC02867	1	Eukaryotic translation initiation factor 3 subunit M	Danio rerio
MGC02873	1	Piwi-like protein 1	Homo sapiens
MGC02882	1	Fibulin-2 precursor	Mus musculus
MGC02885	1	Splicing factor 45	Homo sapiens
MGC02891	1	Cytochrome P450 2P1	Fundulus heteroclitus
MGC02898	3	Pedal retractor muscle myosin heavy chain (Fragment)	Mytilus galloprovincialis
MGC02899	2	Fibrinogen tsingtauense	Branchiostoma belcheri tsingtauense
MGC02900	1	60S acidic ribosomal protein P1	Drosophila melanogaster
MGC02901	2	Cytoplasmic dynein 1 heavy chain 1	Mus musculus
MGC02914	1	Elongation factor 1-alpha	Mytilus galloprovincialis
MGC02922	1	Elongation factor 1-alpha	Mytilus galloprovincialis
MGC02931	1	DEAD (Asp-Glu-Ala-Asp) box polypeptide 53	Xenopus tropicalis
MGC02948	3	Splicing factor 3a, subunit 3	Mus musculus
MGC02949	2	Tubulin, alpha 3A	Mus musculus
MGC02952	2	GTPase activating protein (SH3 domain) binding protein 2	Xenopus tropicalis
MGC02960	2	Mannose receptor, C type 1	Homo sapiens
MGC02970	6	Fibrinogen C domain containing 1	Homo sapiens
MGC02975	3	Polymerase (RNA) II (DNA directed) polypeptide C	Mus musculus
MGC02987	1	General transcription factor 3C polypeptide 1	Rattus norvegicus
MGC03023	2	ATP synthase subunit alpha	Pinctada fucata
MGC03039	1	Serine/threonine-protein kinase SNF1-like kinase 2	Mus musculus
MGC03051	1	Eukaryotic translation initiation factor 4A1	Rattus norvegicus
MGC03058	4	Latent-transforming growth factor beta-binding protein 2 precursor	Rattus norvegicus
MGC03116	1	Proliferating cell nuclear antigen	Aedes albopictus
MGC03165	4	Sialic acid binding lectin precursor	Cepaea hortensis
MGC03168	4	Chaperone protein	Geodia cydonium
MGC03171	1	Dopamine beta hydroxylase-like protein	Aplysia californica
MGC03187	1	Selenide, water dikinase	Drosophila melanogaster
MGC03191	2	Myelin basic protein expression factor 2, repressor (Fragment)	Mus musculus
MGC03195	2	Kruppel-like factor	Lehmannia valentiana
MGC03196	2	ETS-related transcription factor Elf-2	Homo sapiens
MGC03219	2	Glutaryl-CoA dehydrogenase, mitochondrial precursor (Fragment)	Sus scrofa
MGC03224	6	Neuron-specific staufen	Aplysia californica
MGC03226	3	Ficolin-2 precursor	Sus scrofa
MGC03246	5	ATP-dependent RNA helicase DDX42	Mus musculus
MGC03276	5	Peptidylglycine alpha hydroxylating mono-oxygenase	Schistosoma mansoni
MGC03278	2	Zinc finger SWIM domain-containing protein 4	Mus musculus
MGC03300	3	40S ribosomal protein S24 (Fragment)	Chlamys farreri
MGC03313	2	Zinc metalloproteinase nas-39 precursor	Caenorhabditis elegans
MGC03350	3	Ras-related protein Rab-27A	Rattus norvegicus
MGC03366	1	Leucine rich repeat containing 6	Xenopus tropicalis
MGC03376	1	Pol-like protein	Danio rerio
MGC03385	1	Beta integrin subunit	Biomphalaria glabrata
MGC03387	14	Eukaryotic translation initiation factor 3, subunit 5 epsilon, 47kDa (Fragment)	Xenopus tropicalis
MGC03401	1	MORC family CW-type zinc finger protein 2A	Mus musculus
MGC03427	1	Mytilus galloprovincialis hsc71 gene for heat shock cognate 71, exons 1-6	Mytilus galloprovincialis
MGC03433	1	90-kDa heat-shock protein (Fragment)	Suberites fuscus
MGC03437	1	Exportin 1, CRM1 homolog	Mus musculus
MGC03442	1	Formin Homology 2 Domain containing protein G3	Trichomonas vaginalis G3
MGC03447	1	Stromal antigen	Aedes aegypti
MGC03451	1	Titin a	Danio rerio
MGC03456	1	Eukaryotic translation initiation factor 3, subunit 9 eta, 116kDa	Homo sapiens
MGC03461	1	ATP-binding cassette sub-family F member 3	Rattus norvegicus
MGC03470	1	3-hydroxyisobutyrate dehydrogenase	Fugu rubripes
MGC03478	5	Ependymin-related protein tsingtauense	Branchiostoma belcheri tsingtauense
MGC03479	1	Multiple C2 and transmembrane domain-containing protein 1	Homo sapiens
MGC03496	1	Mytilus galloprovincialis partial hsc70 gene for heat shock cognate 70, exons 4-5	Mytilus galloprovincialis
MGC03514	1	GTPase, IMAP family member 4	Rattus norvegicus
MGC03515	3	20-hydroxysteroid dehydrogenase	Gallus gallus
MGC03523	5	Peritrophin	Aedes aegypti
MGC03525	6	C type lectin receptor C	Salmo salar
MGC03532	1	60 kDa SS-A/Ro ribonucleoprotein PS	Beggiatoa sp. PS
MGC03545	1	D-amino-acid oxidase	Mus musculus
MGC03551	2	Transmembrane matrix receptor MUP-4	Caenorhabditis elegans
MGC03553	4	Pyridoxal phosphate phosphatase PHOSPHO2	Bos taurus
MGC03554	1	Zinc finger protein	Ciona intestinalis
MGC03557	11	Inhibitor of apoptosis protein	Bombyx mori
MGC03558	1	Ring finger protein 28	Homo sapiens
MGC03566	10	Myeloid differentiation primary response factor 88	Gallus gallus
MGC03569	1	Pancreatic secretory granule membrane major glycoprotein GP2 precursor	Rattus norvegicus
MGC03577	2	Complement C1q-like protein 3 precursor	Mus musculus
MGC03581	1	Capping protein (Actin filament) muscle Z-line, alpha 2	Xenopus tropicalis
MGC03583	7	Cyclic AMP-regulated protein	Bombyx mori
MGC03586	1	Polymerase (RNA) III (DNA directed) polypeptide F, 39 kDa	Xenopus tropicalis
MGC03589	1	Metalloproteinase inhibitor 2 precursor	Cavia porcellus
MGC03596	4	35 kDa SR repressor protein	Homo sapiens
MGC03600	2	Rhamnose-binding lectin tsingtauense	Branchiostoma belcheri tsingtauense
MGC03602	5	Gelsolin	Suberites domuncula
MGC03603	1	Anaphase promoting complex subunit 11 homolog	Mus musculus
MGC03607	1	Tetratricopeptide repeat domain 12	Rattus norvegicus
MGC03611	1	Sialic acid binding lectin	Helix pomatia
MGC03613	1	Gimap9 protein (Fragment)	Mus musculus
MGC03615	1	GTPase, IMAP family member	Bos taurus
MGC03620	1	60 kDa heat shock protein, mitochondrial precursor	Homo sapiens
MGC03626	1	DNAation factor, alpha polypeptide	Danio rerio
MGC03632	1	Receptor mediated endocytosis protein 1, isoform c	Caenorhabditis elegans
MGC03635	7	Brix domain-containing protein 1	Mus musculus
MGC03639	2	Sialic acid binding lectin	Helix pomatia
MGC03640	2	Polymerase (RNA) II (DNA directed) polypeptide G	Xenopus tropicalis
MGC03643	1	Peroxisome assembly factor 1	Rattus norvegicus
MGC03649	1	Cytosine-specific methyltransferase	Brassica campestris
MGC03654	4	Coiled-coil domain-containing protein C6orf199	Homo sapiens
MGC03656	5	Ankyrin repeat domain-containing protein 49	Mus musculus
MGC03658	2	Ras-like GTP-binding protein RHO precursor	Aplysia californica
MGC03661	1	Nucleoside diphosphate kinase Nm23-SD6	Suberites domuncula
MGC03667	1	Zinc transporter ZIP9	Danio rerio
MGC03669	1	Ras oncogene	Bombyx mori
MGC03673	1	Tripartite motif protein L-TRIM	Lymnaea stagnalis
MGC03678	1	Organic cation transporter protein	Drosophila melanogaster
MGC03680	1	Endo-beta-1,4-glucanase	Ampullaria crossean
MGC03682	6	Eukaryotic translation initiation factor 4E-binding protein 1	Homo sapiens
MGC03689	1	Sialic acid binding lectin	Helix pomatia
MGC03690	2	24-kDa subunit of complex I (Fragment)	Homo sapiens
MGC03695	6	Calcium-dependent protein kinase C	Aplysia californica
MGC03696	4	Novel protein similar to vertebrate asialoglycoprotein receptor 2 (Fragment)	Danio rerio
MGC03699	1	ELAV 2-like protein	Aplysia californica
MGC03701	1	Pancreatic secretory granule membrane major glycoprotein GP2 precursor	Rattus norvegicus
MGC03708	1	Seryl-tRNA synthetase	Danio rerio
MGC03710	2	Sialic acid binding lectin	Helix pomatia
MGC03711	2	Intracellular fatty acid binding protein	Pacifastacus leniusculus
MGC03713	3	DNA double-strand break repair rad50 ATPase	Sulfolobus tokodaii
MGC03714	5	Alpha amylase A	Crassostrea gigas
MGC03719	1	DEAD/H (Asp-Glu-Ala-Asp/His) box polypeptide 10 (RNA helicase), full insert sequence (Fragment)	Mus musculus
MGC03720	4	Peptidyl-glycine alpha-amidating monooxygenase precursor	Rattus norvegicus
MGC03721	1	SP-A receptor subunit SP-R210 alphaS	Homo sapiens
MGC03726	9	Ependymin related protein-1 tsingtauense	Branchiostoma belcheri tsingtauense
MGC03730	3	Phospholipase A2 berus	Vipera berus berus
MGC03741	8	Miple	Drosophila melanogaster
MGC03747	1	Apoptosis regulator Bcl-2	Gallus gallus
MGC03749	4	Villin	Dictyostelium discoideum
MGC03755	6	Histone H1	Mytilus californianus
MGC03762	2	Perlucin	Haliotis laevigata
MGC03764	2	RNA-binding protein 7	Bos taurus
MGC03765	4	Calmodulin	Epinephelus akaara
MGC03768	2	Diacetyl/L-xylulose reductase	Xenopus tropicalis
MGC03770	3	Calmodulin	Metridium senile
MGC03774	6	C-type lectin 2	Anguilla japonica
MGC03778	1	U4/U6.U5 tri-snRNP-associated protein 2	Mus musculus
MGC03781	5	HRP130 protein	Chironomus tentans
MGC03784	1	Pre-mRNA-processing factor 40 homolog B	Mus musculus
MGC03785	2	DSBA-like thioredoxin domain containing protein, expressed subsp. japonica	Oryza sativa subsp. japonica
MGC03788	1	Inner mitochondrial membrane translocase	Aedes aegypti
MGC03790	1	Ras-related protein Rab-32	Sus scrofa
MGC03799	2	Sialic acid binding lectin	Helix pomatia
MGC03800	3	Sialic acid binding lectin	Helix pomatia
MGC03803	1	17-beta-hydroxysteroid dehydrogenase 14	Homo sapiens
MGC03807	1	Choline dehydrogenase	Mus musculus
MGC03812	2	Sialic acid binding lectin precursor	Cepaea hortensis
MGC03816	8	RNPC7 protein (Fragment)	Xenopus laevis
MGC03818	1	Psi neuronal apoptosis inhibitory protein (Fragment)	Homo sapiens
MGC03819	3	Calmodulin	Renilla reniformis
MGC03822	1	Dihydrodiol dehydrogenase (Dimeric), like	Danio rerio
MGC03826	1	Angiopoietin-1	Danio rerio
MGC03829	1	Skin calmodulin-related factor	Mus musculus
MGC03831	3	Pre-mRNA-splicing factor SLU7	Macaca fascicularis
MGC03838	13	Metalloproteinase inhibitor 3 precursor	Rattus norvegicus
MGC03848	3	Collagen alpha-1(XII) chain precursor	Mus musculus
MGC03849	2	Methyl-CpG-binding protein MeCP2	Xenopus laevis
MGC03852	3	Tubulin beta-1 chain	Manduca sexta
MGC03855	1	Glypican 1	Xenopus tropicalis
MGC03859	1	Transcription factor protein	Ciona intestinalis
MGC03860	8	Sialic acid binding lectin	Helix pomatia
MGC03868	5	Cellulase	Corbicula japonica
MGC03873	1	Cellulase	Haliotis discus
MGC03878	4	Astacin-like protein	Pinctada fucata
MGC03879	3	Tribbles homolog 1	Homo sapiens
MGC03881	1	RAS guanyl-releasing protein 4	Mus musculus
MGC03886	1	CREB-regulated transcription coactivator 1	Mus musculus
MGC03898	3	Ependymin-related protein tsingtauense	Branchiostoma belcheri tsingtauense
MGC03900	4	LIM protein	Mytilus edulis
MGC03912	1	Barrier-to-autointegration factor 1	Caenorhabditis elegans
MGC03913	2	Acyl carrier protein/NADH-ubiquinone oxidoreductase NDUFAB1/SDAP subunit	Aedes aegypti
MGC03917	3	C-type lectin 2	Anguilla japonica
MGC03920	1	GTPase, IMAP family member 4	Bos taurus
MGC03941	3	Dak protein (Fragment)	Xenopus tropicalis
MGC03943	7	Neurogenic locus notch homolog protein 2 precursor	Rattus norvegicus
MGC03947	1	Peptidoglycan recognition protein S1 precursor	Chlamys farreri
MGC03951	4	Sarcoplasmic calcium-binding protein	Patinopecten yessoensis
MGC03952	1	Trex	Anopheles gambiae
MGC03971	2	Ribonuclease Oy	Crassostrea gigas
MGC03980	2	Dopamine beta hydroxylase-like protein	Aplysia californica
MGC03984	3	Collagen alpha-1(XII) chain precursor	Homo sapiens
MGC03985	1	Mytilus galloprovincialis hsp70-1 gene for heat shock protein 70, clone lambdaMg70_II_4	Mytilus galloprovincialis
MGC03987	2	Mitochondrial-processing peptidase subunit beta, mitochondrial precursor	Bos taurus
MGC04007	1	HSP-90	Dicentrarchus labrax
MGC04021	4	Aggrecan core protein precursor	Bos taurus
MGC04024	2	Novel protein (Fragment)	Danio rerio
MGC04027	4	Lupus La protein homolog B	Xenopus laevis
MGC04032	4	Collagen alpha-1(XII) chain precursor	Homo sapiens
MGC04039	1	CCAAT/enhancer binding protein	Aplysia kurodai
MGC04043	1	Thrombospondin type 1 repeat-containing protein 2 precursor	Hydra magnipapillata
MGC04049	5	Tissue inhibitor of metalloproteinases 4	Fugu rubripes
MGC04051	1	Endozepine	Epinephelus coioides
MGC04063	3	Yolk ferritin precursor	Lymnaea stagnalis
MGC04064	3	Eukaryotic translation initiation factor 3 subunit M	Homo sapiens
MGC04066	1	Cadherin	Aedes aegypti
MGC04067	13	Alcohol dehydrogenase class 3	Branchiostoma lanceolatum
MGC04069	1	Rac GTPase	Xenopus laevis
MGC04074	2	Low density lipoprotein-related protein 1B variant (Fragment)	Homo sapiens
MGC04079	2	Gamma-secretase subunit aph-1	Aedes aegypti
MGC04082	8	Ci-Notch protein	Ciona intestinalis
MGC04089	3	Filamin1 (Fragment)	Drosophila melanogaster
MGC04090	1	Translation initiation factor eif-2b	Aedes aegypti
MGC04093	1	Kv3.1 potassium channel	Xenopus laevis
MGC04094	1	Probable O-sialoglycoprotein endopeptidase 2	Xenopus tropicalis
MGC04100	1	97 kDa heat shock protein	Strongylocentrotus franciscanus
MGC04102	5	C-type lectin A (Fragment)	Chlamys farreri
MGC04104	8	Pre-mRNA-splicing factor RBM22	Xenopus tropicalis
MGC04108	4	Hadh2-prov protein	Xenopus laevis
MGC04110	6	Superoxide dismutase [Cu-Zn] precursor	Megathura crenulata
MGC04112	6	Beta-hydroxybutyrate dehydrogenase	uncultured bacterium
MGC04124	3	Hemicentin-1 precursor	Homo sapiens
MGC04132	1	ADP ribosylation factor 3, putative	Leishmania major
MGC04136	6	Collagen alpha-1(XII) chain precursor	Homo sapiens
MGC04137	1	Protease m1 zinc metalloprotease (Fragment)	Aedes aegypti
MGC04140	1	Actin	Gregarina polymorpha
MGC04146	2	Calmodulin	Electrophorus electricus
MGC04151	1	Blastula protease-10	Paracentrotus lividus
MGC04154	1	Exosome component 7	Mus musculus
MGC04158	4	Talin-1	Gallus gallus
MGC04159	3	Glucose-regulated protein 94	Crassostrea gigas
MGC04167	9	Mannose receptor, C type 1	Homo sapiens
MGC04173	1	Notch1b	Danio rerio
MGC04174	2	Receptor-interacting serine-threonine kinase 2	Danio rerio
MGC04175	5	Suppression of tumorigenicity 13	Danio rerio
MGC04178	1	C-type lectin A (Fragment)	Chlamys farreri
MGC04184	1	40S ribosomal protein S24 (Fragment)	Chlamys farreri
MGC04190	1	NAD(P)H dehydrogenase, quinone 2	Bos taurus
MGC04209	4	Peptidoglycan recognition protein 2 precursor	Euprymna scolopes
MGC04212	1	Dynein heavy chain 7, axonemal	Homo sapiens
MGC04215	1	Calpain B	Gecarcinus lateralis
MGC04217	1	Lin-7 homolog C variant (Fragment)	Homo sapiens
MGC04218	1	Bat1	Ornithorhynchus anatinus
MGC04224	19	Polycomb group protein Pc	Drosophila melanogaster
MGC04227	3	11beta-hydroxysteroid dehydrogenase short form	Anguilla japonica
MGC04228	2	84kDa heat shock protein	Haliotis tuberculata
MGC04229	1	Mannose-binding endoplasmic reticulum-Golgi intermediate compartment lectin	Ixodes scapularis
MGC04239	1	SET and MYND domain-containing protein 5	Gallus gallus
MGC04244	1	SMEK homolog 2	Xenopus tropicalis
MGC04247	2	WSC domain protein	Aspergillus clavatus
MGC04248	5	Phospholipase A2 isozymes PA3A/PA3B/PA5	Heloderma suspectum
MGC04249	1	Peptidoglycan recognition protein short form	Biomphalaria glabrata
MGC04253	10	Calmodulin mutant SYNCAM9	Ostreococcus tauri
MGC04254	2	DNA-directed RNA polymerases I, II, and III subunit RPABC3	Mus musculus
MGC04263	1	Sorting nexin 3	Ixodes scapularis
MGC04264	2	Hepatocyte growth factor-regulated tyrosine kinase substrate	Xenopus tropicalis
MGC04267	3	Ficolin-2 precursor	Sus scrofa
MGC04270	1	Ficolin (Collagen/fibrinogen domain containing) 1	Homo sapiens
MGC04277	3	Transcription intermediary factor 1-beta	Homo sapiens
MGC04278	3	Next to BRCA1 gene 1 protein	Rattus norvegicus
MGC04288	1	Angiostatin	Mus musculus
MGC04292	1	HIV-1 Tat interactive protein 2, 30kDa	Bos taurus
MGC04295	2	Ependymin-related protein tsingtauense	Branchiostoma belcheri tsingtauense
MGC04301	3	Cytoplasmic actin (Fragment)	Pinctada fucata
MGC04306	5	Glutathione peroxidase (Fragment)	Danio rerio
MGC04315	11	78kDa glucose regulated protein	Crassostrea gigas
MGC04318	22	Tumor necrosis factor alpha-induced protein 6	Equus caballus
MGC04328	2	RNA-binding protein 38	Homo sapiens
MGC04329	7	Collagen alpha-1(XII) chain precursor	Homo sapiens
MGC04330	1	Tyrosine 3-monooxygenase/tryptophan 5-monooxygenase activation protein, epsilon polypeptide 2	Danio rerio
MGC04331	4	Kinesin-like protein protein 6	Caenorhabditis elegans
MGC04332	1	RING finger protein 213	Homo sapiens
MGC04333	2	Tripartite motif-containing protein 59	Mus musculus
MGC04337	1	Leucine-rich repeat-containing protein 61	Homo sapiens
MGC04338	1	G-protein coupled receptor	Aedes aegypti
MGC04340	20	SWI/SNF-related matrix-associated actin-dependent regulator of chromatin subfamily C member 2	Homo sapiens
MGC04341	2	C-type lectin-1	Crassostrea gigas
MGC04347	1	Probable glutamyl-tRNA(Gln) amidotransferase subunit B, mitochondrial precursor	Mus musculus
MGC04350	7	Estradiol 17-beta-dehydrogenase 12	Xenopus tropicalis
MGC04367	14	Exosome complex exonuclease RRP43	Homo sapiens
MGC04375	6	Septin-11	Homo sapiens
MGC04382	10	Centaurin-gamma-1A	Drosophila melanogaster
MGC04388	4	Notch homolog 1b	Danio rerio
MGC04395	1	Carboxypeptidase	Aedes aegypti
MGC04397	3	Ependymin-related protein tsingtauense	Branchiostoma belcheri tsingtauense
MGC04411	2	60 kDa SS-A/Ro ribonucleoprotein	Xenopus laevis
MGC04414	1	Nuclear cap binding protein subunit 2	Mus musculus
MGC04424	2	Cytochrome b5	Crassostrea gigas
MGC04428	1	RING finger protein 213	Homo sapiens
MGC04429	2	Sialic acid binding lectin	Helix pomatia
MGC04430	2	Dehydrogenase/reductase SDR family member 11 precursor	Gallus gallus
MGC04432	2	Calmodulin	Chlamydomonas incerta
MGC04436	2	Similar to tudor domain containing 3	Bos taurus
MGC04438	1	GTPase IMAP family member 4	Mus musculus
MGC04439	5	Ficolin 2 precursor	Halocynthia roretzi
MGC04440	9	NADH-ubiquinone oxidoreductase Fe-S protein 7	Bombyx mori
MGC04441	2	Chromodomain helicase DNA binding protein 1 (Fragment)	Aegolius funereus
MGC04443	2	C-type lectin (Fragment)	Danio rerio
MGC04444	1	Type II brain 4.1	Rattus norvegicus
MGC04449	2	Heat shock 70 kDa protein 12A	Mus musculus
MGC04450	2	ETS-family transcription factor	Chlamys farreri
MGC04455	2	Mediator of RNA polymerase II transcription subunit 20	Mus musculus
MGC04458	1	Inhibitor of apoptosis protein	Bombyx mori
MGC04459	1	ATP-binding cassette, sub-family C (CFTR/MRP), member 5	Mus musculus
MGC04462	2	Switch-associated protein 70	Mus musculus
MGC04470	1	Chitin synthase	Pinctada fucata
MGC04472	1	Heat shock protein HSP60 (Fragment)	Schistosoma mansoni
MGC04473	2	Dual oxidase	Meloidogyne incognita
MGC04479	1	Plasminogen precursor	Rattus norvegicus
MGC04481	2	Long-chain-fatty-acid--CoA ligase 3	Homo sapiens
MGC04485	1	Metallothionein 10-III	Mytilus galloprovincialis
MGC04489	2	C-type lectin domain family 4 member F	Rattus norvegicus
MGC04491	4	Tegumental antigen Sm20.8	Schistosoma mansoni
MGC04493	6	Fscn2 protein	Xenopus tropicalis
MGC04494	2	Phosphoribosylaminoimidazole carboxylase	Bombyx mori
MGC04495	1	Glyoxylate reductase/hydroxypyruvate reductase	Bombyx mori
MGC04497	1	Mib1 protein	Mus musculus
MGC04501	4	Fucolectin-6 precursor	Anguilla japonica
MGC04506	4	Ficolin A	Rattus norvegicus
MGC04508	1	R3H domain-containing protein 2	Bos taurus
MGC04513	1	Calponin/transgelin	Aedes aegypti
MGC04514	4	Aggrecan (Fragment)	Danio rerio
MGC04518	17	Fibrinogen C domain-containing protein 1	Xenopus tropicalis
MGC04526	1	Origin recognition complex subunit 2	Homo sapiens
MGC04531	5	Endo-1,4-beta-mannanase 1	Biomphalaria glabrata
MGC04532	3	26S protease regulatory subunit	Aedes aegypti
MGC04536	3	Calmodulin	Metridium senile
MGC04537	6	Novel protein similar to vertebrate nudix (Nucleoside diphosphate linked moiety X)-type motif 14	Danio rerio
MGC04539	1	Short-chain alcohol dehydrogenase-like protein (strain KCTC 2396)	Hahella chejuensis (strain KCTC 2396)
MGC04540	1	Sialic acid binding lectin	Helix pomatia
MGC04547	1	Annexin	Schistosoma mansoni
MGC04548	2	Tripartite motif-containing protein 71	Gallus gallus
MGC04568	1	TRAF and TNF receptor-associated protein	Homo sapiens
MGC04569	1	Eukaryotic translation initiation factor 5A	Danio rerio
MGC04573	6	Angiopoietin-4 precursor	Bos taurus
MGC04574	4	Transcription initiation factor TFIID subunit 8	Xenopus laevis
MGC04576	1	C-type lectin domain family 4 member F	Rattus norvegicus
MGC04578	10	Sialic acid binding lectin precursor	Cepaea hortensis
MGC04584	2	PDZ and LIM domain 3a	Danio rerio
MGC04588	1	Flotillin-2a	Danio rerio
MGC04594	1	Rho family GTPase	Fucus distichus
MGC04596	1	Septin	Xenopus tropicalis
MGC04603	5	Glucose-regulated protein 94	Crassostrea gigas
MGC04607	3	Calmodulin	Electrophorus electricus
MGC04608	1	Collagen alpha-1(XII) chain precursor	Mus musculus
MGC04610	3	Fibrinogen-like protein A precursor	Parastichopus parvimensis
MGC04613	1	Zinc finger protein	Ciona intestinalis
MGC04616	12	RING and PHD-finger domain-containing protein KIAA1542	Homo sapiens
MGC04622	2	Superoxide dismutase	Nematostella vectensis
MGC04632	1	Monocytic leukemia zinc finger protein	Danio rerio
MGC04641	1	Nuclear Y/CCAAT-box binding factor B subunit NF-YB	Xenopus laevis
MGC04645	2	ATP-dependent RNA helicase	Danio rerio
MGC04647	1	Fibrinogen tsingtauense	Branchiostoma belcheri tsingtauense
MGC04648	1	Cytochrome P450 2V1	Danio rerio
MGC04650	1	CNDP dipeptidase 2	Xenopus tropicalis
MGC04656	1	Transcription initiation factor TFIID subunit 11	Homo sapiens
MGC04662	7	Hatching gland-like XheI protein	Xenopus laevis
MGC04666	1	Sepiapterin reductase	Mus musculus
MGC04667	4	Sequestosome 1	Bos taurus
MGC04668	3	Neurogenic locus notch	Aedes aegypti
MGC04677	1	Skin mucus lectin	Nuchequula nuchalis
MGC04685	1	X-ray radiation resistance-associated protein 1	Mus musculus
MGC04686	1	Predicted protein (Fragment)	Nematostella vectensis
MGC04691	1	ATP-binding cassette, sub-family C (CFTR/MRP), member 5	Bos taurus
MGC04692	1	Kinesin-like protein protein 6	Caenorhabditis elegans
MGC04699	4	GTPase IMAP family member 4	Homo sapiens
MGC04705	2	Spectrin-like protein of the nuclear envelope and Golgi	Homo sapiens
MGC04713	9	Peptidoglycan recognition protein S1 precursor	Chlamys farreri
MGC04714	2	Fibrinogen-like protein A precursor	Parastichopus parvimensis
MGC04722	3	Incilarin A precursor	Incilaria fruhstorferi
MGC04725	3	Sialic acid binding lectin	Helix pomatia
MGC04726	3	Ankyrin-2	Homo sapiens
MGC04732	2	Immunoglobulin superfamily member 10 precursor	Mus musculus
MGC04734	2	C-type lectin-1	Crassostrea gigas
MGC04735	1	Sirtuin (Silent mating type information regulation 2 homolog) 5	Homo sapiens
MGC04736	2	Fatty acid-binding protein type 2	Fasciola hepatica
MGC04740	3	DEC-1	Lymnaea stagnalis
MGC04744	1	N-acetyltransferase 10	Homo sapiens
MGC04747	2	Cellulase	Corbicula japonica
MGC04752	3	NOTCH2 protein	Homo sapiens
MGC04755	1	Phd finger protein (Fragment)	Aedes aegypti
MGC04759	5	C-type lectin A (Fragment)	Chlamys farreri
MGC04763	3	JARID1A variant protein (Fragment)	Homo sapiens
MGC04769	1	Filamin isoform A	Drosophila melanogaster
MGC04773	1	Mytilus galloprovincialis partial hsc70 gene for heat shock cognate 70, exons 4-5	Mytilus galloprovincialis
MGC04775	1	Fibrinogen C domain-containing protein 1	Xenopus tropicalis
MGC04789	2	Gem-associated protein 8	Mus musculus
MGC04792	1	Seven-up protein (Fragment)	Cupiennius salei
MGC04793	5	Suppressor of Ty 6 homolog	Homo sapiens
MGC04794	1	14-3-3-like protein b (Fragment) subsp. indica	Oryza sativa subsp. indica
MGC04797	23	Succinate-CoA ligase, GDP-forming, alpha subunit	Danio rerio
MGC04808	2	EF-hand domain-containing protein D2	Rattus norvegicus
MGC04809	1	Fibrinogen tsingtauense	Branchiostoma belcheri tsingtauense
MGC04816	1	NOD-derived CD11c +ve dendritic cells cDNA, RIKEN full-length enriched library, clone:F630118I02 product:spinocerebellar ataxia 10 homolog (human), full insert sequence	Mus musculus
MGC04817	1	Beta chain spectrin	Aedes aegypti
MGC04820	3	AMBP protein precursor	Rattus norvegicus
MGC04821	1	Acetyl-CoA carboxylase	Gallus gallus
MGC04828	4	Srp72 protein (Fragment)	Danio rerio
MGC04833	2	Fucolectin-6 precursor	Anguilla japonica
MGC04836	1	Splicing factor 1	Danio rerio
MGC04841	1	FERM domain-containing protein 3	Homo sapiens
MGC04846	2	PB1 protein	Homo sapiens
MGC04848	2	E1a binding protein P400	Aedes aegypti
MGC04850	1	Elongator complex protein 1	Rattus norvegicus
MGC04856	1	Programmed cell death 6-interacting protein	Mus musculus
MGC04860	1	C-type lectin domain family 4 member M	Hylobates syndactylus
MGC04861	1	ATP-dependent RNA helicase DDX19A	Homo sapiens
MGC04868	1	Hepatic lectin	Gallus gallus
MGC04869	4	La-related protein 1	Mus musculus
MGC04875	1	Fibrinogen-like 2	Danio rerio
MGC04890	2	Titin a	Danio rerio
MGC04892	1	Thioredoxin domain-containing protein 3 homolog	Anthocidaris crassispina
MGC04895	1	Survival of motor neuron protein	Mus musculus
MGC04903	1	E3 ubiquitin-protein ligase UBR3	Mus musculus
MGC04908	5	Complement C1q-like protein 3 precursor	Mus musculus
MGC04911	2	Flagellar protofilament ribbon protein rib74	Strongylocentrotus purpuratus
MGC04918	1	Immune-related, lectin-like receptor 4	Danio rerio
MGC04922	1	P70 ribosomal protein S6 kinase	Artemia sanfranciscana
MGC04933	1	E3 ubiquitin-protein ligase RING2	Rattus norvegicus
MGC04936	5	Cytosolic phospholipase A2	Gallus gallus
MGC04937	1	RNA binding motif protein 28 variant (Fragment)	Homo sapiens
MGC04943	1	Myosin regulatory light chain 2, smooth muscle minor isoform	Gallus gallus
MGC04944	1	RBM25 protein	Homo sapiens
MGC04945	2	RAD50 protein (Fragment)	Gallus gallus
MGC04946	2	Cytochrome b5 domain-containing protein 1	Xenopus laevis
MGC04960	1	AT-rich interactive domain-containing protein 5B	Homo sapiens
MGC04962	1	F-box only protein 15	Mus musculus
MGC04965	2	Dopamine beta hydroxylase-like protein	Aplysia californica
MGC04971	1	GTPase, IMAP family member 4	Bos taurus
MGC04980	1	Chit3 protein	Crassostrea gigas
MGC04982	1	Glycine dehydrogenase [decarboxylating], mitochondrial precursor	Gallus gallus
MGC04988	5	Putative Rho family small GTP binding protein cdc42	Acyrthosiphon pisum
MGC04989	3	Phenylalanyl-tRNA synthetase alpha chain	Aedes aegypti
MGC05008	7	Chromodomain helicase DNA binding protein	Aedes aegypti
MGC05016	1	HemK methyltransferase family member 1	Mus musculus
MGC05021	1	Lectin-galC1 (Fragment)	Drosophila yakuba
MGC05024	7	Cytochrome C1	Aedes aegypti
MGC05027	1	Hormone receptor-like in 96	Aedes aegypti
MGC05029	3	Mps one binder kinase activator-like 2B	Bos taurus
MGC05032	1	Threonyl-tRNA synthetase	Aedes aegypti
MGC05037	2	Zinc finger protein	Ciona intestinalis
MGC05040	1	Splicing factor, arginine/serine-rich 2	Danio rerio
MGC05043	2	F-box and leucine-rich repeat protein 5	Mus musculus
MGC05047	1	TNF receptor-associated factor 2	Mus musculus
MGC05052	2	Cellulase	Haliotis discus
MGC05057	2	Hemolectin	Drosophila melanogaster
MGC05059	1	Sodium-and chloride-activated ATP-sensitive potassium channel	Aedes aegypti
MGC05062	3	Mosaic eyes	Danio rerio
MGC05063	1	Endonuclease-reverse transcriptase	Schistosoma mansoni
MGC05068	2	Calcium homeostasis endoplasmic reticulum protein variant (Fragment)	Homo sapiens
MGC05076	1	Calnexin	Crassostrea gigas
MGC05083	1	Wiskott-Aldrich syndrome protein family member 3	Mus musculus
MGC05092	1	Tudor domain-containing protein 7	Rattus norvegicus
MGC05095	1	Ezrin-radixin-moesin-binding phosphoprotein 50	Mus musculus
MGC05102	1	Alpha thalassemia/mental retardation syndrome X-linked	Homo sapiens
MGC05134	2	Ficolin 4	Halocynthia roretzi
MGC05141	4	Cadherin (Fragment)	Aedes aegypti
MGC05143	1	transforming growth factor beta 1 induced transcript 4, full insert sequence	Mus musculus
MGC05156	3	Selenium dependent salivary glutathione peroxidase	Ixodes scapularis
MGC05157	3	Neurogenic locus notch	Aedes aegypti
MGC05160	1	Endo-beta-1,4-glucanase	Ampullaria crossean
MGC05167	2	ADP,ATP carrier protein 1, mitochondrial, putative	Trypanosoma cruzi
MGC05169	2	Serine protease PC5-A	Rana esculenta
MGC05173	3	Microfibril-associated glycoprotein 4 precursor	Homo sapiens
MGC05174	1	Acetylcholine receptor subunit gamma precursor	Xenopus laevis
MGC05178	3	NADH dehydrogenase (Ubiquinone) Fe-S protein 8	Mus musculus
MGC05180	2	Cytochrome P450 17alpha-hydroxylase/17, 20-lyase	Branchiostoma belcheri
MGC05181	1	Mcl-1 ubiquitin ligase	Mus musculus
MGC05184	1	Serine/threonine-protein kinase PLK4	Homo sapiens
MGC05190	2	Splicing factor SRp54	Drosophila melanogaster
MGC05192	2	Nicotinic acetylcholine receptor subunit type F	Lymnaea stagnalis
MGC05198	3	Methylglutaconyl-CoA hydratase, mitochondrial precursor	Mus musculus
MGC05200	8	Ribosomal protein S3 (Fragment)	Crassostrea gigas
MGC05202	2	60 kDa SS-A/Ro ribonucleoprotein	Xenopus laevis
MGC05205	4	Carboxypeptidase	Aedes aegypti
MGC05207	4	Incilarin C precursor	Incilaria fruhstorferi
MGC05209	1	Fibrinogen C domain-containing protein 1-B	Xenopus laevis
MGC05220	1	C-type MBL-2 protein precursor	Oncorhynchus mykiss
MGC05223	4	Novel protein similar to vertebrate hexosaminidase A	Danio rerio
MGC05227	3	Mitochondrial ribosomal protein, L23, putative	Aedes aegypti
MGC05228	1	Phospholipase A-2-activating protein	Rattus norvegicus
MGC05229	1	Chaperonin containing TCP1, subunit 5	Xenopus tropicalis
MGC05239	1	Dendritic cell inhibitory receptor 2	Rattus norvegicus
MGC05254	1	Serine/threonine protein kinase	Aedes aegypti
MGC05266	2	Urotensin II receptor	Rattus norvegicus
MGC05268	2	Calmodulin	Strongylocentrotus intermedius
MGC05278	1	Spliceosome associated protein	Aedes aegypti
MGC05281	1	Pangolin (Fragment)	Tribolium castaneum
MGC05285	1	C-type lectin 1	Anguilla japonica
MGC05293	1	Polypeptide N-acetylgalactosaminyltransferase 5	Caenorhabditis elegans
MGC05294	1	Ependymin related protein-1 tsingtauense	Branchiostoma belcheri tsingtauense
MGC05297	1	Tetratricopeptide repeat protein 32	Mus musculus
MGC05302	1	Sigma-E factor negative regulatory protein RseA 12B01	Vibrio splendidus 12B01
MGC05307	1	Putative peroxidase RED65	Oceanobacter sp. RED65
MGC05308	4	Immune-associated nucleotide-binding protein 9	Mus musculus
MGC05312	1	Nucleolin	Xenopus laevis
MGC05319	1	UDP-glucuronate 4-epimerase 2	Arabidopsis thaliana
MGC05322	5	Moxd1 protein (Fragment)	Rattus norvegicus
MGC05336	2	Hsc70-interacting protein	Mus musculus
MGC05338	2	Linker histone-like protein H1M	Danio rerio
MGC05347	1	Spliceosome-associated-protein 114	Echinococcus multilocularis
MGC05350	1	Similar to interleukin enhancer binding factor 2	Bos taurus
MGC05356	1	AN1-type zinc finger protein 1	Homo sapiens
MGC05357	1	Macrophage stimulating 1 (Hepatocyte growth factor-like) variant (Fragment)	Homo sapiens
MGC05364	2	Kinesin light chain	Loligo pealeii
MGC05365	1	Collectin-12	Gallus gallus
MGC05366	2	Sorting nexin 2	Mus musculus
MGC05370	1	Transposase	Salmo salar
MGC05381	2	CXXC finger 1	Danio rerio
MGC05383	1	Dopamine beta hydroxylase-like protein	Aplysia californica
MGC05393	1	Thymosin beta	Triatoma infestans
MGC05394	1	Myosin heavy chain (Fragment)	Mytilus galloprovincialis
MGC05399	3	Insulin receptor precursor	Xenopus laevis
MGC05400	1	C-Jun N-terminal kinase JNK	Aplysia californica
MGC05402	1	Galactose-specific C-type lectin, putative	Aedes aegypti
MGC05403	2	HEAT repeat-containing protein 3	Homo sapiens
MGC05404	3	PR domain containing 4	Xenopus tropicalis
MGC05406	4	Ependymin-related protein tsingtauense	Branchiostoma belcheri tsingtauense
MGC05410	2	DNA topoisomerase 2 (Fragment)	Mus musculus
MGC05413	4	Dbnl-prov protein	Xenopus laevis
MGC05415	1	Iron regulatory protein 1	Manduca sexta
MGC05432	5	Headcase protein	Drosophila melanogaster
MGC05446	1	Chitinase domain-containing protein 1 precursor	Xenopus tropicalis
MGC05448	1	Wiskott-Aldrich syndrome protein homolog 1	Schizosaccharomyces pombe
MGC05453	1	CDKL2 protein	Bos taurus
MGC05461	4	Regucalcin	Xenopus laevis
MGC05471	1	Transcription elongation factor SPT5	Drosophila melanogaster
MGC05475	4	Dopamine beta hydroxylase-like protein	Aplysia californica
MGC05476	11	Collagen alpha-1(XII) chain precursor	Homo sapiens
MGC05477	1	Exosome component 4	Xenopus tropicalis
MGC05480	1	Tyrosine-protein phosphatase non-receptor type 11	Gallus gallus
MGC05483	1	3-hydroxybutyrate dehydrogenase type 2	Mus musculus
MGC05494	1	ATP-binding cassette sub-family G member 5	Homo sapiens
MGC05497	1	C-type MBL-2 protein precursor	Oncorhynchus mykiss
MGC05502	1	Propionyl-Coenzyme A carboxylase, alpha polypeptide	Danio rerio
MGC05505	1	Probable ubiquitin carboxyl-terminal hydrolase FAF-X	Homo sapiens
MGC05511	1	Ras-like protein family member 12	Danio rerio
MGC05512	2	DNA polymerase zeta catalytic subunit	Mus musculus
MGC05515	2	Coracle protein, putative	Aedes aegypti
MGC05517	2	Sushi, nidogen and EGF-like domain-containing protein 1 precursor	Homo sapiens
MGC05518	1	Programmed cell death 2	Danio rerio
MGC05527	1	Sialic acid binding lectin	Helix pomatia
MGC05531	2	Chaperonin containing TCP1, subunit 5	Xenopus tropicalis
MGC05532	1	C-type lectin A (Fragment)	Chlamys farreri
MGC05535	1	Sialic acid binding lectin	Helix pomatia
MGC05539	3	STIP	Pimephales promelas
MGC05550	1	Aggrecan core protein precursor	Mus musculus
MGC05555	3	Cellulase	Corbicula japonica
MGC05566	3	Splicing factor, arginine/serine-rich 4 variant (Fragment)	Homo sapiens
MGC05577	1	E75 nuclear receptor	Gecarcinus lateralis
MGC05580	1	Lysosomal alpha-mannosidase (Fragment)	Aedes aegypti
MGC05581	1	Myosin (Fragment)	Patinopecten yessoensis
MGC05586	1	Filamin-C	Mus musculus
MGC05602	1	Pol polyprotein (Fragment)	Schistosoma mansoni
MGC05603	2	Elongation factor 1-alpha	Aedes aegypti
MGC05606	1	PAB-dependent poly(A)-specific ribonuclease subunit 2	Gallus gallus
MGC05619	2	Calmodulin	Strongylocentrotus intermedius
MGC05624	1	C-type lectin domain family 4 member G	Mus musculus
MGC05625	1	Suppressor of Ty 3 homolog	Xenopus tropicalis
MGC05627	1	Purple acid phosphatase, putative	Aedes aegypti
MGC05630	3	Eukaryotic translation initiation factor 5 (Fragment)	Schistosoma mansoni
MGC05646	1	Variable lymphocyte receptor B	Eptatretus stoutii
MGC05648	1	Plasminogen	Danio rerio
MGC05656	3	Mrc1-prov protein	Xenopus laevis
MGC05657	1	Sorting nexin 4	Danio rerio
MGC05659	1	Bifunctional aminoacyl-tRNA synthetase	Homo sapiens
MGC05673	1	JNK-interacting protein 3	Drosophila pseudoobscura
MGC05674	1	Polycomb complex protein BMI-1-A	Xenopus laevis
MGC05675	1	N(6)-adenine-specific DNA methyltransferase 2	Xenopus laevis
MGC05676	3	Ependymin related protein-1 tsingtauense	Branchiostoma belcheri tsingtauense
MGC05677	6	FIBCD1 protein (Fragment)	Homo sapiens
MGC05683	1	Succinate dehydrogenase cytochrome B small subunit tsingtauense	Branchiostoma belcheri tsingtauense
MGC05685	2	Activating signal cointegrator 1 complex subunit 3	Homo sapiens
MGC05693	3	Esrom	Danio rerio
MGC05696	4	U2 snRNP auxiliary factor small subunit	Homo sapiens
MGC05703	1	Alpha-amylase	Corbicula fluminea
MGC05704	1	Mediator of RNA polymerase II transcription subunit 7	Danio rerio
MGC05705	1	ATP-dependent RNA helicase	Danio rerio
MGC05711	1	Heat shock protein 90kDa alpha (Cytosolic), class B member 1	Xenopus tropicalis
MGC05715	4	Apoptotic chromatin condensation inducer in the nucleus	Homo sapiens
MGC05724	1	RING finger protein C1orf164 homolog	Mus musculus
MGC05730	4	Tyrosine-protein phosphatase non-receptor type 1	Homo sapiens
MGC05734	1	E4f1-prov protein (Fragment)	Xenopus tropicalis
MGC05748	1	Complement component 3-like protein	Carcinoscorpius rotundicauda
MGC05754	3	Calmodulin-like protein 1	Fasciola hepatica
MGC05765	1	SCL75 protein	Xenopus laevis
MGC05769	1	SnRNP core protein SMX5d (Fragment)	Mus musculus
MGC05777	3	Eukaryotic translation initiation factor 3 subunit 4	Danio rerio
MGC05779	1	Possible secreted protease HTCC2516	Oceanicola granulosus HTCC2516
MGC05793	1	Caspase-9	Oncorhynchus mykiss
MGC05795	1	Cytoplasmic dynein 1 light intermediate chain 2	Mus musculus
MGC05796	1	Endophilin-B1	Bos taurus
MGC05815	1	Proline-serine-threonine phosphatase-interacting protein 1	Mus musculus
MGC05817	1	Cell division protein kinase 9-B	Xenopus laevis
MGC05819	1	Calreticulin precursor	Schistosoma mansoni
MGC05820	1	Ankyrin repeat domain-containing protein 17	Mus musculus
MGC05826	1	T-complex protein 1 subunit eta	Gallus gallus
MGC05831	6	Collagen alpha-1(VIII) chain precursor	Gallus gallus
MGC05834	1	Collagen alpha-1(XV) chain precursor	Mus musculus
MGC05836	1	Zinc finger CCHC domain-containing protein 4	Homo sapiens
MGC05841	11	Very low-density lipoprotein receptor isoform 1	Bombyx mori
MGC05846	1	RNA methyltransferase-like protein 1	Homo sapiens
MGC05853	1	Mytilus galloprovincialis partial hsc70 gene for heat shock cognate 70, exons 4-5	Mytilus galloprovincialis
MGC05854	3	U2 small nuclear ribonucleoprotein, putative	Aedes aegypti
MGC05856	1	Sialic acid binding lectin precursor	Cepaea hortensis
MGC05866	1	Methionine aminopeptidase	Drosophila melanogaster
MGC05869	1	Collagen alpha-1(XII) chain precursor	Homo sapiens
MGC05870	2	Hippocalcin	Aedes aegypti
MGC05876	1	40S ribosomal protein S4-like protein	Schistosoma mansoni
MGC05880	2	Chaperonin	Aedes aegypti
MGC05881	1	C-type MBL-2 protein precursor	Oncorhynchus mykiss
MGC05894	3	Transcription initiation factor TFIID subunit 9	Mus musculus
MGC05896	1	SNA2	Patella vulgata
MGC05908	1	Leucine-rich repeat serine/threonine-protein kinase 1	Homo sapiens
MGC05916	1	Sialic acid binding lectin precursor	Cepaea hortensis
MGC05919	4	C-type lectin A (Fragment)	Chlamys farreri
MGC05920	2	Phenylalanine tRNA synthetase like beta subunit	Xenopus tropicalis
MGC05923	1	Egalitarian	Drosophila melanogaster
MGC05924	4	Macrophage galactose N-acetyl-galactosamine specific lectin 1 (Fragment)	Mus musculus
MGC05929	1	Violaxanthin de-epoxidase, chloroplast precursor	Nicotiana tabacum
MGC05937	1	GR AF-1 specific histone deacetylase (Fragment)	Homo sapiens
MGC05953	2	Fumarylacetoacetate hydrolase domain-containing protein 1	Bos taurus
MGC05961	1	1,2-dihydroxy-3-keto-5-methylthiopentene dioxygenase 4	Arabidopsis thaliana
MGC05971	1	Carbonyl reductase [NADPH] 1	Bos taurus
MGC05974	1	Transcription factor	Anopheles gambiae
MGC05976	1	Procollagen-proline, 2-oxoglutarate 4-dioxygenase (Proline 4-hydroxylase), alpha polypeptide I	Homo sapiens
MGC05980	1	MYST3 protein	Homo sapiens
MGC05983	2	Myosin heavy chain (Fragment)	Mytilus galloprovincialis
MGC05991	2	Carbonic anhydrase precursor	Tridacna gigas
MGC05993	1	PEX10 protein	Homo sapiens
MGC05994	1	5prime-3prime exoribonuclease 2 (Fragment)	Xenopus tropicalis
MGC05997	1	Svil protein (Fragment)	Danio rerio
MGC06001	1	Muscle M-line assembly protein unc-89	Caenorhabditis elegans
MGC06007	1	Kinesin-like protein KIF9	Homo sapiens
MGC06008	2	Hepatic lectin	Gallus gallus
MGC06016	2	Cytochrome P450-related ptotein	Crassostrea gigas
MGC06021	1	Protein lunapark	Homo sapiens
MGC06024	1	Perlucin	Haliotis laevigata
MGC06026	2	Spectrin alpha chain	Drosophila melanogaster
MGC06040	1	C-type lectin A (Fragment)	Chlamys farreri
MGC06041	2	Stress-induced-phosphoprotein 1	Xenopus tropicalis
MGC06046	1	Transcription elongation factor B (SIII), polypeptide 1	Xenopus tropicalis
MGC06056	2	Oligonucleotide/oligosaccharide-binding fold-containing protein 2A	Danio rerio
MGC06057	2	Nervous system adducin	Aplysia californica
MGC06058	2	Fcn1 protein	Xenopus tropicalis
MGC06061	1	BTB/POZ domain-containing protein KCTD7	Gallus gallus
MGC06064	2	C-type lectin domain family 4 member K	Mus musculus
MGC06067	2	P21-activated protein kinase 1 Dpak1	Drosophila melanogaster
MGC06085	3	Probable 39S ribosomal protein L24, mitochondrial precursor	Drosophila melanogaster
MGC06089	1	Leucine-rich repeat containing protein	Leptospira interrogans
MGC06090	1	Protein sel-1 homolog 1 precursor	Homo sapiens
MGC06098	1	Mediator of RNA polymerase II transcription subunit 6	Homo sapiens
MGC06104	1	Putative malate dehydrogenase 1B	Branchiostoma floridae
MGC06105	4	ADP-ribosylation factor 4	Xenopus laevis
MGC06107	1	Myosin-RhoGAP protein, Myr 7	Rattus norvegicus
MGC06110	2	Cytoplasmic aspartate aminotransferase	Crassostrea gigas
MGC06119	1	Protein phosphatase 1B2 53 kDa isoform	Rattus norvegicus
MGC06123	1	Sperm flagellar protein 2	Homo sapiens
MGC06125	2	Ubiquitin-activating enzyme E1	Xenopus laevis
MGC06129	2	Myosin VI (Fragment)	Chlamys farreri
MGC06131	1	Immune-associated nucleotide-binding protein 9	Mus musculus
MGC06133	3	Nucleoside diphosphate kinase homolog 5	Homo sapiens
MGC06145	2	Novel protein similar to vertebrate Jumonji, AT rich interactive domain 1B	Danio rerio
MGC06146	1	Transcription intermediary factor 1-beta	Homo sapiens
MGC06156	1	Complement component 1 Q subcomponent-binding protein, mitochondrial precursor	Rattus norvegicus
MGC06163	2	Novel protein similar to vertebrate CREB binding protein	Danio rerio
MGC06169	1	Ribosome biogenesis protein BMS1 homolog	Homo sapiens
MGC06170	2	Sialic acid binding lectin	Helix pomatia
MGC06173	1	14-3-3C1 protein	Oncorhynchus mykiss
MGC06177	1	Scrib protein	Mus musculus
MGC06178	1	Fibrinogen C domain containing 1	Homo sapiens
MGC06183	2	Valosin containing protein	Danio rerio
MGC06196	1	P63/p73-like protein	Mytilus edulis
MGC06205	2	E3 ubiquitin-protein ligase SIAH1	Homo sapiens
MGC06209	1	U6 snRNA-associated Sm-like protein LSm5	Mus musculus
MGC06216	1	Nuclear transcription factor Y subunit beta	Petromyzon marinus
MGC06219	4	Chitinase 1	Xenopus tropicalis
MGC06226	1	General transcription factor 3C polypeptide 6	Homo sapiens
MGC06230	3	eukaryotic translation initiation factor 3, subunit 10 (theta), full insert sequence (Fragment)	Mus musculus
MGC06232	1	Mytilus edulis gene for endo-1,4-mannanase, exons 1-6	Mytilus edulis
MGC06238	1	Delta(3,5)-Delta(2,4)-dienoyl-CoA isomerase, mitochondrial precursor	Rattus norvegicus
MGC06244	4	Elongation factor 1-alpha	Xenopus laevis
MGC06249	2	Endo-beta-1,4-glucanase	Ampullaria crossean
MGC06250	1	GTPase IMAP family member 5	Homo sapiens
MGC06261	1	Calcium and integrin-binding protein 1	Aedes aegypti
MGC06269	1	Thioredoxin reductase 1	Danio rerio
MGC06272	2	Angiostatin	Mus musculus
MGC06278	1	Nucleoporin-like 2	Danio rerio
MGC06290	10	C-type lectin B (Fragment)	Chlamys farreri
MGC06295	1	Chromodomain helicase DNA binding protein 1	Mus musculus
MGC06297	2	Sialic acid binding lectin	Helix pomatia
MGC06302	2	Phospholipase A2 homolog 1 scutatus	Notechis scutatus scutatus
MGC06305	2	E3 ubiquitin-protein ligase MIB1	Homo sapiens
MGC06307	2	RuvB-like 1	Xenopus laevis
MGC06312	1	ETS-family transcription factor	Chlamys farreri
MGC06324	2	Methyltransferase FkbM family (strain IMS101)	Trichodesmium erythraeum (strain IMS101)
MGC06331	2	AP-3 complex subunit beta-2	Mus musculus
MGC06333	1	Tetratricopeptide repeat protein 18	Macaca fascicularis
MGC06338	2	Ferredoxin NADP+ reductase	Schistosoma mansoni
MGC06347	1	Sialic acid binding lectin	Helix pomatia
MGC06350	1	Apoptosis-stimulating of p53 protein 1	Mus musculus
MGC06352	1	C-type lectin 1	Anguilla japonica
MGC06359	1	Fibroblast growth factor receptor	Branchiostoma belcheri
MGC06364	1	Heat shock protein 70	Pocillopora damicornis
MGC06366	1	Smap1	Aedes aegypti
MGC06383	1	Fucolectin-6 precursor	Anguilla japonica
MGC06386	1	Symplekin	Mus musculus
MGC06389	1	Calcyphosine	Halichondria okadai
MGC06395	1	Transcription elongation factor SPT6	Danio rerio
MGC06415	1	Cytochrome P450, family 4, subfamily f, polypeptide 39	Mus musculus
MGC06418	1	Glycyl-tRNA synthetase	Bombyx mori
MGC06421	6	Protein CIAO1	Mus musculus
MGC06423	1	Probable L-threonine 3-dehydrogenase	Pyrococcus furiosus
MGC06425	1	Beta actin	Pacifastacus leniusculus
MGC06440	2	Temptin precursor	Aplysia californica
MGC06442	1	GTPase IMAP family member 4	Homo sapiens
MGC06458	2	Tenascin precursor	Mus musculus
MGC06461	1	Probable histone-lysine N-methyltransferase ASH1L	Mus musculus
MGC06468	1	Sorbitol dehydrogenase	Rattus norvegicus
MGC06471	3	Myosin (Fragment)	Patinopecten yessoensis
MGC06473	1	E3 ubiquitin-protein ligase UBR2	Homo sapiens
MGC06474	1	Hydroxymethylbilane synthase-like	Danio rerio
MGC06475	2	Eukaryotic translation initiation factor 2 subunit 1	Xenopus tropicalis
MGC06485	1	Guanine nucleotide binding protein-like 2	Danio rerio
MGC06492	1	Zinc phosphodiesterase ELAC protein 2	Mus musculus
MGC06495	1	RING finger protein 170	Xenopus laevis
MGC06499	1	E3 ubiquitin-protein ligase Bre1	Drosophila melanogaster
MGC06503	1	Sialic acid binding lectin precursor	Cepaea hortensis
MGC06505	3	Nuclear factor erythroid derived 2-like 1	Fugu rubripes
MGC06511	2	CG15015-PA, isoform A	Drosophila melanogaster
MGC06517	1	Calcyphosine	Halichondria okadai
MGC06523	1	Variable lymphocyte receptor diversity region (Fragment)	Petromyzon marinus
MGC06527	1	Beta-H spectrin (Fragment)	Drosophila melanogaster
MGC06530	5	Putative multidrug resistance protein 1 (Fragment)	Brachidontes pharaonis
MGC06537	1	G patch domain containing 1 (Fragment)	Xenopus tropicalis
MGC06546	3	GTPase, IMAP family member 4	Rattus norvegicus
MGC06547	1	Mucin-like protein 1	Ctenocephalides felis
MGC06549	1	ATP-dependent RNA helicase	Aedes aegypti
MGC06572	2	Thioester-containing protein	Chlamys farreri
MGC06578	1	MORC family CW-type zinc finger 3	Homo sapiens
MGC06588	2	Dyskerin (Fragment)	Phoronis ijimai
MGC06593	4	Flavohemoglobin PCC 8106	Lyngbya sp. PCC 8106
MGC06597	1	PB1 protein (Fragment)	Bos taurus
MGC06598	3	Cell division cycle and apoptosis regulator protein 1	Mus musculus
MGC06601	1	Heat shock 70 kDa protein 14	Bos taurus
MGC06612	1	High mobility group B3b protein	Xenopus laevis
MGC06617	2	Alpha catenin	Lytechinus variegatus
MGC06619	2	metallothionein-I activator, full insert sequence	Mus musculus
MGC06626	1	Sushi, nidogen and EGF-like domain-containing protein 1 precursor	Homo sapiens
MGC06637	2	AP-3 complex subunit delta-1	Mus musculus
MGC06640	3	D-erythrulose reductase	Gallus gallus
MGC06652	1	Condensin complex subunit 1	Mus musculus
MGC06657	1	Pre-mRNA-processing-splicing factor 8	Mus musculus
MGC06658	1	Ficolin-2 precursor	Rattus norvegicus
MGC06659	1	Tyrosine-protein kinase shark	Aedes aegypti
MGC06660	1	Ficolin 2 precursor	Halocynthia roretzi
MGC06661	2	Protein odr-4 homolog	Xenopus tropicalis
MGC06671	2	Ankyrin repeat domain-containing protein 44	Homo sapiens
MGC06679	1	Peptidyl-prolyl cis-trans isomerase B precursor	Gallus gallus
MGC06687	1	Wiskott-Aldrich syndrome protein	Homo sapiens
MGC06692	3	snRNA-activating protein complex subunit 1	Macaca fascicularis
MGC06696	1	Techylectin-5A precursor	Tachypleus tridentatus
MGC06700	1	Methionine aminopeptidase 1D, mitochondrial precursor	Mus musculus
MGC06705	1	CDK5 regulatory subunit associated protein 1	Xenopus tropicalis
MGC06709	1	Bifunctional aminoacyl-tRNA synthetase	Homo sapiens
MGC06710	1	Kinesin-like protein Kif1b alpha	Danio rerio
MGC06713	1	Structural maintenance of chromosome protein	Dictyostelium discoideum
MGC06730	1	U1 small nuclear ribonucleoprotein 70 kd	Aedes aegypti
MGC06741	1	Hydroxyindole O-methyltransferase	Gallus gallus
MGC06760	1	Cellulase	Haliotis discus
MGC06762	1	Regulator of nonsense transcripts 2	Homo sapiens
MGC06766	2	NF-kappa-B inhibitor-interacting Ras-like protein 2	Danio rerio
MGC06789	2	D-lactate dehydrogenase	Octopus vulgaris
MGC06791	1	Zinc finger protein 593 homolog	Drosophila melanogaster
MGC06793	1	Novel protein similar to vertebrate methylmalonic aciduria (Cobalamin deficiency) type B	Danio rerio
MGC06796	1	Putative inhibitor of apoptosis	Sus scrofa
MGC06797	1	RNA-binding 1-like protein	Ilyanassa obsoleta
MGC06801	1	Histone deacetylase 11	Mus musculus
MGC06804	1	Neuropeptide FMRFamide precursor	Mytilus edulis
MGC06809	1	Ribosomal protein S6 kinase 2 alpha	Gallus gallus
MGC06828	1	Hyou1 protein (Fragment)	Xenopus tropicalis
MGC06833	1	Glycine C-acetyltransferase	Xenopus tropicalis
MGC06834	1	Endonuclease-reverse transcriptase	Schistosoma mansoni
MGC06835	2	Centrin 1	Elaphodus cephalophus
MGC06841	1	Actin-related protein 6	Homo sapiens
MGC06842	1	Cellulase	Haliotis discus
MGC06854	1	Fibrinogen C domain-containing protein 1	Mus musculus
MGC06855	1	excision repair cross-complementing rodent repair deficiency, complementation group 2, full insert sequence	Mus musculus
MGC06860	4	Caspase-8	Oryzias latipes
MGC06866	1	C-type lectin A (Fragment)	Chlamys farreri
MGC06872	1	Conserved oligomeric Golgi complex component 7	Homo sapiens
MGC06876	2	LIM domain-binding protein, putative (Fragment)	Aedes aegypti
MGC06877	1	Cytochrome b5	Crassostrea gigas
MGC06881	1	Transcriptional intermediary factor 1 alpha	Danio rerio
MGC06884	1	Heat shock 70 kDa protein 12B	Mus musculus
MGC06898	2	Dopamine beta hydroxylase-like protein	Aplysia californica
MGC06906	1	Transcriptional intermediary factor 1 alpha	Danio rerio
MGC06917	1	Tubulin folding cofactor D	Xenopus tropicalis
MGC06919	1	Ribosomal protein S3e	Scarabaeus laticollis
MGC06920	2	Ferritin	Dermacentor albipictus
MGC06924	1	Thiamin pyrophosphokinase 1	Homo sapiens
MGC06928	1	FACT complex subunit SSRP1	Xenopus laevis
MGC06935	1	Tnrc6a protein	Mus musculus
MGC06936	1	Serine/threonine kinase 10	Xenopus tropicalis
MGC06945	1	Sialic acid binding lectin precursor	Cepaea hortensis
MGC06959	1	Exosomal core protein CSL4	Bos taurus
MGC06965	1	Scaffold attachment factor B1	Homo sapiens
MGC06967	1	C-type lectin	Chlamys farreri
MGC06970	1	Sodium/potassium/calcium exchanger 6 precursor	Rattus norvegicus
MGC06973	2	Serum lectin isoform 1 precursor	Verasper variegatus
MGC06976	1	Stress-induced-phosphoprotein 1	Homo sapiens
MGC06978	1	Leucine-rich repeat transmembrane neuronal protein 3 precursor	Homo sapiens
MGC06986	1	Neuronal acetylcholine receptor subunit beta-3 precursor	Gallus gallus
MGC06989	2	Dynein heavy chain 5, axonemal	Homo sapiens
MGC06996	1	Endonuclease/reverse transcriptase	Branchiostoma floridae
MGC07001	1	Pitx homolog	Asterina pectinifera
MGC07012	1	Smad4 protein (Fragment)	Xenopus tropicalis
MGC07013	1	Ribosomal protein L23A	Bombyx mori
MGC07014	1	Cephalotocin receptor 1	Octopus vulgaris
MGC07016	1	Heterochromatin protein 1 alpha	Xenopus laevis
MGC07024	3	Protocadherin gamma A10	Mus musculus
MGC07025	1	Heat shock 70 kDa protein 12A	Mus musculus
MGC07034	1	Trh1 protein	Danio rerio
MGC07037	1	Dynein heavy chain 6, axonemal	Homo sapiens
MGC07038	2	Novel protein similar to vertebrate asialoglycoprotein receptor 2 (Fragment)	Danio rerio
MGC07041	1	Peptidyl-prolyl cis-trans isomerase	Drosophila melanogaster
MGC07055	2	Calmodulin	Strongylocentrotus intermedius
MGC07065	1	Thimet oligopeptidase	Mus musculus
MGC07067	1	Nephrocystin-4	Mus musculus
MGC07069	1	Fibrinogen-like protein A precursor	Parastichopus parvimensis
MGC07072	1	Mct-1 protein	Aedes aegypti
MGC07073	1	Complement component C3	Strongylocentrotus purpuratus
MGC07076	1	Anaphase promoting complex subunit 10	Bombyx mori
MGC07083	2	Cut-like homeobox 1	Mus musculus
MGC07086	1	Zinc finger protein 294	Mus musculus
MGC07089	3	Microtubule-associated protein futsch	Drosophila melanogaster
MGC07097	1	Collagen alpha-1(XII) chain precursor	Homo sapiens
MGC07102	1	Astacin-like protein	Pinctada fucata
MGC07104	1	Multicopper oxidase (Fragment)	Aedes aegypti
MGC07106	1	AT-hook-containing transcription factor 1	Mus musculus
MGC07110	3	Survival motor neuron domain containing 1	Danio rerio
MGC07111	1	Ciliary rootlet coiled-coil, rootletin	Mus musculus
MGC07118	1	Ubinuclein	Homo sapiens
MGC07131	1	Transcription intermediary factor 1-beta	Homo sapiens
MGC07147	1	Zinc finger, DHHC-type containing 12	Homo sapiens
MGC07154	1	Ficolin 3 precursor	Halocynthia roretzi
MGC07155	1	Skeletrophin (Fragment)	Aedes aegypti
MGC07157	1	Angiostatin	Mus musculus
MGC07166	1	Ubiquitin carboxyl-terminal hydrolase	Nematostella vectensis
MGC07178	1	Ligand of numb-protein X 1	Danio rerio
MGC07181	1	Dystrophin-like protein	Strongylocentrotus purpuratus
MGC07183	1	Tetratricopeptide repeat protein 26	Mus musculus
MGC07188	1	Mcl-1 ubiquitin ligase	Mus musculus
MGC07194	1	GTP binding protein 4	Danio rerio
MGC07198	1	Serine/threonine-protein kinase PLK2	Pongo abelii
MGC07206	1	Anosmin-1 precursor	Homo sapiens
MGC07211	2	Epidermal growth factor receptor substrate 15-like 1	Mus musculus
MGC07216	1	EF-hand domain-containing family member C2	Danio rerio
MGC07224	1	Thrombospondin 1	Rattus norvegicus
MGC07226	3	PDGF/VEGF factor-1 precursor	Drosophila melanogaster
MGC07228	3	Perlucin	Haliotis laevigata
MGC07230	1	GTPase, IMAP family member 4	Bos taurus
MGC07242	1	NFkB	Strongylocentrotus purpuratus
MGC07251	1	Tetratricopeptide repeat protein 12	Mus musculus
MGC07252	1	Protein RSM22 homolog, mitochondrial precursor	Homo sapiens
MGC07255	1	Topoisomerase (DNA) I, like	Danio rerio
MGC07260	1	Trithorax group protein osa	Drosophila melanogaster
MGC07272	1	Zinc finger protein	Ciona intestinalis
MGC07276	1	C type lectin receptor A	Salmo salar
MGC07283	2	P21-activated protein kinase 1 Dpak1	Drosophila melanogaster
MGC07290	2	Mytilus edulis gene for endo-1,4-mannanase, exons 1-6	Mytilus edulis
MGC07295	1	Tubulin alpha-1 chain	Paracentrotus lividus
MGC07296	1	Tyrosine aminotransferase	Xenopus tropicalis
MGC07297	2	C-type lectin-1	Crassostrea gigas
MGC07300	1	SEC63 protein, putative	Aedes aegypti
MGC07305	2	Rac GTPase	Xenopus laevis
MGC07308	1	Probable E3 ubiquitin-protein ligase MYCBP2	Homo sapiens
MGC07312	1	MAP kinase-interacting serine/threonine-protein kinase 1	Xenopus tropicalis
MGC07319	1	Homeotic protein female sterile	Drosophila melanogaster
MGC07330	1	DNA replication licensing factor mcm5-A	Xenopus laevis
MGC07331	1	Rho GTPase-activating protein 26	Homo sapiens
MGC07336	1	High density lipoprotein binding protein	Xenopus tropicalis
MGC07344	1	Minesin-like protein	Xenopus laevis
MGC07348	1	Ficolin (Collagen/fibrinogen domain containing) 3	Xenopus tropicalis
MGC07350	2	Malate dehydrogenase	Nucella lapillus
MGC07351	1	Sialic acid binding lectin precursor	Cepaea hortensis
MGC07362	1	Sorting nexin 2	Mus musculus
MGC07366	1	Novel protein similar to vertebrate visinin-like 1	Danio rerio
MGC07367	1	Fibrosurfin precursor	Paracentrotus lividus
MGC07369	1	Macrophage galactose N-acetyl-galactosamine specific lectin 1	Mus musculus
MGC07370	1	Alpha macroglobulin	Chlamys farreri
MGC07377	1	Aspartyl/asparaginyl beta-hydroxylase	Homo sapiens
MGC07380	2	Rad23b protein	Xenopus tropicalis
MGC07387	1	Probable ATP-dependent RNA helicase DDX41	Mus musculus
MGC07393	1	Microtubule-associated protein RP/EB family member 1	Bos taurus
MGC07396	1	Prolyl 4-hydroxylase alpha subunit 1, putative	Aedes aegypti
MGC07399	2	Leucine-rich transmembrane protein	Aedes aegypti
MGC07400	2	Nfya protein (Fragment)	Danio rerio
MGC07402	1	ATP-binding domain 1 family member C	Mus musculus
MGC07409	1	GTPase IMAP family member 4	Homo sapiens
MGC07411	3	Ras-related protein Rab-5	Babesia bovis
MGC07415	2	Angiopoietin-1	Danio rerio
MGC07418	2	Eukaryotic translation initiation factor 3, subunit 2 beta	Danio rerio
MGC07419	1	RhoGEF	Caenorhabditis elegans
MGC07430	2	Asialoglycoprotein receptor 2	Xenopus tropicalis
MGC07433	1	SNAP-type protein	Loligo pealeii
MGC07434	1	Sialic acid binding lectin	Helix pomatia
MGC07439	1	Ppm1g-prov protein	Xenopus laevis
MGC07444	1	Myosin (Fragment)	Patinopecten yessoensis
MGC07452	1	Angiopoietin 4	Mus musculus
MGC07454	3	Splicing factor, arginine/serine-rich 4 variant (Fragment)	Homo sapiens
MGC07459	1	LBP/BPI	Crassostrea gigas
MGC07462	1	Autophagy-related protein 12	Homo sapiens
MGC07484	2	Ficolin (Collagen/fibrinogen domain containing) 1	Homo sapiens
MGC07491	1	C-type lectin 2	Anguilla japonica
MGC07499	1	Galactose-4-epimerase, UDP-	Xenopus tropicalis
MGC07503	2	Platelet aggregation factor Sm-hPAF	Streptococcus mitis
MGC07508	2	B-box zinc finger family protein SB210	Tetrahymena thermophila SB210
MGC07514	1	Feeding circuit activating peptides precursor	Aplysia californica
MGC07523	1	Pancreatic secretory granule membrane major glycoprotein GP2 precursor	Canis familiaris
MGC07533	3	GTPase, IMAP family member 7	Mus musculus
MGC07535	1	Toll receptor	Chlamys farreri
MGC07536	1	CD23	Rattus norvegicus
MGC07541	1	Hepatic lectin	Gallus gallus
MGC07550	1	C-type lectin domain family 10 member A	Homo sapiens
MGC07553	1	Novel protein similar to human polymerase (RNA) II (DNA directed) polypeptide I, 14.5kDa	Danio rerio
MGC07564	1	Zinc finger protein	Ciona intestinalis
MGC07566	1	T-complex protein 1 subunit delta	Rattus norvegicus
MGC07567	1	Caspase-2	Xenopus laevis
MGC07568	1	Stromelysin-1 precursor	Oryctolagus cuniculus
MGC07578	3	Glutamate dehydrogenase 1b	Danio rerio
MGC07583	1	Dihydrouridine synthase 1-like	Danio rerio
MGC07590	1	Sialic acid binding lectin	Helix pomatia
MGC07596	1	DNA replication licensing factor MCM3	Homo sapiens
MGC07604	1	Lipopolysaccharide binding protein-like protein (Fragment)	Lymnaea stagnalis
MGC07609	1	Sialic acid binding lectin precursor	Cepaea hortensis
MGC07623	1	T-complex protein 1 subunit gamma	Bos taurus
MGC07625	1	Allantoinase, mitochondrial precursor	Rana catesbeiana
MGC07627	1	Inner centromere protein A	Xenopus laevis
MGC07630	1	Similar to vertebrate asialoglycoprotein receptor 2 (Fragment)	Danio rerio
MGC07647	1	NADP-dependent malic enzyme	Rattus norvegicus
MGC07655	1	Sialic acid binding lectin	Helix pomatia
MGC07659	1	Putative uncharacterized protein nuo-1	Caenorhabditis elegans
MGC07666	1	Peroxisome proliferator activated receptor delta	Homo sapiens
MGC07667	2	Centaurin-gamma-1A	Drosophila melanogaster
MGC07670	1	Serine/threonine-protein kinase PINK1, mitochondrial precursor	Homo sapiens
MGC07671	1	Maltase	Culicoides sonorensis
MGC07675	1	Zinc finger protein	Ciona intestinalis
MGC07676	1	Mytilus edulis gene for endo-1,4-mannanase, exons 1-6	Mytilus edulis
MGC07684	2	X-linked inhibitor of apoptosis	Mus musculus
MGC07691	1	C-type lectin	Carassius auratus
MGC07698	1	Histone acetyltransferase PCAF	Homo sapiens
MGC07700	1	Peptidase D	Danio rerio
MGC07705	1	C3 and PZP-like alpha-2-macroglobulin domain-containing protein 8 precursor	Homo sapiens
MGC07734	2	Fibrinogen-like protein A precursor	Parastichopus parvimensis
MGC07739	1	Calmodulin	Renilla reniformis
MGC07745	1	Integrin beta 4 binding protein	Rattus norvegicus
MGC07746	2	Lectin-galC1 (Fragment)	Drosophila simulans
MGC07759	1	Stress-induced-phosphoprotein 1	Xenopus tropicalis
MGC07764	1	BTB/POZ domain-containing protein 2	Homo sapiens
MGC07765	1	Gldc-prov protein	Xenopus laevis
MGC07766	1	Myosin heavy chain	Placopecten magellanicus
MGC07770	2	MyD88	Chlamys farreri
MGC07792	1	Myosin regulatory light chain	Placopecten magellanicus
MGC07802	1	Zinc transporter 6-A	Xenopus laevis
MGC07815	1	Secreted frizzled-related protein 1	Danio rerio
MGC07816	1	Acyl-CoA-binding domain-containing protein 6	Homo sapiens
MGC07819	1	RING finger protein 13	Gallus gallus
MGC07821	1	PKC-delta1 protein	Xenopus laevis
MGC07822	1	Fcn1 protein	Xenopus tropicalis
MGC07826	1	Hydroxyprostaglandin dehydrogenase 15-(NAD)	Homo sapiens
MGC07827	1	Pol polyprotein	Schistosoma mansoni
MGC07831	1	Centrosomal protein of 164 kDa	Homo sapiens
MGC07839	1	Heat shock 70kDa protein (Fragment)	Mesocestoides corti
MGC07846	3	Gag-like protein	Biomphalaria glabrata
MGC07852	3	Sialic acid binding lectin	Helix pomatia
MGC07854	1	Heat shock 70 kDa protein 12A	Homo sapiens
MGC07856	2	Methylated-DNA--protein-cysteine methyltransferase	Canis familiaris
MGC07865	1	Baculoviral IAP repeat-containing protein 8	Pan troglodytes
MGC07873	1	Splicing variant form of ficolin A (Fragment)	Mus musculus
MGC07880	1	E3 ubiquitin-protein ligase UBR5	Mus musculus
MGC07888	1	Ficolin (Collagen/fibrinogen domain containing) 1	Homo sapiens
MGC07893	1	Flagellar biosynthetic protein FlhF (strain 34H / ATCC BAA-681)	Colwellia psychrerythraea (strain 34H / ATCC BAA-6
MGC07895	1	Zinc finger protein	Ciona intestinalis
MGC07898	2	Cytochrome c oxidase assembly protein COX11, mitochondrial precursor	Homo sapiens
MGC07902	1	Elongation factor Ts	Danio rerio
MGC07903	1	Splicing factor-like protein (Fragment)	Lymnaea stagnalis
MGC07907	1	Transcription factor protein (Fragment)	Ciona intestinalis
MGC07908	1	Lipoic acid synthetase	Aedes aegypti
MGC07910	1	DNA-directed RNA polymerase III subunit RPC3	Homo sapiens
MGC07911	1	Tar RNA binding protein	Aedes aegypti
MGC07925	1	Mytilus edulis gene for endo-1,4-mannanase, exons 1-6	Mytilus edulis
MGC07926	1	Beta-N-acetylhexosaminidase MZO-2	Vibrio cholerae MZO-2
MGC07927	1	E3 ubiquitin-protein ligase NRDP1	Mus musculus
MGC07928	1	Aldose 1-epimerase, putative (Fragment)	Aedes aegypti
MGC07943	1	COX11 protein (Fragment)	Homo sapiens
MGC07946	2	Zinc finger protein	Ciona intestinalis
MGC07955	1	Galactose-4-epimerase, UDP-	Xenopus tropicalis
MGC07963	1	Sialic acid binding lectin	Helix pomatia
MGC07964	3	Sialic acid binding lectin precursor	Cepaea hortensis
MGC07971	1	3-hydroxyisobutyrate dehydrogenase family protein proteobacterium HTCC2143	marine gamma proteobacterium HTCC2143
MGC07974	1	Phospholipase A2	Enhydrina schistosa
MGC07985	1	Similar to vertebrate IMP3, U3 small nucleolar ribonucleoprotein, homolog	Danio rerio
MGC07990	1	Notch3	Danio rerio
MGC07991	1	Translin associated factor X	Fugu rubripes
MGC07996	1	Fucolectin-6 precursor	Anguilla japonica
MGC08003	1	Threonine deaminase subsp. sakei (strain 23K)	Lactobacillus sakei subsp. sakei (strain 23K)
MGC08006	2	Zinc finger protein 345	Mus musculus
MGC08011	1	Thimet oligopeptidase	Xenopus laevis
MGC08023	1	Bromodomain adjacent to zinc finger domain protein 1A	Mus musculus
MGC08027	4	C-type lectin domain family 4 member G	Mus musculus
MGC08028	1	ERC protein 2	Homo sapiens
MGC08029	2	GlcNAcase A precursor	Pseudoalteromonas piscicida
MGC08035	1	Succinate dehydrogenase Ip subunit	Gallus gallus
MGC08050	3	CUG triplet repeat, RNA binding protein 2	Homo sapiens
MGC08052	1	C-type lectin 2	Anguilla japonica
MGC08055	1	Cell migration-inducing 1	Homo sapiens
MGC08061	1	Peroxisome proliferator activated receptor alpha (Fragment)	Cavia porcellus
MGC08063	1	SCL75 protein	Xenopus laevis
MGC08064	1	Microfibril-associated glycoprotein 4 precursor	Homo sapiens
MGC08075	1	Putative GTP-binding protein tag-210	Caenorhabditis elegans
MGC08078	1	Sialic acid binding lectin	Helix pomatia
MGC08083	1	Nucleolar RNA helicase 2	Rattus norvegicus
MGC08086	1	Rabenosyn-5	Mus musculus
MGC08100	2	Myosin (Fragment)	Patinopecten yessoensis
MGC08102	1	Tubulin-specific chaperone A	Gallus gallus
MGC08106	1	Coatomer protein gamma 2-subunit	Fugu rubripes
MGC08109	1	Mismatch repair protein Msh2	Danio rerio
MGC08118	1	C4SR protein	Xenopus laevis
MGC08120	1	EF-hand calcium-binding domain-containing protein 5	Homo sapiens
MGC08129	1	Tolloid-like protein 1 precursor	Xenopus laevis
MGC08131	2	26S proteasome regulatory complex ATPase RPT4	Aedes aegypti
MGC08144	1	Sarcoplasmic calcium-binding protein	Patinopecten yessoensis
MGC08151	2	D-beta-hydroxybutyrate dehydrogenase, mitochondrial precursor	Bos taurus
MGC08158	2	Myosinase-I (Fragment)	Todarodes pacificus
MGC08160	1	Plastin-1	Homo sapiens
MGC08162	1	Downstream of kinase 3	Gallus gallus
MGC08166	3	Inhibitor of growth protein, ing1	Aedes aegypti
MGC08170	1	Ubiquitin carrier protein	Mus musculus
MGC08174	1	Glutathione s-transferase protein 11	Caenorhabditis elegans
MGC08177	1	Dystrophin	Canis familiaris
MGC08179	1	Nervous system adducin	Aplysia californica
MGC08180	1	Perlucin	Haliotis laevigata
MGC08192	1	Beta chain spectrin	Aedes aegypti
MGC08195	1	Centromere protein F	Homo sapiens
MGC08196	1	TFZR1	Oncorhynchus mykiss
MGC08197	2	Microfibril-associated glycoprotein 4 precursor	Homo sapiens
MGC08199	1	Zinc finger protein	Ciona intestinalis
MGC08205	1	Transposase	Rana pipiens
MGC08207	1	C-Serate-1 protein (Fragment)	Gallus gallus
MGC08210	2	Macrophage mannose receptor 1-like protein 1 precursor	Homo sapiens
MGC08220	1	L-threonine dehydrogenase	Danio rerio
MGC08235	1	Zinc finger protein 330 homolog	Drosophila melanogaster
MGC08242	1	Putative DNA-binding protein	Ostreococcus tauri
MGC08245	1	Threonine dehydratase/deaminase	Aedes aegypti
MGC08256	1	Dicarbonyl/L-xylulose reductase	Bos taurus
MGC08274	2	Activating signal cointegrator 1 complex subunit 1	Rattus norvegicus
MGC08276	1	Chromatin-remodeling complex ATPase chain Iswi	Drosophila melanogaster
MGC08281	1	Notch homolog Scalloped wings	Lucilia cuprina
MGC08287	2	Sin3 histone deacetylase corepressor complex component SDS3	Homo sapiens
MGC08291	1	NAD-dependent deacetylase sirtuin-4	Bos taurus
MGC08295	1	Titin	Homo sapiens
MGC08299	1	Similar to vertebrate fibrinogen C domain containing 1	Danio rerio
MGC08309	1	Twitchin	Mytilus galloprovincialis
MGC08316	1	Matrix metalloproteinase 1	Drosophila melanogaster
MGC08320	1	Calmodulin	Blastocladiella emersonii
MGC08321	1	TSC22-related inducible leucine zipper 1b	Mus musculus
MGC08322	1	THAP domain-containing protein 2	Mus musculus
MGC08325	2	39S ribosomal protein L51, mitochondrial precursor	Drosophila melanogaster
MGC08333	1	C-type lectin A (Fragment)	Chlamys farreri
MGC08340	1	p53 and DNA damage-regulated protein 1	Homo sapiens
MGC08346	1	Sialic acid binding lectin	Helix pomatia
MGC08349	1	CREB-regulated transcription coactivator 1	Mus musculus
MGC08359	1	C-type lectin A (Fragment)	Chlamys farreri
MGC08366	1	Sialic acid binding lectin precursor	Cepaea hortensis
MGC08368	1	Arginyl aminopeptidase	Danio rerio
MGC08370	2	Octopine dehydrogenase	Pecten maximus
MGC08392	1	Clathrin coat assembly protein ap19	Aedes aegypti
MGC08399	1	Dicarbonyl/L-xylulose reductase	Bos taurus
MGC08410	1	Ribonucleases P/MRP protein subunit POP1	Homo sapiens
MGC08417	1	Angiotensin converting enzyme (Fragment)	Locusta migratoria
MGC08420	2	C-type lectin A (Fragment)	Chlamys farreri
MGC08437	1	GTPase IMAP family member 4	Homo sapiens
MGC08449	1	Dusty protein kinase	Tetraodon nigroviridis
MGC08457	1	Sarcoplasmic calcium-binding protein	Patinopecten yessoensis
MGC08461	1	Nonmuscle myosin II (Fragment)	Aplysia californica
MGC08465	1	Estradiol 17-beta-dehydrogenase 12	Xenopus tropicalis
MGC08466	1	Cell division protein kinase 10	Rattus norvegicus
MGC08470	1	Fibrinogen tsingtauense	Branchiostoma belcheri tsingtauense
MGC08477	1	Alcohol dehydrogenase	Aedes aegypti
MGC08495	1	Autophagy-related protein 12	Bos taurus
MGC08497	1	Threonine dehydratase G9241	Bacillus cereus G9241
MGC08503	1	Angiopoietin-2A	Gallus gallus
MGC08504	1	Chitin synthase	Mytilus galloprovincialis
MGC08506	1	C-type lectin-1	Crassostrea gigas
MGC08510	1	Similar to vertebrate chondroitin sulfate proteoglycan family (Fragment)	Danio rerio
MGC08517	1	Dystonin	Homo sapiens
MGC08520	1	ARP3 actin-related protein 3 homolog	Rattus norvegicus
MGC08529	1	MAM domain-containing glycosylphosphatidylinositol anchor protein 1 precursor	Rattus norvegicus
MGC08545	1	Arginase-1	Homo sapiens
MGC08555	1	C-type lectin A (Fragment)	Chlamys farreri
MGC08556	1	Protein tamozhennic	Drosophila melanogaster
MGC08562	1	Growth arrest-specific protein 8	Homo sapiens
MGC08564	1	DBH-like monooxygenase protein 1 homolog precursor	Danio rerio
MGC08568	1	Microtubule-associated serine/threonine-protein kinase 3	Xenopus laevis
MGC08573	1	GTP-binding protein	Aedes aegypti
MGC08577	1	C-type lectin-1	Crassostrea gigas
MGC08586	2	Rac GTPase	Schistosoma japonicum
MGC08592	1	Ficolin 4	Halocynthia roretzi
MGC08602	1	Dedicator of cytokinesis protein 1	Mus musculus
MGC08605	1	Sialic acid binding lectin precursor	Cepaea hortensis
MGC08606	1	5-aminolevulinate synthase	Sepia officinalis
MGC08610	1	Eukaryotic translation initiation factor 5	Bombyx mori
MGC08618	1	Malic enzyme (Fragment)	Schistosoma japonicum
MGC08624	1	NVL protein (Fragment)	Bos taurus
MGC08626	1	Plexin-B precursor	Drosophila melanogaster
MGC08637	1	Putative ATP-dependent RNA helicase DHX29	Homo sapiens
MGC08655	1	Tetratricopeptide repeat protein	Ixodes scapularis
MGC08658	1	Angiopoietin-like 6	Homo sapiens
MGC08662	1	Ras-related and estrogen-regulated growth inhibitor	Mus musculus
MGC08663	2	ATP-dependent RNA helicase	Aedes aegypti
MGC08666	1	Short chain type dehydrogenase	Aedes aegypti
MGC08667	1	Calmin	Aedes aegypti
MGC08683	1	SWI/SNF-related matrix-associated actin-dependent regulator of chromatin subfamily A containing DEAD/H box 1	Homo sapiens
MGC08698	1	2 cells egg cDNA, RIKEN full-length enriched library, clone:B020034I11 product:stromal cell derived factor 4, full insert sequence	Mus musculus
MGC08699	1	Perlucin	Haliotis laevigata
MGC08719	1	EF-hand calcium-binding domain-containing protein 4B	Homo sapiens
MGC08723	1	Chloride intracellular channel protein 2	Homo sapiens
MGC08738	1	Protein canopy homolog 3 precursor	Mus musculus
MGC08740	1	Rnpc2-prov protein	Xenopus laevis
MGC08744	1	Membrane protein, palmitoylated 6	Danio rerio
MGC08751	1	Myosin heavy chain A (Fragment)	Schmidtea mediterranea
MGC08754	1	Novel hemicentin protein (Fragment)	Danio rerio
MGC08757	1	Tetratricopeptide repeat protein 35	Mus musculus
MGC08760	1	RANBP2-like and GRIP domain-containing protein 5	Homo sapiens
MGC08761	1	Mcl-1 ubiquitin ligase	Mus musculus
MGC08762	1	Myosin xv	Aedes aegypti
MGC08763	1	Endo-beta-1,4-glucanase	Ampullaria crossean
MGC08764	1	Apolipoprotein D tsingtauense	Branchiostoma belcheri tsingtauense
MGC08766	1	Collectin-12	Bos taurus
MGC08769	1	Ras GTPase-activating-like protein IQGAP1	Mus musculus
MGC08774	1	Calmodulin	Patinopecten sp.
MGC08781	2	Heat shock 70 kDa protein 12A	Mus musculus
MGC08784	1	L-seryl-tRNA(Sec) kinase	Mus musculus
MGC08787	1	Calmodulin-like protein 1	Fasciola hepatica
MGC08793	1	Flavin-containing amine oxidase domain-containing protein 1	Mus musculus
MGC08804	1	Zinc finger CCHC domain-containing protein 9	Homo sapiens
MGC08805	2	Mitochondrial protein import protein MAS5	Lodderomyces elongisporus
MGC08806	1	Alpha tubulin (Fragment)	Schmidtea mediterranea
MGC08807	1	Carboxypeptidase A2 precursor	Mus musculus
MGC08809	1	60 kDa SS-A/Ro ribonucleoprotein	Xenopus laevis
MGC08810	1	Glycine cleavage system H protein, mitochondrial precursor	Drosophila melanogaster
MGC08815	1	Inhibitor of apoptosis protein 3 defective polyhedrosis virus	Choristoneura fumiferana defective polyhedrosis vi
MGC08820	1	GTPase, IMAP family member 4	Rattus norvegicus
MGC08829	1	DEAD box RNA helicase	Danio rerio
MGC08831	1	Tissue inhibitor of metalloproteinase	Pagrus major
MGC08833	1	Cytochrome P450	Dicentrarchus labrax
MGC08836	1	ATP-dependent DNA helicase (strain NT)	Clostridium novyi (strain NT)
MGC08845	1	RNA-binding protein musashi/mRNA cleavage and polyadenylation factor I complex subunit HRP1	Aedes aegypti
MGC08846	2	NADH-ubiquinone oxidoreductase 39 kDa subunit	Aedes aegypti
MGC08851	1	Pol polyprotein	Schistosoma mansoni
MGC08860	2	Solute carrier family 25 member 38	Danio rerio
MGC08864	1	DBH-like monooxygenase protein 1 precursor	Mus musculus
MGC08866	1	Sperm-associated antigen 1	Homo sapiens
MGC08870	1	Nuclear cap binding protein subunit 2, 20kDa	Xenopus tropicalis
MGC08871	1	Galactokinase 1	Danio rerio
MGC08875	1	Ependymin related protein-1 tsingtauense	Branchiostoma belcheri tsingtauense
MGC08887	1	Galectin 4-like protein transcript variant hannai	Haliotis discus hannai
MGC08897	1	PDZ domain-containing protein 11	Homo sapiens
MGC08898	1	Methyl-CpG-binding domain protein 3	Homo sapiens
MGC08899	1	Crk	Aedes aegypti
MGC08901	1	D-erythrulose reductase	Gallus gallus
MGC08907	1	Activating transcription factor 2 (Fragment)	Mus musculus
MGC08910	2	Mitogen-activated protein kinase-activated protein kinase 2	Homo sapiens
MGC08916	1	ADP-ribosylation factor-like 2	Homo sapiens
MGC08918	1	Apoptotic chromatin condensation inducer in the nucleus	Mus musculus
MGC08931	1	STE20-like kinase	Mus musculus
MGC08934	1	Similar to DEAD (Asp-Glu-Ala-Asp) box polypeptide 48	Rattus norvegicus
MGC08937	1	Zinc transporter ZIP4 precursor	Rattus norvegicus
MGC08946	1	Angiomotin	Homo sapiens
MGC08958	1	Myosin heavy chain	Pecten maximus
MGC08963	1	Baculoviral IAP-repeat containing protein 4	Canis familiaris
MGC08964	1	Latrophilin-1 precursor	Homo sapiens
MGC08969	1	Complement C1q-like protein 3 precursor	Mus musculus
MGC08975	1	ADP-ribosylation factor	Pfiesteria piscicida
MGC08993	1	GTPase IMAP family member 8	Homo sapiens
MGC08999	1	MICAL-like protein 2	Homo sapiens
MGC09001	1	Hippocalcin-like protein 4	Rattus norvegicus
MGC09004	1	Methylcrotonoyl-Coenzyme A carboxylase 1	Xenopus tropicalis
MGC09017	1	Ubiquitin-like protein 7	Homo sapiens
MGC09024	1	Myelinprotein expression factor	Aedes aegypti
MGC09031	1	Heterogeneous nuclear ribonucleoprotein U-like 1	Danio rerio
MGC09042	1	C-type lectin 2	Anguilla japonica
MGC09046	1	Protein tyrosine phosphatase, non-receptor type 11	Danio rerio
MGC09054	1	Serine/threonine-protein kinase 40	Rattus norvegicus
MGC09055	1	Sortilin precursor	Homo sapiens
MGC09057	1	Deaf1 protein	Mus musculus
MGC09059	1	Fgd4 protein	Mus musculus
MGC09060	1	Dopamine beta hydroxylase-like protein	Aplysia californica
MGC09061	1	FUS interacting protein (Serine/arginine-rich) 1	Xenopus tropicalis
MGC09067	1	Hydroxysteroid (17-beta) dehydrogenase 13	Xenopus tropicalis
MGC09073	1	Hexokinase	Crassostrea gigas
MGC09079	1	Short-chain dehydrogenase/reductase SDR (strain DS-1 / DSM 13023 / NCIMB 13966)	Parvibaculum lavamentivorans (strain DS-1 / DSM 13
MGC09080	1	Plasminogen	Danio rerio
MGC09082	2	Thioredoxin reductase 1	Danio rerio
MGC09085	1	Guanine nucleotide-binding protein G(I) alpha subunit	Aplysia californica
MGC09088	1	SMC4 protein	Bos taurus
MGC09091	1	Extradenticle	Tribolium castaneum
MGC09093	1	Notch3	Danio rerio
MGC09095	1	L-3-hydroxyacyl-Coenzyme A dehydrogenase, short chain	Xenopus tropicalis
MGC09097	1	Sialic acid binding lectin	Helix pomatia
MGC09100	1	Protein TANC2	Mus musculus
MGC09106	1	Fibrinogen-like protein A precursor	Parastichopus parvimensis
MGC09113	1	Small nuclear ribonucleoprotein polypeptide F	Xenopus tropicalis
MGC09119	1	Acyl-Coenzyme A dehydrogenase, medium chain	Mus musculus
MGC09120	1	Zinc finger CCHC-type and RNA-binding motif-containing protein 1	Xenopus laevis
MGC09123	2	BZIP transcription factor bZIP124	Glycine max
MGC09124	1	Macrophage galactose-type C-type lectin 2	Mus musculus
MGC09125	1	Nucleotide-binding protein 2	Gallus gallus
MGC09128	1	Arylsulfatase B precursor	Mus musculus
MGC09129	1	Poly(A)-specific ribonuclease PARN-like domain-containing protein 1 precursor	Homo sapiens
MGC09136	1	Endothelial monocyte-activating protein II-like	Ixodes scapularis
MGC09137	1	Sialic acid binding lectin precursor	Cepaea hortensis
MGC09146	1	Cab39 protein	Mus musculus
MGC09151	1	26S proteasome non-ATPase regulatory subunit 7	Drosophila melanogaster
MGC09155	1	C type lectin receptor C	Salmo salar
MGC09157	1	Heat shock 70 kDa protein 12A	Homo sapiens
MGC09158	1	Microfibril-associated glycoprotein 4 precursor	Bos taurus
MGC09162	1	Fibronigen-like protein	Rattus norvegicus
MGC09167	1	Fatty acid-binding protein 1	Fasciola gigantica
MGC09168	1	Retinol dehydrogenase 12, like	Danio rerio
MGC09180	1	Alpha amylase A	Crassostrea gigas
MGC09190	1	Glutathione s-transferase protein 11	Caenorhabditis elegans
MGC09192	1	RNA-binding protein 40	Mus musculus
MGC09217	1	Ependymin-related protein tsingtauense	Branchiostoma belcheri tsingtauense
MGC09223	1	Complement C1q-like protein 3 precursor	Mus musculus
MGC09231	1	Heterogeneous nuclear ribonucleoprotein A1, A2/B1 homolog	Schistocerca americana
MGC09257	1	NAD-dependent deacetylase 2	Bradyrhizobium japonicum
MGC09267	1	Birc2-prov protein	Xenopus laevis
MGC09268	1	Cyclic AMP-regulated protein	Bombyx mori
MGC09269	1	Membrane-associated ring finger (C3HC4) 5	Mus musculus
MGC09281	1	Pre-mRNA branch site p14-like protein	Drosophila melanogaster
MGC09283	2	High density lipoprotein binding protein	Xenopus tropicalis
MGC09286	1	Fucolectin-5 precursor	Anguilla japonica
MGC09290	1	Myosin regulatory light chain, striated adductor muscle akazara	Chlamys nipponensis akazara
MGC09294	1	Ankyrin repeat protein, putative G3	Trichomonas vaginalis G3
MGC09295	1	Baculoviral IAP repeat-containing protein 3	Homo sapiens
MGC09302	1	Ribonuclease Oy	Crassostrea gigas
MGC09309	1	DnaJ homolog subfamily A member 1	Cercopithecus aethiops
MGC09312	1	Glycine-, glutamate-, thienylcyclohexylpiperidine-binding protein homolog	Mus musculus
MGC09313	1	GTPase IMAP family member 4	Homo sapiens
MGC09316	1	Superoxide dismutase	Patinopecten yessoensis
MGC09322	1	Putative secreted NADH-ubiquinone oxireductase	Ixodes scapularis
MGC09338	1	Heat shock 70 kDa protein 12A	Mus musculus
MGC09341	1	Ependymin-related protein tsingtauense	Branchiostoma belcheri tsingtauense
MGC09348	1	Kelch-like protein 13	Homo sapiens
MGC09355	1	Nicotinic acetylcholine receptor subunit type G	Lymnaea stagnalis
MGC09361	1	Codakine	Codakia orbicularis
MGC09381	1	DNA polymerase subunit delta-2	Xenopus laevis
MGC09401	1	Phospholipase C	Aplysia californica
MGC09408	1	Growth arrest-specific protein 8	Homo sapiens
MGC09413	1	HCLS1 binding protein 3	Bos taurus
MGC09414	1	Dehydrogenase/reductase (SDR family) member 1	Danio rerio
MGC09423	1	Tripartite motif protein 45	Aedes aegypti
MGC09429	1	Chondroitin beta-1,4-N-acetylgalactosaminyltransferase 2	Homo sapiens
MGC09430	1	Miblike	Danio rerio
MGC09438	1	WlaX protein (Fragment) of Drosophila ananassae	Wolbachia endosymbiont of Drosophila ananassae
MGC09439	1	Stripe-b-like protein	Calliphora vicina
MGC09442	1	20-hydroxysteroid dehydrogenase	Gallus gallus
MGC09451	1	Transmembrane and TPR repeat-containing protein 2	Mus musculus
MGC09453	1	TRAP1 protein (Fragment)	Homo sapiens
MGC09454	1	Rsu1 protein (Fragment)	Danio rerio
MGC09469	1	Collagen alpha-1(XII) chain precursor	Mus musculus
MGC09474	1	U2 small nuclear ribonucleoprotein, putative	Aedes aegypti
MGC09476	1	LBP/BPI	Crassostrea gigas
MGC09492	1	GTPase IMAP family member 6	Mus musculus
MGC09498	1	RBM1 (Fragment)	Pan troglodytes
MGC09500	1	E3 ubiquitin-protein ligase RNF19A	Homo sapiens
MGC09508	1	Matrix metalloproteinase 1	Drosophila melanogaster
MGC09510	1	FERM and PDZ domain-containing protein 4	Homo sapiens
MGC09541	1	SCO-spondin precursor	Mus musculus
Protein binding activity
Cluster ID	# ESTs	Putative Identity	Organism
MGC00022	1	RING finger protein 185	Danio rerio
MGC00044	1	Prefoldin subunit 1	Bos taurus
MGC00055	18	Pleiotrophin-like protein (Fragment)	Patella caerulea
MGC00094	3	Bone marrow macrophage cDNA, RIKEN full-length enriched library, clone:I830013F12 product:syndecan binding protein, full insert sequence	Mus musculus
MGC00110	3	Actin, cytoplasmic	Biomphalaria tenagophila
MGC00125	1	Fibrinogen C domain containing 1	Homo sapiens
MGC00156	2	Protocadherin gamma-A8 precursor	Pan troglodytes
MGC00180	4	Clathrin, light chain	Xenopus tropicalis
MGC00237	1	G2/M phase-specific E3 ubiquitin-protein ligase-like protein	Mus musculus
MGC00252	1	Mps one binder kinase activator-like 2B	Mus musculus
MGC00262	6	SH3-domain binding protein 2	Mus musculus
MGC00272	2	Fibrinogen C domain containing 1	Homo sapiens
MGC00274	12	Ficolin-2 precursor	Rattus norvegicus
MGC00288	4	Tissue inhibitor of metalloproteinase TIMP	Crassostrea gigas
MGC00309	1	Endoplasmic reticulum-Golgi intermediate compartment protein 2	Mus musculus
MGC00318	34	Crassostrea gigas actin (GIA) mRNA, complete cds	Crassostrea gigas
MGC00319	1	Inhibitor of apoptosis protein-1	Ictalurus punctatus
MGC00338	31	60S acidic ribosomal protein P1	Drosophila melanogaster
MGC00346	40	Profilin	Nematostella vectensis
MGC00348	1	Fibrinogen and fibronectin	Aedes aegypti
MGC00352	12	Fibrinogen C domain-containing protein 1-A	Xenopus laevis
MGC00370	3	Profilin	Nematostella vectensis
MGC00371	6	Fibrinogen C domain containing 1	Homo sapiens
MGC00389	3	Sorting nexin 6	Xenopus tropicalis
MGC00400	2	Fra1 protein	Fugu rubripes
MGC00404	4	B-actin	Pagrus major
MGC00405	2	14-3-3-like protein 1	Caenorhabditis elegans
MGC00408	4	Mitogen-activated protein-binding protein-interacting protein	Mus musculus
MGC00419	1	Collagen alpha-1(XII) chain precursor	Homo sapiens
MGC00449	1	Kelch-like protein 24	Rattus norvegicus
MGC00450	3	35 kDa SR repressor protein	Homo sapiens
MGC00452	9	Calreticulin	Crassostrea gigas
MGC00453	11	Beta-actin	Patinopecten yessoensis
MGC00464	12	Heat shock protein 90	Crassostrea gigas
MGC00477	3	Interleukin-1-receptor-associated kinase	Euprymna scolopes
MGC00483	16	Prefoldin 5	Danio rerio
MGC00506	1	CAMP responsive element binding protein-like (Fragment)	Crassostrea gigas
MGC00510	7	Ficolin-1 precursor	Sus scrofa
MGC00529	3	Skin secretory protein xP2 precursor	Xenopus laevis
MGC00539	1	RNA polymerase II transcriptional coactivator, putative	Aspergillus fumigatus
MGC00545	5	Angiopoietin-like 6	Homo sapiens
MGC00547	3	Fascin	Aedes aegypti
MGC00561	1	3-hydroxy-3-methylglutaryl-coenzyme A reductase	Rattus norvegicus
MGC00584	3	HLA class II region expressed gene KE2	Xenopus tropicalis
MGC00598	2	Transcription intermediary factor 1-beta	Homo sapiens
MGC00599	1	TRAF6	Chlamys farreri
MGC00603	1	G protein-coupled receptor kinase-interactor 1	Mus musculus
MGC00610	2	Ras-related protein Ral-A precursor	Homo sapiens
MGC00616	3	Calreticulin	Crassostrea gigas
MGC00627	1	PHD finger protein 20	Mus musculus
MGC00652	1	Histone-lysine N-methyltransferase MLL3	Homo sapiens
MGC00670	29	Heat shock protein 90	Crassostrea gigas
MGC00671	1	Zinc finger protein 183	Oryzias latipes
MGC00672	4	Cytoskeletal actin 2	Molgula occulta
MGC00688	25	Actin 2	Crassostrea gigas
MGC00694	3	Hemolectin	Drosophila melanogaster
MGC00747	1	Fibrinogen C domain-containing protein 1-A	Xenopus laevis
MGC00806	4	Polypyrimidine tract binding protein 1	Mus musculus
MGC00847	1	DNA polymerase (Fragment)	Ambystoma mexicanum
MGC00857	3	Suppressor of cytokine signaling 2	Homo sapiens
MGC00872	3	Sentrin-specific protease 8	Homo sapiens
MGC00934	8	Fibrinogen C domain containing 1	Homo sapiens
MGC00986	1	Peptidase M20 domain-containing protein 2	Mus musculus
MGC01028	11	Collagen alpha-1(VIII) chain precursor	Gallus gallus
MGC01045	4	Protein transport protein Sec61 subunit gamma	Xenopus laevis
MGC01079	1	T-complex protein 1 subunit beta	Bos taurus
MGC01107	12	V-jun sarcoma virus 17 oncogene homolog	Danio rerio
MGC01124	1	Prefoldin beta subunit	Bombyx mori
MGC01186	5	CAMP-responsive element binding protein 2	Lymnaea stagnalis
MGC01274	2	Dynein light chain 2, cytoplasmic	Rattus norvegicus
MGC01290	2	Protein MAK10 homolog	Macaca fascicularis
MGC01298	2	GTP-binding protein 128up	Drosophila melanogaster
MGC01319	19	Actin 2	Crassostrea gigas
MGC01385	10	SCO-spondin precursor	Rattus norvegicus
MGC01406	2	Vitelline coat lysin M6 (Fragment)	Mytilus edulis
MGC01414	2	Vitelline coat lysin M7 (Fragment)	Mytilus galloprovincialis
MGC01431	1	ATP-dependent RNA helicase A	Mus musculus
MGC01480	1	Vitelline coat lysin M6 (Fragment)	Mytilus edulis
MGC01491	1	Ficolin-2 precursor	Rattus norvegicus
MGC01516	1	Sea urchin Arp2	Hemicentrotus pulcherrimus
MGC01587	1	Skeletrophin (Fragment)	Aedes aegypti
MGC01626	1	Prefoldin subunit 4	Homo sapiens
MGC01628	1	Arginine glutamic acid dipeptide (RE) repeats	Mus musculus
MGC01639	1	Thrombospondin type 1 repeat containing protein	Phytophthora cinnamomi
MGC01742	3	Insulin-like growth factor binding protein 5	Danio rerio
MGC01777	1	Toll	Aedes aegypti
MGC01791	3	Exosome complex exonuclease RRP46	Homo sapiens
MGC01828	4	PDGF/VEGF factor-1 precursor	Drosophila melanogaster
MGC01855	3	Amplified in osteosarcoma	Danio rerio
MGC01877	1	Tnc protein	Mus musculus
MGC01891	1	Set1/Ash2 histone methyltransferase complex subunit ASH2	Homo sapiens
MGC01972	1	Myosin II heavy chain (Fragment)	Ilyanassa obsoleta
MGC01974	1	Remodeling and spacing factor 1	Homo sapiens
MGC01978	1	Ficolin-2 precursor	Rattus norvegicus
MGC02018	1	Translation initiation factor eIF-2B subunit alpha/beta/delta-like protein	Homo sapiens
MGC02019	4	Mitochondrial import inner membrane translocase subunit TIM14	Drosophila melanogaster
MGC02024	2	Thrombospondin type 1 repeat containing protein	Phytophthora cinnamomi
MGC02036	2	Coatomer protein complex subunit alpha	Danio rerio
MGC02143	4	Collagen alpha-1(XII) chain precursor	Mus musculus
MGC02188	1	CAMP responsive element binding protein-like (Fragment)	Crassostrea gigas
MGC02203	2	Thioester-containing protein	Chlamys farreri
MGC02228	1	Cullin 4A	Homo sapiens
MGC02276	9	Collagen alpha-1(XII) chain precursor	Homo sapiens
MGC02327	1	Prefoldin subunit 4	Homo sapiens
MGC02383	1	Autophagy protein 5	Mus musculus
MGC02402	1	Bifunctional polynucleotide phosphatase/kinase	Homo sapiens
MGC02412	1	Cysteine-rich motor neuron 1 protein precursor	Danio rerio
MGC02440	2	Probable transport protein Sec61 alpha subunit	Toxoptera citricida
MGC02504	1	Clathrin assembly protein AP180	Loligo pealeii
MGC02586	1	Cell division protein kinase 5	Rattus norvegicus
MGC02605	1	Still life, putative	Aedes aegypti
MGC02650	1	Protein pellino	Drosophila melanogaster
MGC02662	4	radixin, full insert sequence (Fragment)	Mus musculus
MGC02669	1	Mytilus galloprovincialis actin mRNA, complete cds	Mytilus galloprovincialis
MGC02785	3	Endothelial differentiation-related factor 1	Homo sapiens
MGC02808	2	Zinc finger protein-like protein	Arabidopsis thaliana
MGC02837	4	Cct7-prov protein (Fragment)	Xenopus laevis
MGC02855	1	Protein O-mannosyl-transferase 2	Drosophila pseudoobscura
MGC02857	1	Sorting nexin-6	Homo sapiens
MGC02873	1	Piwi-like protein 1	Homo sapiens
MGC02882	1	Fibulin-2 precursor	Mus musculus
MGC02899	2	Fibrinogen tsingtauense	Branchiostoma belcheri tsingtauense
MGC02900	1	60S acidic ribosomal protein P1	Drosophila melanogaster
MGC02901	2	Cytoplasmic dynein 1 heavy chain 1	Mus musculus
MGC02970	6	Fibrinogen C domain containing 1	Homo sapiens
MGC02975	3	Polymerase (RNA) II (DNA directed) polypeptide C	Mus musculus
MGC03058	4	Latent-transforming growth factor beta-binding protein 2 precursor	Rattus norvegicus
MGC03168	4	Chaperone protein	Geodia cydonium
MGC03187	1	Selenide, water dikinase	Drosophila melanogaster
MGC03196	2	ETS-related transcription factor Elf-2	Homo sapiens
MGC03226	3	Ficolin-2 precursor	Sus scrofa
MGC03350	3	Ras-related protein Rab-27A	Rattus norvegicus
MGC03366	1	Leucine rich repeat containing 6	Xenopus tropicalis
MGC03385	1	Beta integrin subunit	Biomphalaria glabrata
MGC03433	1	90-kDa heat-shock protein (Fragment)	Suberites fuscus
MGC03442	1	Formin Homology 2 Domain containing protein G3	Trichomonas vaginalis G3
MGC03451	1	Titin a	Danio rerio
MGC03554	1	Zinc finger protein	Ciona intestinalis
MGC03557	11	Inhibitor of apoptosis protein	Bombyx mori
MGC03558	1	Ring finger protein 28	Homo sapiens
MGC03566	10	Myeloid differentiation primary response factor 88	Gallus gallus
MGC03577	2	Complement C1q-like protein 3 precursor	Mus musculus
MGC03581	1	Capping protein (Actin filament) muscle Z-line, alpha 2	Xenopus tropicalis
MGC03583	7	Cyclic AMP-regulated protein	Bombyx mori
MGC03589	1	Metalloproteinase inhibitor 2 precursor	Cavia porcellus
MGC03596	4	35 kDa SR repressor protein	Homo sapiens
MGC03602	5	Gelsolin	Suberites domuncula
MGC03603	1	Anaphase promoting complex subunit 11 homolog	Mus musculus
MGC03620	1	60 kDa heat shock protein, mitochondrial precursor	Homo sapiens
MGC03626	1	DNAation factor, alpha polypeptide	Danio rerio
MGC03635	7	Brix domain-containing protein 1	Mus musculus
MGC03643	1	Peroxisome assembly factor 1	Rattus norvegicus
MGC03673	1	Tripartite motif protein L-TRIM	Lymnaea stagnalis
MGC03678	1	Organic cation transporter protein	Drosophila melanogaster
MGC03682	6	Eukaryotic translation initiation factor 4E-binding protein 1	Homo sapiens
MGC03720	4	Peptidyl-glycine alpha-amidating monooxygenase precursor	Rattus norvegicus
MGC03741	8	Miple	Drosophila melanogaster
MGC03747	1	Apoptosis regulator Bcl-2	Gallus gallus
MGC03749	4	Villin	Dictyostelium discoideum
MGC03778	1	U4/U6.U5 tri-snRNP-associated protein 2	Mus musculus
MGC03781	5	HRP130 protein	Chironomus tentans
MGC03784	1	Pre-mRNA-processing factor 40 homolog B	Mus musculus
MGC03785	2	DSBA-like thioredoxin domain containing protein, expressed subsp. japonica	Oryza sativa subsp. japonica
MGC03826	1	Angiopoietin-1	Danio rerio
MGC03838	13	Metalloproteinase inhibitor 3 precursor	Rattus norvegicus
MGC03848	3	Collagen alpha-1(XII) chain precursor	Mus musculus
MGC03859	1	Transcription factor protein	Ciona intestinalis
MGC03879	3	Tribbles homolog 1	Homo sapiens
MGC03886	1	CREB-regulated transcription coactivator 1	Mus musculus
MGC03947	1	Peptidoglycan recognition protein S1 precursor	Chlamys farreri
MGC03952	1	Trex	Anopheles gambiae
MGC03984	3	Collagen alpha-1(XII) chain precursor	Homo sapiens
MGC04007	1	HSP-90	Dicentrarchus labrax
MGC04032	4	Collagen alpha-1(XII) chain precursor	Homo sapiens
MGC04039	1	CCAAT/enhancer binding protein	Aplysia kurodai
MGC04049	5	Tissue inhibitor of metalloproteinases 4	Fugu rubripes
MGC04064	3	Eukaryotic translation initiation factor 3 subunit M	Homo sapiens
MGC04079	2	Gamma-secretase subunit aph-1	Aedes aegypti
MGC04089	3	Filamin1 (Fragment)	Drosophila melanogaster
MGC04093	1	Kv3.1 potassium channel	Xenopus laevis
MGC04136	6	Collagen alpha-1(XII) chain precursor	Homo sapiens
MGC04140	1	Actin	Gregarina polymorpha
MGC04158	4	Talin-1	Gallus gallus
MGC04159	3	Glucose-regulated protein 94	Crassostrea gigas
MGC04174	2	Receptor-interacting serine-threonine kinase 2	Danio rerio
MGC04209	4	Peptidoglycan recognition protein 2 precursor	Euprymna scolopes
MGC04217	1	Lin-7 homolog C variant (Fragment)	Homo sapiens
MGC04228	2	84kDa heat shock protein	Haliotis tuberculata
MGC04249	1	Peptidoglycan recognition protein short form	Biomphalaria glabrata
MGC04254	2	DNA-directed RNA polymerases I, II, and III subunit RPABC3	Mus musculus
MGC04263	1	Sorting nexin 3	Ixodes scapularis
MGC04267	3	Ficolin-2 precursor	Sus scrofa
MGC04270	1	Ficolin (Collagen/fibrinogen domain containing) 1	Homo sapiens
MGC04277	3	Transcription intermediary factor 1-beta	Homo sapiens
MGC04301	3	Cytoplasmic actin (Fragment)	Pinctada fucata
MGC04329	7	Collagen alpha-1(XII) chain precursor	Homo sapiens
MGC04330	1	Tyrosine 3-monooxygenase/tryptophan 5-monooxygenase activation protein, epsilon polypeptide 2	Danio rerio
MGC04331	4	Kinesin-like protein protein 6	Caenorhabditis elegans
MGC04332	1	RING finger protein 213	Homo sapiens
MGC04333	2	Tripartite motif-containing protein 59	Mus musculus
MGC04337	1	Leucine-rich repeat-containing protein 61	Homo sapiens
MGC04340	20	SWI/SNF-related matrix-associated actin-dependent regulator of chromatin subfamily C member 2	Homo sapiens
MGC04367	14	Exosome complex exonuclease RRP43	Homo sapiens
MGC04375	6	Septin-11	Homo sapiens
MGC04382	10	Centaurin-gamma-1A	Drosophila melanogaster
MGC04428	1	RING finger protein 213	Homo sapiens
MGC04439	5	Ficolin 2 precursor	Halocynthia roretzi
MGC04444	1	Type II brain 4.1	Rattus norvegicus
MGC04455	2	Mediator of RNA polymerase II transcription subunit 20	Mus musculus
MGC04458	1	Inhibitor of apoptosis protein	Bombyx mori
MGC04462	2	Switch-associated protein 70	Mus musculus
MGC04472	1	Heat shock protein HSP60 (Fragment)	Schistosoma mansoni
MGC04481	2	Long-chain-fatty-acid--CoA ligase 3	Homo sapiens
MGC04493	6	Fscn2 protein	Xenopus tropicalis
MGC04497	1	Mib1 protein	Mus musculus
MGC04506	4	Ficolin A	Rattus norvegicus
MGC04513	1	Calponin/transgelin	Aedes aegypti
MGC04518	17	Fibrinogen C domain-containing protein 1	Xenopus tropicalis
MGC04526	1	Origin recognition complex subunit 2	Homo sapiens
MGC04548	2	Tripartite motif-containing protein 71	Gallus gallus
MGC04568	1	TRAF and TNF receptor-associated protein	Homo sapiens
MGC04573	6	Angiopoietin-4 precursor	Bos taurus
MGC04584	2	PDZ and LIM domain 3a	Danio rerio
MGC04588	1	Flotillin-2a	Danio rerio
MGC04603	5	Glucose-regulated protein 94	Crassostrea gigas
MGC04608	1	Collagen alpha-1(XII) chain precursor	Mus musculus
MGC04610	3	Fibrinogen-like protein A precursor	Parastichopus parvimensis
MGC04613	1	Zinc finger protein	Ciona intestinalis
MGC04616	12	RING and PHD-finger domain-containing protein KIAA1542	Homo sapiens
MGC04632	1	Monocytic leukemia zinc finger protein	Danio rerio
MGC04647	1	Fibrinogen tsingtauense	Branchiostoma belcheri tsingtauense
MGC04650	1	CNDP dipeptidase 2	Xenopus tropicalis
MGC04656	1	Transcription initiation factor TFIID subunit 11	Homo sapiens
MGC04685	1	X-ray radiation resistance-associated protein 1	Mus musculus
MGC04692	1	Kinesin-like protein protein 6	Caenorhabditis elegans
MGC04705	2	Spectrin-like protein of the nuclear envelope and Golgi	Homo sapiens
MGC04713	9	Peptidoglycan recognition protein S1 precursor	Chlamys farreri
MGC04714	2	Fibrinogen-like protein A precursor	Parastichopus parvimensis
MGC04726	3	Ankyrin-2	Homo sapiens
MGC04732	2	Immunoglobulin superfamily member 10 precursor	Mus musculus
MGC04744	1	N-acetyltransferase 10	Homo sapiens
MGC04755	1	Phd finger protein (Fragment)	Aedes aegypti
MGC04763	3	JARID1A variant protein (Fragment)	Homo sapiens
MGC04769	1	Filamin isoform A	Drosophila melanogaster
MGC04775	1	Fibrinogen C domain-containing protein 1	Xenopus tropicalis
MGC04789	2	Gem-associated protein 8	Mus musculus
MGC04793	5	Suppressor of Ty 6 homolog	Homo sapiens
MGC04794	1	14-3-3-like protein b (Fragment) subsp. indica	Oryza sativa subsp. indica
MGC04809	1	Fibrinogen tsingtauense	Branchiostoma belcheri tsingtauense
MGC04817	1	Beta chain spectrin	Aedes aegypti
MGC04820	3	AMBP protein precursor	Rattus norvegicus
MGC04841	1	FERM domain-containing protein 3	Homo sapiens
MGC04850	1	Elongator complex protein 1	Rattus norvegicus
MGC04856	1	Programmed cell death 6-interacting protein	Mus musculus
MGC04869	4	La-related protein 1	Mus musculus
MGC04875	1	Fibrinogen-like 2	Danio rerio
MGC04890	2	Titin a	Danio rerio
MGC04903	1	E3 ubiquitin-protein ligase UBR3	Mus musculus
MGC04908	5	Complement C1q-like protein 3 precursor	Mus musculus
MGC04933	1	E3 ubiquitin-protein ligase RING2	Rattus norvegicus
MGC04962	1	F-box only protein 15	Mus musculus
MGC05008	7	Chromodomain helicase DNA binding protein	Aedes aegypti
MGC05029	3	Mps one binder kinase activator-like 2B	Bos taurus
MGC05037	2	Zinc finger protein	Ciona intestinalis
MGC05043	2	F-box and leucine-rich repeat protein 5	Mus musculus
MGC05047	1	TNF receptor-associated factor 2	Mus musculus
MGC05057	2	Hemolectin	Drosophila melanogaster
MGC05062	3	Mosaic eyes	Danio rerio
MGC05076	1	Calnexin	Crassostrea gigas
MGC05083	1	Wiskott-Aldrich syndrome protein family member 3	Mus musculus
MGC05092	1	Tudor domain-containing protein 7	Rattus norvegicus
MGC05095	1	Ezrin-radixin-moesin-binding phosphoprotein 50	Mus musculus
MGC05102	1	Alpha thalassemia/mental retardation syndrome X-linked	Homo sapiens
MGC05134	2	Ficolin 4	Halocynthia roretzi
MGC05173	3	Microfibril-associated glycoprotein 4 precursor	Homo sapiens
MGC05184	1	Serine/threonine-protein kinase PLK4	Homo sapiens
MGC05209	1	Fibrinogen C domain-containing protein 1-B	Xenopus laevis
MGC05229	1	Chaperonin containing TCP1, subunit 5	Xenopus tropicalis
MGC05293	1	Polypeptide N-acetylgalactosaminyltransferase 5	Caenorhabditis elegans
MGC05302	1	Sigma-E factor negative regulatory protein RseA 12B01	Vibrio splendidus 12B01
MGC05366	2	Sorting nexin 2	Mus musculus
MGC05381	2	CXXC finger 1	Danio rerio
MGC05393	1	Thymosin beta	Triatoma infestans
MGC05399	3	Insulin receptor precursor	Xenopus laevis
MGC05413	4	Dbnl-prov protein	Xenopus laevis
MGC05432	5	Headcase protein	Drosophila melanogaster
MGC05448	1	Wiskott-Aldrich syndrome protein homolog 1	Schizosaccharomyces pombe
MGC05471	1	Transcription elongation factor SPT5	Drosophila melanogaster
MGC05476	11	Collagen alpha-1(XII) chain precursor	Homo sapiens
MGC05480	1	Tyrosine-protein phosphatase non-receptor type 11	Gallus gallus
MGC05494	1	ATP-binding cassette sub-family G member 5	Homo sapiens
MGC05505	1	Probable ubiquitin carboxyl-terminal hydrolase FAF-X	Homo sapiens
MGC05515	2	Coracle protein, putative	Aedes aegypti
MGC05531	2	Chaperonin containing TCP1, subunit 5	Xenopus tropicalis
MGC05550	1	Aggrecan core protein precursor	Mus musculus
MGC05581	1	Myosin (Fragment)	Patinopecten yessoensis
MGC05586	1	Filamin-C	Mus musculus
MGC05646	1	Variable lymphocyte receptor B	Eptatretus stoutii
MGC05657	1	Sorting nexin 4	Danio rerio
MGC05659	1	Bifunctional aminoacyl-tRNA synthetase	Homo sapiens
MGC05673	1	JNK-interacting protein 3	Drosophila pseudoobscura
MGC05674	1	Polycomb complex protein BMI-1-A	Xenopus laevis
MGC05677	6	FIBCD1 protein (Fragment)	Homo sapiens
MGC05693	3	Esrom	Danio rerio
MGC05704	1	Mediator of RNA polymerase II transcription subunit 7	Danio rerio
MGC05711	1	Heat shock protein 90kDa alpha (Cytosolic), class B member 1	Xenopus tropicalis
MGC05715	4	Apoptotic chromatin condensation inducer in the nucleus	Homo sapiens
MGC05724	1	RING finger protein C1orf164 homolog	Mus musculus
MGC05730	4	Tyrosine-protein phosphatase non-receptor type 1	Homo sapiens
MGC05748	1	Complement component 3-like protein	Carcinoscorpius rotundicauda
MGC05769	1	SnRNP core protein SMX5d (Fragment)	Mus musculus
MGC05793	1	Caspase-9	Oncorhynchus mykiss
MGC05796	1	Endophilin-B1	Bos taurus
MGC05815	1	Proline-serine-threonine phosphatase-interacting protein 1	Mus musculus
MGC05819	1	Calreticulin precursor	Schistosoma mansoni
MGC05826	1	T-complex protein 1 subunit eta	Gallus gallus
MGC05831	6	Collagen alpha-1(VIII) chain precursor	Gallus gallus
MGC05834	1	Collagen alpha-1(XV) chain precursor	Mus musculus
MGC05846	1	RNA methyltransferase-like protein 1	Homo sapiens
MGC05866	1	Methionine aminopeptidase	Drosophila melanogaster
MGC05869	1	Collagen alpha-1(XII) chain precursor	Homo sapiens
MGC05880	2	Chaperonin	Aedes aegypti
MGC05894	3	Transcription initiation factor TFIID subunit 9	Mus musculus
MGC05908	1	Leucine-rich repeat serine/threonine-protein kinase 1	Homo sapiens
MGC05980	1	MYST3 protein	Homo sapiens
MGC05993	1	PEX10 protein	Homo sapiens
MGC05997	1	Svil protein (Fragment)	Danio rerio
MGC06021	1	Protein lunapark	Homo sapiens
MGC06026	2	Spectrin alpha chain	Drosophila melanogaster
MGC06046	1	Transcription elongation factor B (SIII), polypeptide 1	Xenopus tropicalis
MGC06058	2	Fcn1 protein	Xenopus tropicalis
MGC06061	1	BTB/POZ domain-containing protein KCTD7	Gallus gallus
MGC06067	2	P21-activated protein kinase 1 Dpak1	Drosophila melanogaster
MGC06085	3	Probable 39S ribosomal protein L24, mitochondrial precursor	Drosophila melanogaster
MGC06089	1	Leucine-rich repeat containing protein	Leptospira interrogans
MGC06098	1	Mediator of RNA polymerase II transcription subunit 6	Homo sapiens
MGC06107	1	Myosin-RhoGAP protein, Myr 7	Rattus norvegicus
[truncated: 3,122 more rows]
