# Supplementary material for: MytiBase: a knowledgebase of mussel (M. galloprovincialis) transcribed sequences
Source: BMC Genomics. 2009 Feb 9;10:72. doi: 10.1186/1471-2164-10-72 (PMC2657158; doi:10.1186/1471-2164-10-72)
Supplement: Additional file 5 — Details of Cellular component annotation. This table provides the detailed information of each annotated sequence (1,543 hits) grouped in Cellular component slim. cluster ID, number of ESTs in cluster, Blast annotation and organism name. [file 1471-2164-10-72-S5.xls]

## Sheet: Foglio1
Additional Table 5 (Cellular component)
Cell
Cluster ID	# ESTs	Putative Identity	Organism
MGC00003	4	Transmembrane protein 85	Xenopus tropicalis
MGC00005	64	Putative tumor suppressor QM protein	Pinctada martensi
MGC00008	1	Non-structural maintenance of chromosomes element 1 homolog	Xenopus laevis
MGC00010	61	Similar to ribosomal protein S3	Xenopus laevis
MGC00016	25	40S ribosomal protein S6	Aplysia californica
MGC00017	1	Metastasis-associated protein MTA3	Homo sapiens
MGC00019	4	6-phosphogluconolactonase	Mus musculus
MGC00022	1	RING finger protein 185	Danio rerio
MGC00023	2	Notch homolog 1, translocation-associated	Homo sapiens
MGC00040	1	Proteasome (Prosome, macropain) 26S subunit, non-ATPase, 13	Danio rerio
MGC00043	5	Ciona intestinalis protein kinase Ck2-beta (CK2B) mRNA, complete cds	Ciona intestinalis
MGC00044	1	Prefoldin subunit 1	Bos taurus
MGC00049	2	Glycolipid transfer protein domain-containing protein 1	Danio rerio
MGC00054	8	Myosinase-I (Fragment)	Todarodes pacificus
MGC00063	4	Putative ATP synthase-like protein	Toxoptera citricida
MGC00069	8	Myosinase-II	Todarodes pacificus
MGC00083	48	Crassostrea gigas partial mRNA for ribosomal protein L19 (rpls gene)	Crassostrea gigas
MGC00088	13	Ribosomal protein L28	Haliotis asinina
MGC00099	52	Ribosomal protein L15	Ixodes scapularis
MGC00102	14	Ribosomal protein S11-1	Bombyx mori
MGC00108	6	Ribophorin II	Danio rerio
MGC00110	3	Actin, cytoplasmic	Biomphalaria tenagophila
MGC00118	25	RNA-binding protein musashi/mRNA cleavage and polyadenylation factor I complex subunit HRP1	Aedes aegypti
MGC00120	8	Ribosomal protein L11	Aequipecten irradians
MGC00132	6	Crassostrea gigas partial mRNA for ribosomal protein L32 protein	Crassostrea gigas
MGC00136	29	Argopecten irradians isolate iolsaicl55ct74cn79 ribosomal protein S8 mRNA, complete cds	Aequipecten irradians
MGC00138	25	Putative ribosomal protein S25 (Fragment)	Crassostrea gigas
MGC00145	80	Mytilus galloprovincialis EF1-alpha mRNA for elongation factor 1 alpha, complete cds	Mytilus galloprovincialis
MGC00146	40	Ribosomal protein L	Aequipecten irradians
MGC00147	10	Hoip-prov protein isoform A	Lysiphlebus testaceipes
MGC00148	34	Ribosomal protein S5 (Fragment)	Crassostrea gigas
MGC00153	75	Ribosomal protein rpl7a (Fragment)	Arenicola marina
MGC00155	4	Ribosomal protein rpl39	Arenicola marina
MGC00156	2	Protocadherin gamma-A8 precursor	Pan troglodytes
MGC00157	49	Oreochromis mossambicus acidic ribosomal phosphoprotein P0 mRNA, partial cds	Oreochromis mossambicus
MGC00166	4	Ribosomal protein L30	Aequipecten irradians
MGC00174	29	Mytilus edulis ribosomal protein L3 mRNA, partial cds	Mytilus edulis
MGC00175	25	Beta-tubulin	Suberites domuncula
MGC00176	3	Tubulin	Crassostrea gigas
MGC00177	17	Euprymna scolopes 60S ribosomal protein L23a-like protein mRNA, partial cds	Euprymna scolopes
MGC00180	4	Clathrin, light chain	Xenopus tropicalis
MGC00183	15	Translationally-controlled tumor protein	Lateolabrax japonicus
MGC00184	5	Ribosomal protein rps15a	Arenicola marina
MGC00185	2	Nucleic acid-associated protein 36	Asterina pectinifera
MGC00186	39	Probable Bax inhibitor 1	Paralichthys olivaceus
MGC00190	38	Mytilus edulis 60S ribosomal protein L13A (RpL13A) mRNA, complete cds	Mytilus edulis
MGC00191	46	Eukaryotic translation elongation factor 1 beta 2	Danio rerio
MGC00192	2	Activated spleen cDNA, RIKEN full-length enriched library, clone:F830002K16 product:phosphatidylinositol glycan, classC, full insert sequence	Mus musculus
MGC00194	3	Transcription initiation factor TFIID subunit 1	Aedes aegypti
MGC00203	40	Ribosomal protein L9	Aequipecten irradians
MGC00207	18	Ribosomal protein S30	Crassostrea gigas
MGC00208	14	Argopecten irradians isolate iolsaicl245ct282cn301 ribosomal protein L21 mRNA, complete cds	Aequipecten irradians
MGC00211	8	Precollagen-D	Mytilus galloprovincialis
MGC00222	22	Macrophage receptor with collagenous structure	Mus musculus
MGC00236	6	Caveolin	Nematostella vectensis
MGC00237	1	G2/M phase-specific E3 ubiquitin-protein ligase-like protein	Mus musculus
MGC00239	18	Ribosomal protein L14 (Fragment)	Aequipecten irradians
MGC00240	3	Dolichyl-diphosphooligosaccharide-protein glycosyltransferase	Danio rerio
MGC00243	3	Putative alpha-tubulin	Oikopleura dioica
MGC00268	12	Ribosomal protein P2-like (Fragment)	Culicoides sonorensis
MGC00269	14	Crassostrea gigas mRNA for tubulin, complete cds	Crassostrea gigas
MGC00271	13	Ribosomal protein L24 (Fragment)	Crassostrea gigas
MGC00274	12	Ficolin-2 precursor	Rattus norvegicus
MGC00281	33	Ribosomal protein L18 (Fragment)	Crassostrea gigas
MGC00295	1	Putative ferric-chelate reductase 1	Danio rerio
MGC00302	13	Toxin CrTX-A precursor	Carybdea rastonii
MGC00308	23	Ribosomal protein rps16	Arenicola marina
MGC00309	1	Endoplasmic reticulum-Golgi intermediate compartment protein 2	Mus musculus
MGC00314	24	ATP synthase C subunit	Ixodes scapularis
MGC00318	34	Crassostrea gigas actin (GIA) mRNA, complete cds	Crassostrea gigas
MGC00319	1	Inhibitor of apoptosis protein-1	Ictalurus punctatus
MGC00320	1	Glutaminyl-tRNA synthetase	Danio rerio
MGC00321	6	Eukaryotic translation initiation factor 2-alpha kinase 4	Mus musculus
MGC00329	25	Proteasome subunit alpha type (Fragment)	Tetraodon nigroviridis
MGC00338	31	60S acidic ribosomal protein P1	Drosophila melanogaster
MGC00346	40	Profilin	Nematostella vectensis
MGC00352	12	Fibrinogen C domain-containing protein 1-A	Xenopus laevis
MGC00363	35	40S ribosomal protein S14	Ictalurus punctatus
MGC00370	3	Profilin	Nematostella vectensis
MGC00377	6	Nicotinic acetylcholine receptor alpha 2 subunit (Fragment)	Fugu rubripes
MGC00378	30	Ribosomal protein S10	Crassostrea gigas
MGC00380	1	Rho-related GTP-binding protein RhoQ precursor	Rattus norvegicus
MGC00386	3	Ribosomal protein rpl34	Arenicola marina
MGC00387	5	ATP synthase subunit beta (Fragment)	Mytilus edulis
MGC00399	30	Ribosomal protein L7 (Fragment)	Aequipecten irradians
MGC00400	2	Fra1 protein	Fugu rubripes
MGC00401	9	Glyceraldehyde 3-phosphate dehydrogenase	Procambarus clarkii
MGC00404	4	B-actin	Pagrus major
MGC00405	2	14-3-3-like protein 1	Caenorhabditis elegans
MGC00406	3	Histone H2A.Z	Ovis aries
MGC00408	4	Mitogen-activated protein-binding protein-interacting protein	Mus musculus
MGC00411	21	40S ribosomal protein S19	Aequipecten irradians
MGC00415	5	TM2 domain-containing protein 3 precursor	Homo sapiens
MGC00417	6	High-mobility group box 2	Homo sapiens
MGC00419	1	Collagen alpha-1(XII) chain precursor	Homo sapiens
MGC00426	12	Ribosomal protein L44	Chlamys farreri
MGC00428	2	Trafficking protein particle complex 2	Xenopus tropicalis
MGC00430	27	Tubulin	Crassostrea gigas
MGC00434	15	Ribosomal protein rpl18a	Arenicola marina
MGC00436	8	60S ribosomal protein L23-like protein	Phlebotomus papatasi
MGC00443	3	Ribosomal protein rps21 (Fragment)	Eurythoe complanata
MGC00449	1	Kelch-like protein 24	Rattus norvegicus
MGC00450	3	35 kDa SR repressor protein	Homo sapiens
MGC00452	9	Calreticulin	Crassostrea gigas
MGC00453	11	Beta-actin	Patinopecten yessoensis
MGC00460	6	Signal sequence receptor beta-like protein (Fragment)	Crassostrea gigas
MGC00462	9	Ribosomal protein S17	Aequipecten irradians
MGC00474	10	Ribosomal protein L22 (Fragment)	Aequipecten irradians
MGC00476	34	Y-box factor homolog	Aplysia californica
MGC00478	1	Inner mitochondrial membrane translocase TIM17-like protein (Fragment)	Ixodes scapularis
MGC00480	12	Ribosomal protein S13	Pinctada martensi
MGC00482	86	40S ribosomal protein S2	Ictalurus punctatus
MGC00483	16	Prefoldin 5	Danio rerio
MGC00485	1	Elongation of very long chain fatty acids (FEN1/Elo2, SUR4/Elo3, yeast)-like 1	Xenopus tropicalis
MGC00495	1	26S protease regulatory subunit 6a	Aedes aegypti
MGC00498	2	Ribonuclease H2 subunit B	Xenopus tropicalis
MGC00503	2	Mitochondrial 39S ribosomal protein L3	Aedes aegypti
MGC00506	1	CAMP responsive element binding protein-like (Fragment)	Crassostrea gigas
MGC00509	6	Putative Rho family small GTP binding protein cdc42	Acyrthosiphon pisum
MGC00510	7	Ficolin-1 precursor	Sus scrofa
MGC00513	33	67kD laminin receptor	Pinctada fucata
MGC00515	4	Putative mitochondrial cytochrome c oxidase polypeptide Vb	Graphocephala atropunctata
MGC00540	22	ATP synthase gamma chain	Graphocephala atropunctata
MGC00550	1	Tubulin folding cofactor B	Bos taurus
MGC00561	1	3-hydroxy-3-methylglutaryl-coenzyme A reductase	Rattus norvegicus
MGC00563	2	ATP synthase gamma chain	Graphocephala atropunctata
MGC00565	2	Translocase of inner mitochondrial membrane (Fragment)	Artemia sanfranciscana
MGC00566	4	Mitochondrial ribosomal protein S5 isoform 1	Bombyx mori
MGC00571	17	60S ribosomal protein L5	Styela clava
MGC00583	6	Putative epsilon subunit of ATP synthetase	Hydroides elegans
MGC00584	3	HLA class II region expressed gene KE2	Xenopus tropicalis
MGC00590	14	Cytochrome c oxidase subunit VIa polypeptide 1	Danio rerio
MGC00598	2	Transcription intermediary factor 1-beta	Homo sapiens
MGC00602	9	Dynein light chain roadblock-type 2	Bos taurus
MGC00604	2	Large subunit ribosomal protein 29 13 RS5231	Pristionchus sp. 13 RS5231
MGC00610	2	Ras-related protein Ral-A precursor	Homo sapiens
MGC00614	1	Novel protein similar to vertebrate solute carrier family 5 (Sodium-dependent vitamin transporter), member 6	Danio rerio
MGC00616	3	Calreticulin	Crassostrea gigas
MGC00618	16	Proteasome subunit beta type	Nematostella vectensis
MGC00620	1	Sulfotransferase family cytosolic 1B member 1	Rattus norvegicus
MGC00625	5	Vesicle-associated membrane protein 4	Mus musculus
MGC00627	1	PHD finger protein 20	Mus musculus
MGC00634	2	Nuclear protein	Xenopus laevis
MGC00640	6	Myocyte-specific enhancer factor 2A	Rattus norvegicus
MGC00648	16	Cytochrome c	Pectinaria gouldii
MGC00649	5	Ribosomal protein rpl35a (Fragment)	Arenicola marina
MGC00650	11	Elongation factor 1-gamma	Artemia salina
MGC00651	1	Nucleoporin-like 2	Mus musculus
MGC00652	1	Histone-lysine N-methyltransferase MLL3	Homo sapiens
MGC00654	1	Sperm-specific protein PHI-2B	Mytilus californianus
MGC00672	4	Cytoskeletal actin 2	Molgula occulta
MGC00681	3	Translocon-associated protein gamma (Fragment) tsingtauense	Branchiostoma belcheri tsingtauense
MGC00684	1	78kDa glucose regulated protein	Crassostrea gigas
MGC00685	4	Cell division cycle 42	Xenopus tropicalis
MGC00688	25	Actin 2	Crassostrea gigas
MGC00691	1	Splicing factor 3B subunit 3	Danio rerio
MGC00695	12	Ribosomal protein S20	Chlamys farreri
MGC00706	11	40S ribosomal protein S26	Octopus vulgaris
MGC00716	1	Mitochondrial ribosomal protein S33	Oncorhynchus mykiss
MGC00747	1	Fibrinogen C domain-containing protein 1-A	Xenopus laevis
MGC00748	6	Collectin-12	Gallus gallus
MGC00750	5	Myosin heavy chain (Fragment)	Mytilus galloprovincialis
MGC00752	6	Tubulin beta chain	Paracentrotus lividus
MGC00753	11	Ribosomal protein S7	Aequipecten irradians
MGC00759	2	SF3B2 protein (Fragment)	Homo sapiens
MGC00767	11	NADH dehydrogenase (Ubiquinone) Fe-S protein 4	Mus musculus
MGC00769	16	Ribosomal protein L12	Aequipecten irradians
MGC00780	29	Ribosomal protein L10Ae	Biphyllus lunatus
MGC00796	12	Ribosomal protein S15 (Fragment)	Aequipecten irradians
MGC00806	4	Polypyrimidine tract binding protein 1	Mus musculus
MGC00807	1	10 days neonate cerebellum cDNA	Mus musculus
MGC00812	1	Transcription elongation factor B polypeptide 2	Rattus norvegicus
MGC00820	6	Keratinocytes-associated protein 2	Homo sapiens
MGC00847	1	DNA polymerase (Fragment)	Ambystoma mexicanum
MGC00848	10	Proteasome subunit beta type	Nematostella vectensis
MGC00857	3	Suppressor of cytokine signaling 2	Homo sapiens
MGC00888	8	Ribosomal protein L26	Aequipecten irradians
MGC00912	1	G-protein coupled receptor 120	Rattus norvegicus
MGC00924	1	Delta protein	Lytechinus variegatus
MGC01009	4	Cytoplasmic dynein light chain	Aedes aegypti
MGC01028	11	Collagen alpha-1(VIII) chain precursor	Gallus gallus
MGC01045	4	Protein transport protein Sec61 subunit gamma	Xenopus laevis
MGC01063	9	40S ribosomal protein S23	Crassostrea gigas
MGC01079	1	T-complex protein 1 subunit beta	Bos taurus
MGC01107	12	V-jun sarcoma virus 17 oncogene homolog	Danio rerio
MGC01124	1	Prefoldin beta subunit	Bombyx mori
MGC01145	5	Mitochondrial ATP synthase coupling factor 6	Bombyx mori
MGC01148	1	Ribosomal protein S29 tsingtauense	Branchiostoma belcheri tsingtauense
MGC01158	1	Histone H1	Mytilus californianus
MGC01186	5	CAMP-responsive element binding protein 2	Lymnaea stagnalis
MGC01209	8	40S ribosomal protein S24 (Fragment)	Chlamys farreri
MGC01219	5	Ubiquitin/ribosomal L40 fusion protein (Fragment)	Aplysia californica
MGC01225	1	Arginine-tRNA-protein transferase 1	Mus musculus
MGC01274	2	Dynein light chain 2, cytoplasmic	Rattus norvegicus
MGC01289	3	Caveolin	Nematostella vectensis
MGC01290	2	Protein MAK10 homolog	Macaca fascicularis
MGC01298	2	GTP-binding protein 128up	Drosophila melanogaster
MGC01299	3	Omega-crystallin	Octopus dofleini
MGC01307	6	Alpha-tubulin	Urechis caupo
MGC01317	5	Signal sequence receptor delta	Ixodes scapularis
MGC01319	19	Actin 2	Crassostrea gigas
MGC01327	43	Ribosomal protein S3a (Fragment)	Crassostrea gigas
MGC01329	34	60S ribosomal protein L13	Nematostella vectensis
MGC01343	8	Ribosomal protein L31	Mus musculus
MGC01349	5	Novel protein similar to vertebrate eukaryotic translation elongation factor 1 delta	Danio rerio
MGC01354	9	Small nuclear ribonucleoprotein Sm D3	Drosophila melanogaster
MGC01358	18	Mytilus galloprovincialis precollagen-D mRNA, complete cds	Mytilus galloprovincialis
MGC01359	1	DNA replication licensing factor mcm5	Xenopus tropicalis
MGC01372	4	L-xylulose reductase	Homo sapiens
MGC01397	1	Zinc finger protein 228	Homo sapiens
MGC01410	1	UPF0139 membrane protein C19orf56 homolog	Bos taurus
MGC01415	3	RNA binding motif protein 8a	Mus musculus
MGC01422	5	Myosin regulatory light chain, smooth muscle	Spisula sachalinensis
MGC01425	2	Beta-2 tubulin	Gadus morhua
MGC01429	1	ADP-ribosylation factor 2	Mus musculus
MGC01431	1	ATP-dependent RNA helicase A	Mus musculus
MGC01432	1	Angiotensin-converting enzyme (Fragment)	Gallus gallus
MGC01435	19	40S ribosomal protein S12	Nematostella vectensis
MGC01439	8	Small nuclear ribonucleoprotein-associated protein B	Macropus eugenii
MGC01441	6	Ribosomal protein L4	Rattus norvegicus
MGC01443	1	Neurofilament protein NF70	Helix aspersa
MGC01465	4	Collectin-12	Bos taurus
MGC01477	1	Protein HIRA	Xenopus laevis
MGC01491	1	Ficolin-2 precursor	Rattus norvegicus
MGC01511	5	Putative ATP synthase oligomycin sensitivity conferral protein	Graphocephala atropunctata
MGC01513	1	Enhancer of yellow 2 transcription factor homolog	Xenopus laevis
MGC01515	2	Small nuclear ribonucleoprotein G	Lysiphlebus testaceipes
MGC01516	1	Sea urchin Arp2	Hemicentrotus pulcherrimus
MGC01520	2	Pre-mRNA-splicing factor ISY1 homolog	Rattus norvegicus
MGC01526	1	Proliferation-inducing protein 44	Homo sapiens
MGC01537	3	ATP synthase D chain	Ixodes scapularis
MGC01541	33	Ribosomal protein rpl17	Arenicola marina
MGC01549	3	Chloride intracellular channel 6	Rattus norvegicus
MGC01554	51	Ribosomal protein S4 (Fragment)	Aequipecten irradians
MGC01559	1	Protein FAM18A	Homo sapiens
MGC01567	6	Ribosomal protein rpl22	Arenicola marina
MGC01577	4	Proteasome (Prosome, macropain) 26S subunit, non-ATPase, 10	Xenopus tropicalis
MGC01579	22	Mytilus galloprovincialis precollagen-NG mRNA, complete cds	Mytilus galloprovincialis
MGC01598	21	60S ribosomal protein L6	Eurythoe complanata
MGC01604	4	26S proteasome non-ATPase regulatory subunit 1	Gallus gallus
MGC01609	13	Lipoprotein receptor-related protein 6	Xenopus laevis
MGC01626	1	Prefoldin subunit 4	Homo sapiens
MGC01628	1	Arginine glutamic acid dipeptide (RE) repeats	Mus musculus
MGC01649	2	Putative 60S ribosomal protein L38 isoform 1	Spadella cephaloptera
MGC01662	3	Mcl-1 ubiquitin ligase	Mus musculus
MGC01668	6	Ribosomal protein L31 (Fragment)	Crassostrea gigas
MGC01685	2	Ribosomal protein S17 (Fragment)	Crassostrea gigas
MGC01688	1	Pannexin 4	Aplysia californica
MGC01720	2	ATP synthase delta chain, mitochondrial	Aedes aegypti
MGC01731	14	Elongation factor-1 gamma (Fragment)	Hypochilus thorelli
MGC01735	18	Myosinase-I (Fragment)	Todarodes pacificus
MGC01739	1	Tubulin, gamma complex associated protein 2	Homo sapiens
MGC01745	3	DBH-like monooxygenase protein 1 homolog precursor	Danio rerio
MGC01758	1	R-Ras3	Gallus gallus
MGC01766	1	Transmembrane emp24 domain containing 3	Xenopus tropicalis
MGC01773	1	Iron-sulfur cluster assembly 1 homolog, mitochondrial precursor	Gallus gallus
MGC01777	1	Toll	Aedes aegypti
MGC01787	2	Transcription factor Rel 1	Crassostrea gigas
MGC01791	3	Exosome complex exonuclease RRP46	Homo sapiens
MGC01796	2	Putative ribosomal protein S14e	Diaphorina citri
MGC01805	1	Toll-like receptor adapter molecule 2	Homo sapiens
MGC01814	2	Zygote arrest protein 1	Fugu rubripes
MGC01828	4	PDGF/VEGF factor-1 precursor	Drosophila melanogaster
MGC01829	6	Paramyosin	Mytilus galloprovincialis
MGC01861	15	Paramyosin	Mytilus galloprovincialis
MGC01885	1	Aspartyl-tRNA synthetase, mitochondrial precursor	Homo sapiens
MGC01891	1	Set1/Ash2 histone methyltransferase complex subunit ASH2	Homo sapiens
MGC01897	2	26S proteasome regulatory subunit rpn1	Aedes aegypti
MGC01901	4	Ubiquitin specific protease 52 (Fragment)	Xenopus tropicalis
MGC01907	2	calsyntenin 2	MGC01907
MGC01908	4	Ribosomal protein rpl22	Arenicola marina
MGC01909	1	Secretory carrier membrane protein 1	Xenopus tropicalis
MGC01917	2	solute carrier family 25 (mitochondrial carrier; phosphate carrier), member 3, full insert sequence	Mus musculus
MGC01918	1	NFX1-type zinc finger-containing protein 1	Homo sapiens
MGC01925	1	Ribosomal protein L21	Aequipecten irradians
MGC01929	1	P2X purinoceptor	Sparus aurata
MGC01935	1	Ribonucleoprotein Ro/SS-A-related protein SIR-1	Plesiocystis pacifica SIR-1
MGC01940	1	Mytilus galloprovincialis precollagen-D mRNA, complete cds	Mytilus galloprovincialis
MGC01944	2	60S ribosomal protein L36 (Fragment)	Arenicola marina
MGC01953	1	Ribosomal protein S30	Crassostrea gigas
MGC01966	16	Inhibitor of apoptosis 1 (Fragment)	Gallus gallus
MGC01972	1	Myosin II heavy chain (Fragment)	Ilyanassa obsoleta
MGC01974	1	Remodeling and spacing factor 1	Homo sapiens
MGC01978	1	Ficolin-2 precursor	Rattus norvegicus
MGC01985	1	40S ribosomal protein S6	Ictalurus punctatus
MGC01998	1	Mytilus galloprovincialis precollagen-D mRNA, complete cds	Mytilus galloprovincialis
MGC02003	2	Mytilus galloprovincialis precollagen-P mRNA, complete cds	Mytilus galloprovincialis
MGC02006	1	Mytilus galloprovincialis precollagen-NG mRNA, complete cds	Mytilus galloprovincialis
MGC02012	2	Ribosomal protein L14 (Fragment)	Aequipecten irradians
MGC02013	2	Precollagen-D	Mytilus galloprovincialis
MGC02019	4	Mitochondrial import inner membrane translocase subunit TIM14	Drosophila melanogaster
MGC02023	4	Precollagen-NG	Mytilus galloprovincialis
MGC02027	1	Ribosomal protein L28	Haliotis asinina
MGC02036	2	Coatomer protein complex subunit alpha	Danio rerio
MGC02042	1	40S ribosomal protein S28	Ictalurus punctatus
MGC02053	6	Predicted protein (Fragment)	Nematostella vectensis
MGC02055	6	Stress-associated endoplasmic reticulum protein 2	Mus musculus
MGC02058	1	Small nuclear ribonucleoprotein D2-like protein	Chlamys farreri
MGC02059	1	Mytilus galloprovincialis precollagen-NG mRNA, complete cds	Mytilus galloprovincialis
MGC02065	1	40S ribosomal protein S4 (Fragment)	Mytilus edulis
MGC02087	3	Myosin heavy chain (Fragment)	Mytilus galloprovincialis
MGC02093	1	Regulator of sex-limitation candidate 8	Mus musculus
MGC02114	1	SRCR domain, membrane form 2	Geodia cydonium
MGC02127	2	60S ribosomal protein L18	Aplysia californica
MGC02139	2	C-type lectin domain family 4 member M	Hylobates syndactylus
MGC02143	4	Collagen alpha-1(XII) chain precursor	Mus musculus
MGC02158	1	Ral guanine nucleotide exchange factor 2	Drosophila melanogaster
MGC02164	1	78kDa glucose regulated protein	Crassostrea gigas
MGC02167	4	Proteasome (Prosome, macropain) 26S subunit, non-ATPase, 8	Homo sapiens
MGC02188	1	CAMP responsive element binding protein-like (Fragment)	Crassostrea gigas
MGC02193	2	Proteasome 26S subunit-like (Fragment)	Ictalurus punctatus
MGC02208	2	UTP14, U3 small nucleolar ribonucleoprotein, homolog C	Homo sapiens
MGC02227	3	Lysosomal-associated transmembrane protein 4A	Mus musculus
MGC02228	1	Cullin 4A	Homo sapiens
MGC02231	1	40S ribosomal protein S4 (Fragment)	Mytilus edulis
MGC02237	3	Mytilus galloprovincialis precollagen-D mRNA, complete cds	Mytilus galloprovincialis
MGC02246	3	40S ribosomal protein S4 (Fragment)	Mytilus edulis
MGC02250	2	Mytilus galloprovincialis precollagen-D mRNA, complete cds	Mytilus galloprovincialis
MGC02254	4	Elongation factor 2	Bos taurus
MGC02264	2	Plasminogen precursor	Rattus norvegicus
MGC02273	3	ATP synthase C subunit	Ixodes scapularis
MGC02276	9	Collagen alpha-1(XII) chain precursor	Homo sapiens
MGC02284	1	Ribosomal protein P2-like (Fragment)	Culicoides sonorensis
MGC02287	13	Prohibitin	Danio rerio
MGC02289	3	Precollagen-NG	Mytilus galloprovincialis
MGC02290	3	Transmembrane and coiled-coil domain-containing protein 4	Mus musculus
MGC02292	1	Tubulin, alpha 2	Danio rerio
MGC02305	7	Mytilus galloprovincialis precollagen-D mRNA, complete cds	Mytilus galloprovincialis
MGC02307	1	Cystathionine-beta-synthase	Xenopus tropicalis
MGC02311	1	Mytilus galloprovincialis precollagen-D mRNA, complete cds	Mytilus galloprovincialis
MGC02312	1	Precollagen-NG	Mytilus galloprovincialis
MGC02314	9	Adipophilin	Sus scrofa
MGC02323	1	Ribosomal protein S20	Crassostrea gigas
MGC02327	1	Prefoldin subunit 4	Homo sapiens
MGC02329	2	Alpha-tubulin	Urechis caupo
MGC02331	24	Precollagen-D	Mytilus galloprovincialis
MGC02335	7	Macrophage galactose-type C-type lectin 2	Mus musculus
MGC02341	6	Beta-tubulin	Crassostrea gigas
MGC02344	1	Ribosomal protein S9	Xenopus tropicalis
MGC02352	1	tRNA-splicing endonuclease subunit Sen2	Rattus norvegicus
MGC02354	1	Activin receptor type-2A precursor	Gallus gallus
MGC02359	1	Heterogeneous nuclear ribonucleoprotein (Fragment)	Drosophila simulans
MGC02372	2	ATP synthase subunit beta (Fragment)	Mytilus edulis
MGC02375	2	Ribosomal protein P1	Lysiphlebus testaceipes
MGC02376	1	40S ribosomal protein S19	Aequipecten irradians
MGC02378	4	Ribosomal protein S18	Crassostrea gigas
MGC02383	1	Autophagy protein 5	Mus musculus
MGC02385	3	Precollagen-NG	Mytilus galloprovincialis
MGC02386	1	Aldehyde dehydrogenase, mitochondrial precursor	Rattus norvegicus
MGC02402	1	Bifunctional polynucleotide phosphatase/kinase	Homo sapiens
MGC02403	2	Pescadillo homolog 1, containing BRCT domain	Xenopus tropicalis
MGC02411	1	Ribosomal protein L19 (Fragment)	Crassostrea gigas
MGC02412	1	Cysteine-rich motor neuron 1 protein precursor	Danio rerio
MGC02420	3	Mytilus galloprovincialis precollagen-P mRNA, complete cds	Mytilus galloprovincialis
MGC02427	1	Ribosomal protein S20	Crassostrea gigas
MGC02440	2	Probable transport protein Sec61 alpha subunit	Toxoptera citricida
MGC02441	1	Carboxylase:pyruvate/acetyl-coa/propionyl-coa	Aedes aegypti
MGC02446	14	Small nuclear ribonucleoprotein sm d1	Aedes aegypti
MGC02448	1	Mytilus galloprovincialis precollagen-D mRNA, complete cds	Mytilus galloprovincialis
MGC02454	1	Precollagen-D	Mytilus galloprovincialis
MGC02455	2	Ribosomal protein S5 (Fragment)	Crassostrea gigas
MGC02474	1	Mytilus galloprovincialis precollagen-D mRNA, complete cds	Mytilus galloprovincialis
MGC02476	1	Stress-associated endoplasmic reticulum protein 2	Homo sapiens
MGC02478	1	Putative ribosomal protein S14e	Diaphorina citri
MGC02490	1	Mytilus galloprovincialis precollagen-D mRNA, complete cds	Mytilus galloprovincialis
MGC02499	1	Ribosomal protein L14 (Fragment)	Aequipecten irradians
MGC02504	1	Clathrin assembly protein AP180	Loligo pealeii
MGC02521	3	33 kDa inner dynein arm light chain, axonemal	Strongylocentrotus purpuratus
MGC02525	1	ATP synthase subunit alpha	Pinctada fucata
MGC02541	1	Mytilus galloprovincialis precollagen-NG mRNA, complete cds	Mytilus galloprovincialis
MGC02546	1	Pre-mRNA-splicing factor ATP-dependent RNA helicase PRP16	Bos taurus
MGC02559	2	Macrophage receptor MARCO	Mus musculus
MGC02562	2	40S ribosomal protein S23	Crassostrea gigas
MGC02583	1	Diacylglycerol O-acyltransferase 1	Homo sapiens
MGC02586	1	Cell division protein kinase 5	Rattus norvegicus
MGC02605	1	Still life, putative	Aedes aegypti
MGC02606	1	Mytilus galloprovincialis precollagen-D mRNA, complete cds	Mytilus galloprovincialis
MGC02610	2	60S acidic ribosomal protein P1	Plutella xylostella
MGC02613	1	1-phosphatidylinositol-4,5-bisphosphate phosphodiesterase beta-1	Bos taurus
MGC02617	1	Ribonuclease UK114	Capra hircus
MGC02622	1	Collagen IV alpha 1 chain (Fragment)	Anopheles gambiae
MGC02625	1	Small nuclear ribonucleoprotein D2-like protein	Chlamys farreri
MGC02628	3	Myosin heavy chain (Fragment)	Mytilus galloprovincialis
MGC02642	1	Nucleolar complex protein 4 homolog	Danio rerio
MGC02660	1	Vacuolar protein sorting-associated protein 26B	Mus musculus
MGC02662	4	radixin, full insert sequence (Fragment)	Mus musculus
MGC02669	1	Mytilus galloprovincialis actin mRNA, complete cds	Mytilus galloprovincialis
MGC02678	7	Voltage-dependent anion channel	Paralichthys olivaceus
MGC02684	3	Elongation factor 1-alpha	Mytilus galloprovincialis
MGC02697	9	Col protein	Suberites domuncula
MGC02702	1	Importin 7	Danio rerio
MGC02728	1	Novel protein similar to vertebrate runt-related transcription factor 1; translocated to, 1	Danio rerio
MGC02730	1	Precollagen-D	Mytilus galloprovincialis
MGC02732	1	P53 tumor suppressor-like protein	Mytilus edulis
MGC02743	2	Ribosomal protein S18	Crassostrea gigas
MGC02744	3	Proteasome subunit alpha type	Danio rerio
MGC02762	1	FERM domain-containing protein 8	Xenopus laevis
MGC02773	1	Proteasome subunit alpha type	Nematostella vectensis
MGC02777	3	Flagellar associated protein (Fragment)	Chlamydomonas reinhardtii
MGC02779	3	Mytilus galloprovincialis precollagen-NG mRNA, complete cds	Mytilus galloprovincialis
MGC02781	2	Ribosomal protein S20	Crassostrea gigas
MGC02785	3	Endothelial differentiation-related factor 1	Homo sapiens
MGC02804	1	Taurine transporter	Mytilus galloprovincialis
MGC02809	1	40S ribosomal protein S24	Arenicola marina
MGC02814	2	Elongation factor 1-alpha	Mytilus galloprovincialis
MGC02816	6	RNA-binding protein musashi/mRNA cleavage and polyadenylation factor I complex subunit HRP1	Aedes aegypti
MGC02825	2	Mannose receptor, C type 1	Homo sapiens
MGC02827	1	60S ribosomal protein L37a	Cryptochiton stelleri
MGC02848	1	Mrg-binding protein	Aedes aegypti
MGC02851	1	60S ribosomal protein L4	Urechis caupo
MGC02855	1	Protein O-mannosyl-transferase 2	Drosophila pseudoobscura
MGC02857	1	Sorting nexin-6	Homo sapiens
MGC02872	2	Tpr protein (Fragment)	Mus musculus
MGC02873	1	Piwi-like protein 1	Homo sapiens
MGC02880	1	Ribosomal protein rpl7a (Fragment)	Arenicola marina
MGC02885	1	Splicing factor 45	Homo sapiens
MGC02886	1	Fibrillar collagen chain FAp1 alpha	Alvinella pompejana
MGC02896	1	Catchin	Aequipecten irradians
MGC02897	3	Ribosomal protein L1	Suberites domuncula
MGC02898	3	Pedal retractor muscle myosin heavy chain (Fragment)	Mytilus galloprovincialis
MGC02900	1	60S acidic ribosomal protein P1	Drosophila melanogaster
MGC02901	2	Cytoplasmic dynein 1 heavy chain 1	Mus musculus
MGC02911	1	Fringe	Euprymna scolopes
MGC02914	1	Elongation factor 1-alpha	Mytilus galloprovincialis
MGC02922	1	Elongation factor 1-alpha	Mytilus galloprovincialis
MGC02925	1	60S ribosomal protein L35	Gallus gallus
MGC02947	2	Pannexin 2	Aplysia californica
MGC02948	3	Splicing factor 3a, subunit 3	Mus musculus
MGC02949	2	Tubulin, alpha 3A	Mus musculus
MGC02952	2	GTPase activating protein (SH3 domain) binding protein 2	Xenopus tropicalis
MGC02953	2	Ribosomal protein L27a tsingtauense	Branchiostoma belcheri tsingtauense
MGC02960	2	Mannose receptor, C type 1	Homo sapiens
MGC02966	1	Ribosomal protein L10Ae	Cicindela littoralis
MGC02975	3	Polymerase (RNA) II (DNA directed) polypeptide C	Mus musculus
MGC02987	1	General transcription factor 3C polypeptide 1	Rattus norvegicus
MGC02989	2	Precollagen-D	Mytilus galloprovincialis
MGC02992	2	Mytilus edulis precollagen D (preCol-D) mRNA, complete cds	Mytilus edulis
MGC02993	2	QM protein	Pinctada fucata
MGC03003	1	TBC1 domain family member 25	Homo sapiens
MGC03006	1	Putative ribosomal protein L17 (Fragment)	Sipunculus nudus
MGC03017	1	Mytilus galloprovincialis precollagen-D mRNA, complete cds	Mytilus galloprovincialis
MGC03023	2	ATP synthase subunit alpha	Pinctada fucata
MGC03031	2	Lethal(2) giant larvae protein homolog 2	Homo sapiens
MGC03032	1	Mytilus galloprovincialis precollagen-D mRNA, complete cds	Mytilus galloprovincialis
MGC03039	1	Serine/threonine-protein kinase SNF1-like kinase 2	Mus musculus
MGC03116	1	Proliferating cell nuclear antigen	Aedes albopictus
MGC03117	1	Ribosomal protein rpl37	Eurythoe complanata
MGC03126	1	60S ribosomal protein L14	Lumbricus rubellus
MGC03156	2	28S ribosomal protein S16, mitochondrial precursor	Bos taurus
MGC03172	1	60S ribosomal protein L27	Arenicola marina
MGC03195	2	Kruppel-like factor	Lehmannia valentiana
MGC03196	2	ETS-related transcription factor Elf-2	Homo sapiens
MGC03204	1	Mytilus edulis nongradient byssal precursor, mRNA, complete cds	Mytilus edulis
MGC03219	2	Glutaryl-CoA dehydrogenase, mitochondrial precursor (Fragment)	Sus scrofa
MGC03224	6	Neuron-specific staufen	Aplysia californica
MGC03226	3	Ficolin-2 precursor	Sus scrofa
MGC03246	5	ATP-dependent RNA helicase DDX42	Mus musculus
MGC03274	1	Mytilus edulis precollagen P (preCol-P) mRNA, complete cds	Mytilus edulis
MGC03276	5	Peptidylglycine alpha hydroxylating mono-oxygenase	Schistosoma mansoni
MGC03284	1	Ribosomal protein S10	Crassostrea gigas
MGC03299	1	60S ribosomal protein L13	Ictalurus punctatus
MGC03300	3	40S ribosomal protein S24 (Fragment)	Chlamys farreri
MGC03303	1	Mytilus edulis precollagen D (preCol-D) mRNA, complete cds	Mytilus edulis
MGC03350	3	Ras-related protein Rab-27A	Rattus norvegicus
MGC03364	1	Ppp1r16a protein	Mus musculus
MGC03380	1	Flagellar associated protein	Chlamydomonas reinhardtii
MGC03382	1	Ribosomal protein L12e	Biphyllus lunatus
MGC03385	1	Beta integrin subunit	Biomphalaria glabrata
MGC03399	1	Sestrin 3 (Fragment)	Xenopus tropicalis
MGC03411	2	Probable ribosome biogenesis protein RLP24	Homo sapiens
MGC03425	1	THO complex subunit 5 homolog B	Xenopus laevis
MGC03437	1	Exportin 1, CRM1 homolog	Mus musculus
MGC03451	1	Titin a	Danio rerio
MGC03454	1	Mytilus edulis precollagen D (preCol-D) mRNA, complete cds	Mytilus edulis
MGC03462	1	Sec63 protein (Fragment)	Mus musculus
MGC03471	1	Aven protein	Mus musculus
MGC03477	1	Mytilus galloprovincialis precollagen-D mRNA, complete cds	Mytilus galloprovincialis
MGC03479	1	Multiple C2 and transmembrane domain-containing protein 1	Homo sapiens
MGC03495	1	Ribosomal protein L35a	Danio rerio
MGC03499	1	Precollagen-P	Mytilus galloprovincialis
MGC03519	5	Coiled-coil domain-containing protein 51	Rattus norvegicus
MGC03522	1	Charged multivesicular body protein 2b	Xenopus tropicalis
MGC03525	6	C type lectin receptor C	Salmo salar
MGC03532	1	60 kDa SS-A/Ro ribonucleoprotein PS	Beggiatoa sp. PS
MGC03544	2	Protein DJ-1	Danio rerio
MGC03545	1	D-amino-acid oxidase	Mus musculus
MGC03548	4	Mitochondrial ribosomal protein S11 (Fragment)	Drosophila simulans
MGC03551	2	Transmembrane matrix receptor MUP-4	Caenorhabditis elegans
MGC03554	1	Zinc finger protein	Ciona intestinalis
MGC03557	11	Inhibitor of apoptosis protein	Bombyx mori
MGC03558	1	Ring finger protein 28	Homo sapiens
MGC03566	10	Myeloid differentiation primary response factor 88	Gallus gallus
MGC03569	1	Pancreatic secretory granule membrane major glycoprotein GP2 precursor	Rattus norvegicus
MGC03577	2	Complement C1q-like protein 3 precursor	Mus musculus
MGC03581	1	Capping protein (Actin filament) muscle Z-line, alpha 2	Xenopus tropicalis
MGC03583	7	Cyclic AMP-regulated protein	Bombyx mori
MGC03586	1	Polymerase (RNA) III (DNA directed) polypeptide F, 39 kDa	Xenopus tropicalis
MGC03589	1	Metalloproteinase inhibitor 2 precursor	Cavia porcellus
MGC03596	4	35 kDa SR repressor protein	Homo sapiens
MGC03600	2	Rhamnose-binding lectin tsingtauense	Branchiostoma belcheri tsingtauense
MGC03608	2	Peripheral-type benzodiazepine receptor	Oncorhynchus mykiss
MGC03618	2	uroporphyrinogen III synthase, full insert sequence	Mus musculus
MGC03620	1	60 kDa heat shock protein, mitochondrial precursor	Homo sapiens
MGC03626	1	DNAation factor, alpha polypeptide	Danio rerio
MGC03628	1	Ubiquitin-associated domain-containing protein 1	Xenopus tropicalis
MGC03632	1	Receptor mediated endocytosis protein 1, isoform c	Caenorhabditis elegans
MGC03635	7	Brix domain-containing protein 1	Mus musculus
MGC03641	3	TIM21-like protein, mitochondrial precursor	Rattus norvegicus
MGC03643	1	Peroxisome assembly factor 1	Rattus norvegicus
MGC03649	1	Cytosine-specific methyltransferase	Brassica campestris
MGC03657	2	Proteasome subunit beta type	Danio rerio
MGC03658	2	Ras-like GTP-binding protein RHO precursor	Aplysia californica
MGC03666	7	Echotoxin-2 precursor	Cymatium echo
MGC03667	1	Zinc transporter ZIP9	Danio rerio
MGC03669	1	Ras oncogene	Bombyx mori
MGC03673	1	Tripartite motif protein L-TRIM	Lymnaea stagnalis
MGC03678	1	Organic cation transporter protein	Drosophila melanogaster
MGC03695	6	Calcium-dependent protein kinase C	Aplysia californica
MGC03701	1	Pancreatic secretory granule membrane major glycoprotein GP2 precursor	Rattus norvegicus
MGC03702	1	Collagen-like protein 7 mimivirus	Acanthamoeba polyphaga mimivirus
MGC03708	1	Seryl-tRNA synthetase	Danio rerio
MGC03713	3	DNA double-strand break repair rad50 ATPase	Sulfolobus tokodaii
MGC03720	4	Peptidyl-glycine alpha-amidating monooxygenase precursor	Rattus norvegicus
MGC03721	1	SP-A receptor subunit SP-R210 alphaS	Homo sapiens
MGC03725	1	COP9 signalosome complex subunit 8	Xenopus tropicalis
MGC03745	6	Complement C1q-like protein 2 precursor	Mus musculus
MGC03747	1	Apoptosis regulator Bcl-2	Gallus gallus
MGC03748	2	Ribosome biogenesis protein NSA2 homolog	Bos taurus
MGC03755	6	Histone H1	Mytilus californianus
MGC03763	5	Glutathione-requiring prostaglandin D synthase	Gallus gallus
MGC03771	1	FGFR1 oncogene partner 2 homolog	Gallus gallus
MGC03776	1	Patched domain-containing protein 3	Homo sapiens
MGC03778	1	U4/U6.U5 tri-snRNP-associated protein 2	Mus musculus
MGC03784	1	Pre-mRNA-processing factor 40 homolog B	Mus musculus
MGC03785	2	DSBA-like thioredoxin domain containing protein, expressed subsp. japonica	Oryza sativa subsp. japonica
MGC03788	1	Inner mitochondrial membrane translocase	Aedes aegypti
MGC03790	1	Ras-related protein Rab-32	Sus scrofa
MGC03803	1	17-beta-hydroxysteroid dehydrogenase 14	Homo sapiens
MGC03804	2	Mitochondrial intermembrane space import and assembly protein 40-B	Xenopus laevis
MGC03805	1	39S ribosomal protein L10, mitochondrial precursor	Danio rerio
MGC03807	1	Choline dehydrogenase	Mus musculus
MGC03818	1	Psi neuronal apoptosis inhibitory protein (Fragment)	Homo sapiens
MGC03829	1	Skin calmodulin-related factor	Mus musculus
MGC03830	1	Probable ATPase (Fragment)	Oenothera organensis
MGC03831	3	Pre-mRNA-splicing factor SLU7	Macaca fascicularis
MGC03832	2	Putative ferric-chelate reductase 1	Danio rerio
MGC03848	3	Collagen alpha-1(XII) chain precursor	Mus musculus
MGC03849	2	Methyl-CpG-binding protein MeCP2	Xenopus laevis
MGC03852	3	Tubulin beta-1 chain	Manduca sexta
MGC03855	1	Glypican 1	Xenopus tropicalis
MGC03859	1	Transcription factor protein	Ciona intestinalis
MGC03879	3	Tribbles homolog 1	Homo sapiens
MGC03881	1	RAS guanyl-releasing protein 4	Mus musculus
MGC03886	1	CREB-regulated transcription coactivator 1	Mus musculus
MGC03887	1	Low density lipoprotein receptor-related protein 6 variant (Fragment)	Homo sapiens
MGC03889	4	60S ribosomal protein L10, mitochondrial	Aedes aegypti
MGC03902	3	S-formylglutathione hydrolase	Mus musculus
MGC03912	1	Barrier-to-autointegration factor 1	Caenorhabditis elegans
MGC03918	2	C1q and tumor necrosis factor related protein 3 variant (Fragment)	Homo sapiens
MGC03923	2	Mitochondrial import receptor subunit TOM20 homolog	Xenopus tropicalis
MGC03925	4	2-oxo-4-hydroxy-4-carboxy-5-ureidoimidazoline decarboxylase	Amia calva
MGC03927	2	Stefin-C	Bos taurus
MGC03929	3	Cytoplasmic dynein light chain	Aedes aegypti
MGC03932	1	Polymerase delta-interacting protein 2	Homo sapiens
MGC03939	2	Stomatin-2	Caenorhabditis elegans
MGC03943	7	Neurogenic locus notch homolog protein 2 precursor	Rattus norvegicus
MGC03949	1	G-protein gamma-12 subunit variant (Fragment)	Homo sapiens
MGC03952	1	Trex	Anopheles gambiae
MGC03956	5	NAD(+) ADP-ribosyltransferase-3-like protein	Oikopleura dioica
MGC03959	1	Mitochondrial 28S ribosomal protein S6	Bos taurus
MGC03984	3	Collagen alpha-1(XII) chain precursor	Homo sapiens
MGC03987	2	Mitochondrial-processing peptidase subunit beta, mitochondrial precursor	Bos taurus
MGC03995	1	IWS1 homolog A	Xenopus laevis
MGC03997	2	Novel protein similar to vertebrate DAB2 interacting protein	Danio rerio
MGC04022	8	Proteasome subunit alpha type	Danio rerio
MGC04027	4	Lupus La protein homolog B	Xenopus laevis
MGC04032	4	Collagen alpha-1(XII) chain precursor	Homo sapiens
MGC04039	1	CCAAT/enhancer binding protein	Aplysia kurodai
MGC04043	1	Thrombospondin type 1 repeat-containing protein 2 precursor	Hydra magnipapillata
MGC04045	1	Cofactor of BRCA2	Danio rerio
MGC04066	1	Cadherin	Aedes aegypti
MGC04069	1	Rac GTPase	Xenopus laevis
MGC04074	2	Low density lipoprotein-related protein 1B variant (Fragment)	Homo sapiens
MGC04079	2	Gamma-secretase subunit aph-1	Aedes aegypti
MGC04082	8	Ci-Notch protein	Ciona intestinalis
MGC04093	1	Kv3.1 potassium channel	Xenopus laevis
MGC04098	1	COP9 signalosome complex subunit 7b	Homo sapiens
MGC04100	1	97 kDa heat shock protein	Strongylocentrotus franciscanus
MGC04104	8	Pre-mRNA-splicing factor RBM22	Xenopus tropicalis
MGC04118	1	Electrogenic NBC-like protein	Loligo pealeii
MGC04121	1	MGC115163 protein	Xenopus laevis
MGC04123	1	Ubiquitin associated and SH3 domain-containing protein B	Homo sapiens
MGC04124	3	Hemicentin-1 precursor	Homo sapiens
MGC04132	1	ADP ribosylation factor 3, putative	Leishmania major
MGC04134	2	Band 7 protein (strain Nankai-3 / ATCC BAA-1280)	Methanococcus aeolicus (strain Nankai-3 / ATCC BAA
MGC04136	6	Collagen alpha-1(XII) chain precursor	Homo sapiens
MGC04138	16	Cell wall hydrolase, SleB precursor H10	Clostridium cellulolyticum H10
MGC04140	1	Actin	Gregarina polymorpha
MGC04145	1	Nucleolar protein 11	Mus musculus
MGC04153	4	Mitochondrial ribosomal protein, L22, putative	Aedes aegypti
MGC04158	4	Talin-1	Gallus gallus
MGC04162	1	Mitochondrial ribosomal protein L12	Xenopus tropicalis
MGC04167	9	Mannose receptor, C type 1	Homo sapiens
MGC04170	4	Collagen alpha-1(XXII) chain precursor	Homo sapiens
MGC04173	1	Notch1b	Danio rerio
MGC04174	2	Receptor-interacting serine-threonine kinase 2	Danio rerio
MGC04184	1	40S ribosomal protein S24 (Fragment)	Chlamys farreri
MGC04212	1	Dynein heavy chain 7, axonemal	Homo sapiens
MGC04214	3	Col protein	Suberites domuncula
MGC04215	1	Calpain B	Gecarcinus lateralis
MGC04224	19	Polycomb group protein Pc	Drosophila melanogaster
MGC04225	3	Scavenger receptor SR-C-like protein	Spodoptera frugiperda
MGC04229	1	Mannose-binding endoplasmic reticulum-Golgi intermediate compartment lectin	Ixodes scapularis
MGC04235	1	Scavenger receptor cysteine-rich type 1 protein M160 precursor	Homo sapiens
MGC04236	1	Beta-1,3-galactosyltransferase brn	Aedes aegypti
MGC04239	1	SET and MYND domain-containing protein 5	Gallus gallus
MGC04254	2	DNA-directed RNA polymerases I, II, and III subunit RPABC3	Mus musculus
MGC04267	3	Ficolin-2 precursor	Sus scrofa
MGC04270	1	Ficolin (Collagen/fibrinogen domain containing) 1	Homo sapiens
MGC04277	3	Transcription intermediary factor 1-beta	Homo sapiens
MGC04278	3	Next to BRCA1 gene 1 protein	Rattus norvegicus
MGC04297	12	C1qTNF3	Mus musculus
MGC04299	2	Proteasome subunit beta type	Schistosoma japonicum
MGC04301	3	Cytoplasmic actin (Fragment)	Pinctada fucata
MGC04315	11	78kDa glucose regulated protein	Crassostrea gigas
MGC04329	7	Collagen alpha-1(XII) chain precursor	Homo sapiens
MGC04331	4	Kinesin-like protein protein 6	Caenorhabditis elegans
MGC04333	2	Tripartite motif-containing protein 59	Mus musculus
MGC04338	1	G-protein coupled receptor	Aedes aegypti
MGC04340	20	SWI/SNF-related matrix-associated actin-dependent regulator of chromatin subfamily C member 2	Homo sapiens
MGC04347	1	Probable glutamyl-tRNA(Gln) amidotransferase subunit B, mitochondrial precursor	Mus musculus
MGC04350	7	Estradiol 17-beta-dehydrogenase 12	Xenopus tropicalis
MGC04352	10	Putative deoxyribonuclease TATDN3	Bos taurus
MGC04367	14	Exosome complex exonuclease RRP43	Homo sapiens
MGC04375	6	Septin-11	Homo sapiens
MGC04377	3	50S ribosomal protein L4	Aedes aegypti
MGC04382	10	Centaurin-gamma-1A	Drosophila melanogaster
MGC04388	4	Notch homolog 1b	Danio rerio
MGC04391	6	Meiosis-specific nuclear structural protein 1	Xenopus tropicalis
MGC04393	2	Protein SDA1 homolog	Danio rerio
MGC04403	1	Ribosomal protein L14 (Fragment)	Gallus gallus
MGC04411	2	60 kDa SS-A/Ro ribonucleoprotein	Xenopus laevis
MGC04412	1	Scavenger receptor cysteine-rich protein precursor	Strongylocentrotus purpuratus
MGC04413	1	Ribonuclease UK114	Capra hircus
MGC04414	1	Nuclear cap binding protein subunit 2	Mus musculus
MGC04423	5	Bifunctional protein NCOAT	Mus musculus
MGC04441	2	Chromodomain helicase DNA binding protein 1 (Fragment)	Aegolius funereus
MGC04442	1	UV radiation resistance associated gene	Mus musculus
MGC04444	1	Type II brain 4.1	Rattus norvegicus
MGC04450	2	ETS-family transcription factor	Chlamys farreri
MGC04455	2	Mediator of RNA polymerase II transcription subunit 20	Mus musculus
MGC04457	1	RabGAP/TBC domain-containing protein	Dictyostelium discoideum
MGC04458	1	Inhibitor of apoptosis protein	Bombyx mori
MGC04459	1	ATP-binding cassette, sub-family C (CFTR/MRP), member 5	Mus musculus
MGC04462	2	Switch-associated protein 70	Mus musculus
MGC04466	1	Prostaglandin E2 receptor subtype 4	Gallus gallus
MGC04470	1	Chitin synthase	Pinctada fucata
MGC04473	2	Dual oxidase	Meloidogyne incognita
MGC04479	1	Plasminogen precursor	Rattus norvegicus
MGC04481	2	Long-chain-fatty-acid--CoA ligase 3	Homo sapiens
MGC04489	2	C-type lectin domain family 4 member F	Rattus norvegicus
MGC04491	4	Tegumental antigen Sm20.8	Schistosoma mansoni
MGC04497	1	Mib1 protein	Mus musculus
MGC04498	1	Cationic amino acid transporter (Fragment)	Aedes aegypti
MGC04506	4	Ficolin A	Rattus norvegicus
MGC04508	1	R3H domain-containing protein 2	Bos taurus
MGC04512	2	Hsp90 co-chaperone Cdc37	Tetraodon fluviatilis
MGC04518	17	Fibrinogen C domain-containing protein 1	Xenopus tropicalis
MGC04526	1	Origin recognition complex subunit 2	Homo sapiens
MGC04532	3	26S protease regulatory subunit	Aedes aegypti
MGC04544	3	Transcription initiation factor IIA subunit 2	Oncorhynchus mykiss
MGC04548	2	Tripartite motif-containing protein 71	Gallus gallus
MGC04550	3	Atherin	Oryctolagus cuniculus
MGC04568	1	TRAF and TNF receptor-associated protein	Homo sapiens
MGC04574	4	Transcription initiation factor TFIID subunit 8	Xenopus laevis
MGC04575	7	2-oxo-4-hydroxy-4-carboxy-5-ureidoimidazoline decarboxylase	Amia calva
MGC04576	1	C-type lectin domain family 4 member F	Rattus norvegicus
MGC04583	1	Collagen, type VIII, alpha 2	Homo sapiens
MGC04588	1	Flotillin-2a	Danio rerio
MGC04594	1	Rho family GTPase	Fucus distichus
MGC04608	1	Collagen alpha-1(XII) chain precursor	Mus musculus
MGC04613	1	Zinc finger protein	Ciona intestinalis
MGC04615	1	Scavenger receptor cysteine-rich protein type 12 precursor	Strongylocentrotus purpuratus
MGC04632	1	Monocytic leukemia zinc finger protein	Danio rerio
MGC04635	1	Exocyst complex component 6	Bos taurus
MGC04636	7	ES1 protein homolog, mitochondrial precursor	Mus musculus
MGC04637	1	Plexin domain-containing protein 2 precursor	Xenopus laevis
MGC04641	1	Nuclear Y/CCAAT-box binding factor B subunit NF-YB	Xenopus laevis
MGC04645	2	ATP-dependent RNA helicase	Danio rerio
MGC04649	1	Shootin-1	Homo sapiens
MGC04656	1	Transcription initiation factor TFIID subunit 11	Homo sapiens
MGC04668	3	Neurogenic locus notch	Aedes aegypti
MGC04674	1	Aldehyde dehydrogenase family 9 member A1-A	Danio rerio
MGC04677	1	Skin mucus lectin	Nuchequula nuchalis
MGC04685	1	X-ray radiation resistance-associated protein 1	Mus musculus
MGC04686	1	Predicted protein (Fragment)	Nematostella vectensis
MGC04690	5	Transmembrane protein 129 precursor	Xenopus laevis
MGC04692	1	Kinesin-like protein protein 6	Caenorhabditis elegans
MGC04705	2	Spectrin-like protein of the nuclear envelope and Golgi	Homo sapiens
MGC04726	3	Ankyrin-2	Homo sapiens
MGC04735	1	Sirtuin (Silent mating type information regulation 2 homolog) 5	Homo sapiens
MGC04744	1	N-acetyltransferase 10	Homo sapiens
MGC04763	3	JARID1A variant protein (Fragment)	Homo sapiens
MGC04775	1	Fibrinogen C domain-containing protein 1	Xenopus tropicalis
MGC04776	2	Multiple endocrine neoplasia type 1	Lymnaea stagnalis
MGC04789	2	Gem-associated protein 8	Mus musculus
MGC04792	1	Seven-up protein (Fragment)	Cupiennius salei
MGC04820	3	AMBP protein precursor	Rattus norvegicus
MGC04821	1	Acetyl-CoA carboxylase	Gallus gallus
MGC04828	4	Srp72 protein (Fragment)	Danio rerio
MGC04834	2	SNAP-29 protein	Rattus norvegicus
MGC04841	1	FERM domain-containing protein 3	Homo sapiens
MGC04850	1	Elongator complex protein 1	Rattus norvegicus
MGC04856	1	Programmed cell death 6-interacting protein	Mus musculus
MGC04860	1	C-type lectin domain family 4 member M	Hylobates syndactylus
MGC04861	1	ATP-dependent RNA helicase DDX19A	Homo sapiens
MGC04868	1	Hepatic lectin	Gallus gallus
MGC04881	2	Complement C1q-like protein 2 precursor	Mus musculus
MGC04888	1	Actin-related protein 2/3 complex subunit 5	Lumbricus rubellus
MGC04890	2	Titin a	Danio rerio
MGC04895	1	Survival of motor neuron protein	Mus musculus
MGC04903	1	E3 ubiquitin-protein ligase UBR3	Mus musculus
MGC04908	5	Complement C1q-like protein 3 precursor	Mus musculus
MGC04911	2	Flagellar protofilament ribbon protein rib74	Strongylocentrotus purpuratus
MGC04919	1	Transmembrane and coiled-coil domain-containing protein 4	Homo sapiens
MGC04922	1	P70 ribosomal protein S6 kinase	Artemia sanfranciscana
MGC04924	1	Nephrin	Xenopus laevis
MGC04933	1	E3 ubiquitin-protein ligase RING2	Rattus norvegicus
MGC04936	5	Cytosolic phospholipase A2	Gallus gallus
MGC04943	1	Myosin regulatory light chain 2, smooth muscle minor isoform	Gallus gallus
MGC04945	2	RAD50 protein (Fragment)	Gallus gallus
MGC04960	1	AT-rich interactive domain-containing protein 5B	Homo sapiens
MGC04962	1	F-box only protein 15	Mus musculus
MGC04978	4	39S ribosomal protein L13, mitochondrial	Aedes aegypti
MGC04982	1	Glycine dehydrogenase [decarboxylating], mitochondrial precursor	Gallus gallus
MGC04988	5	Putative Rho family small GTP binding protein cdc42	Acyrthosiphon pisum
MGC04989	3	Phenylalanyl-tRNA synthetase alpha chain	Aedes aegypti
MGC05003	3	Dynactin subunit 2	Xenopus tropicalis
MGC05004	1	PP2A inhibitor	Tetraodon fluviatilis
MGC05008	7	Chromodomain helicase DNA binding protein	Aedes aegypti
MGC05013	2	Type-1 angiotensin II receptor-associated protein-like	Xenopus tropicalis
MGC05027	1	Hormone receptor-like in 96	Aedes aegypti
MGC05030	1	NEFA-interacting nuclear protein NIP30	Homo sapiens
MGC05032	1	Threonyl-tRNA synthetase	Aedes aegypti
MGC05037	2	Zinc finger protein	Ciona intestinalis
MGC05047	1	TNF receptor-associated factor 2	Mus musculus
MGC05056	1	U4/U6 small nuclear ribonucleoprotein Prp31	Danio rerio
MGC05059	1	Sodium-and chloride-activated ATP-sensitive potassium channel	Aedes aegypti
MGC05062	3	Mosaic eyes	Danio rerio
MGC05065	5	Mediator of RNA polymerase II transcription subunit 19	Aedes aegypti
MGC05068	2	Calcium homeostasis endoplasmic reticulum protein variant (Fragment)	Homo sapiens
MGC05071	3	Proactivator polypeptide precursor	Bos taurus
MGC05076	1	Calnexin	Crassostrea gigas
MGC05078	2	Replication protein A 14 kDa subunit	Mus musculus
MGC05083	1	Wiskott-Aldrich syndrome protein family member 3	Mus musculus
MGC05092	1	Tudor domain-containing protein 7	Rattus norvegicus
MGC05095	1	Ezrin-radixin-moesin-binding phosphoprotein 50	Mus musculus
MGC05096	2	DNA ligase CCY 0110	Cyanothece sp. CCY 0110
MGC05100	2	Syntaxin-8	Bos taurus
MGC05104	2	Coiled-coil domain-containing protein 47 precursor	Danio rerio
MGC05113	1	Prohibitin	Aedes aegypti
MGC05138	3	Novel protein similar to human and mouse cytochrome b-561 domain containing 2	Danio rerio
MGC05141	4	Cadherin (Fragment)	Aedes aegypti
MGC05143	1	transforming growth factor beta 1 induced transcript 4, full insert sequence	Mus musculus
MGC05147	2	Transmembrane protein C2orf37	Homo sapiens
MGC05151	1	Elongation of very long chain fatty acids protein 5	Mus musculus
MGC05154	4	Cyclin-L1	Mus musculus
MGC05155	2	SET domain-containing protein 6	Xenopus laevis
MGC05157	3	Neurogenic locus notch	Aedes aegypti
MGC05167	2	ADP,ATP carrier protein 1, mitochondrial, putative	Trypanosoma cruzi
MGC05169	2	Serine protease PC5-A	Rana esculenta
MGC05174	1	Acetylcholine receptor subunit gamma precursor	Xenopus laevis
MGC05178	3	NADH dehydrogenase (Ubiquinone) Fe-S protein 8	Mus musculus
MGC05181	1	Mcl-1 ubiquitin ligase	Mus musculus
MGC05186	1	Mitochondrial 28S ribosomal protein S10	Bos taurus
MGC05192	2	Nicotinic acetylcholine receptor subunit type F	Lymnaea stagnalis
MGC05198	3	Methylglutaconyl-CoA hydratase, mitochondrial precursor	Mus musculus
MGC05200	8	Ribosomal protein S3 (Fragment)	Crassostrea gigas
MGC05202	2	60 kDa SS-A/Ro ribonucleoprotein	Xenopus laevis
MGC05208	1	Procollagen type VIII alpha 2	Mus musculus
MGC05209	1	Fibrinogen C domain-containing protein 1-B	Xenopus laevis
MGC05212	4	Serine/arginine repetitive matrix 1 (Fragment)	Mus musculus
MGC05227	3	Mitochondrial ribosomal protein, L23, putative	Aedes aegypti
MGC05229	1	Chaperonin containing TCP1, subunit 5	Xenopus tropicalis
MGC05232	1	Solute carrier family 31 (Copper transporters),member 1	Sparus aurata
MGC05237	1	Glutathione-requiring prostaglandin D synthase	Gallus gallus
MGC05239	1	Dendritic cell inhibitory receptor 2	Rattus norvegicus
MGC05245	1	Sodium/glucose cotransporter	Crassostrea gigas
MGC05246	3	Solute carrier family 35 member B1	Gallus gallus
MGC05247	1	Glutathione S-transferase 4	Bombyx mori
MGC05249	1	N(4)-(beta-N-acetylglucosaminyl)-L-asparaginase precursor	Macaca fascicularis
MGC05252	1	Sialate O-acetylesterase precursor	Mus musculus
MGC05266	2	Urotensin II receptor	Rattus norvegicus
MGC05274	3	Glutathione S-transferase	Ommastrephes sloanei
MGC05292	7	Proteasome subunit beta type	Nematostella vectensis
MGC05293	1	Polypeptide N-acetylgalactosaminyltransferase 5	Caenorhabditis elegans
MGC05298	1	IgGFc-binding protein precursor	Homo sapiens
MGC05312	1	Nucleolin	Xenopus laevis
MGC05319	1	UDP-glucuronate 4-epimerase 2	Arabidopsis thaliana
MGC05320	6	IK cytokine	Mus musculus
MGC05336	2	Hsc70-interacting protein	Mus musculus
MGC05338	2	Linker histone-like protein H1M	Danio rerio
MGC05346	2	Ribophorin I	Danio rerio
MGC05349	2	Thioredoxin 2	Mus musculus
MGC05353	1	Signal peptidase complex subunit 2	Mus musculus
MGC05364	2	Kinesin light chain	Loligo pealeii
MGC05365	1	Collectin-12	Gallus gallus
MGC05370	1	Transposase	Salmo salar
MGC05375	1	Solute carrier family 5 (Sodium-dependent vitamin transporter), member 6	Xenopus tropicalis
MGC05393	1	Thymosin beta	Triatoma infestans
MGC05394	1	Myosin heavy chain (Fragment)	Mytilus galloprovincialis
MGC05399	3	Insulin receptor precursor	Xenopus laevis
MGC05404	3	PR domain containing 4	Xenopus tropicalis
MGC05405	2	Collagen alpha-1(IX) chain precursor	Homo sapiens
MGC05410	2	DNA topoisomerase 2 (Fragment)	Mus musculus
MGC05413	4	Dbnl-prov protein	Xenopus laevis
MGC05422	1	Omega class glutathione S-transferase	Crassostrea gigas
MGC05432	5	Headcase protein	Drosophila melanogaster
MGC05446	1	Chitinase domain-containing protein 1 precursor	Xenopus tropicalis
MGC05447	2	Sugar transporter	Aedes aegypti
MGC05448	1	Wiskott-Aldrich syndrome protein homolog 1	Schizosaccharomyces pombe
MGC05452	1	Vacuolar-type H+ transporting ATPase subunit B1	Danio rerio
MGC05461	4	Regucalcin	Xenopus laevis
MGC05467	2	Predicted protein (Fragment)	Nematostella vectensis
MGC05471	1	Transcription elongation factor SPT5	Drosophila melanogaster
MGC05472	1	Cathepsin S precursor boliviensis	Saimiri boliviensis boliviensis
MGC05473	1	Flagellar/basal body protein (Fragment)	Chlamydomonas reinhardtii
MGC05476	11	Collagen alpha-1(XII) chain precursor	Homo sapiens
MGC05480	1	Tyrosine-protein phosphatase non-receptor type 11	Gallus gallus
MGC05483	1	3-hydroxybutyrate dehydrogenase type 2	Mus musculus
MGC05486	1	Mitochondrial ribosomal protein, S18B, putative	Aedes aegypti
MGC05494	1	ATP-binding cassette sub-family G member 5	Homo sapiens
MGC05508	5	Rieske iron-sulfur protein 1	Graphocephala atropunctata
MGC05512	2	DNA polymerase zeta catalytic subunit	Mus musculus
MGC05515	2	Coracle protein, putative	Aedes aegypti
MGC05518	1	Programmed cell death 2	Danio rerio
MGC05531	2	Chaperonin containing TCP1, subunit 5	Xenopus tropicalis
MGC05539	3	STIP	Pimephales promelas
MGC05577	1	E75 nuclear receptor	Gecarcinus lateralis
MGC05581	1	Myosin (Fragment)	Patinopecten yessoensis
MGC05586	1	Filamin-C	Mus musculus
MGC05603	2	Elongation factor 1-alpha	Aedes aegypti
MGC05606	1	PAB-dependent poly(A)-specific ribonuclease subunit 2	Gallus gallus
MGC05624	1	C-type lectin domain family 4 member G	Mus musculus
MGC05625	1	Suppressor of Ty 3 homolog	Xenopus tropicalis
MGC05644	2	Echinoderm microtubule-associated protein-like 1	Homo sapiens
MGC05649	1	Protein ADRM1	Xenopus tropicalis
MGC05650	2	Tetraspanin	Heliocidaris tuberculata
MGC05652	2	Pre-mRNA-splicing factor 38A	Xenopus laevis
MGC05659	1	Bifunctional aminoacyl-tRNA synthetase	Homo sapiens
MGC05666	1	Coiled-coil domain-containing protein 109A	Mus musculus
MGC05668	2	WSCD family member CG9164	Drosophila melanogaster
MGC05670	1	Yippee-like 5	Danio rerio
MGC05673	1	JNK-interacting protein 3	Drosophila pseudoobscura
MGC05674	1	Polycomb complex protein BMI-1-A	Xenopus laevis
MGC05683	1	Succinate dehydrogenase cytochrome B small subunit tsingtauense	Branchiostoma belcheri tsingtauense
MGC05684	1	Putative ribosomal protein S17e	Maconellicoccus hirsutus
MGC05685	2	Activating signal cointegrator 1 complex subunit 3	Homo sapiens
MGC05687	3	SKI interacting protein	Xenopus tropicalis
MGC05692	2	Protein very KIND	Homo sapiens
MGC05696	4	U2 snRNP auxiliary factor small subunit	Homo sapiens
MGC05704	1	Mediator of RNA polymerase II transcription subunit 7	Danio rerio
MGC05705	1	ATP-dependent RNA helicase	Danio rerio
MGC05709	1	RNA polymerase-associated protein LEO1	Xenopus laevis
MGC05715	4	Apoptotic chromatin condensation inducer in the nucleus	Homo sapiens
MGC05730	4	Tyrosine-protein phosphatase non-receptor type 1	Homo sapiens
MGC05734	1	E4f1-prov protein (Fragment)	Xenopus tropicalis
MGC05744	1	Signal peptide peptidase	Aedes aegypti
MGC05769	1	SnRNP core protein SMX5d (Fragment)	Mus musculus
MGC05785	1	Integrin beta-1-binding protein 1	Bos taurus
MGC05791	1	Protein phosphatase 2a, regulatory subunit (Fragment)	Aedes aegypti
MGC05793	1	Caspase-9	Oncorhynchus mykiss
MGC05795	1	Cytoplasmic dynein 1 light intermediate chain 2	Mus musculus
MGC05796	1	Endophilin-B1	Bos taurus
MGC05807	1	Probable G-protein coupled receptor 157	Mus musculus
MGC05812	1	Paramyosin	Echinococcus granulosus
MGC05815	1	Proline-serine-threonine phosphatase-interacting protein 1	Mus musculus
MGC05817	1	Cell division protein kinase 9-B	Xenopus laevis
MGC05819	1	Calreticulin precursor	Schistosoma mansoni
MGC05820	1	Ankyrin repeat domain-containing protein 17	Mus musculus
MGC05826	1	T-complex protein 1 subunit eta	Gallus gallus
MGC05831	6	Collagen alpha-1(VIII) chain precursor	Gallus gallus
MGC05834	1	Collagen alpha-1(XV) chain precursor	Mus musculus
MGC05835	3	Mechanosensory abnormality protein 2, isoform b	Caenorhabditis elegans
MGC05854	3	U2 small nuclear ribonucleoprotein, putative	Aedes aegypti
MGC05869	1	Collagen alpha-1(XII) chain precursor	Homo sapiens
MGC05876	1	40S ribosomal protein S4-like protein	Schistosoma mansoni
MGC05880	2	Chaperonin	Aedes aegypti
MGC05892	1	NADH:ubiquinone dehydrogenase, putative	Aedes aegypti
MGC05894	3	Transcription initiation factor TFIID subunit 9	Mus musculus
MGC05895	4	Transmembrane protein 14B	Xenopus tropicalis
MGC05896	1	SNA2	Patella vulgata
MGC05905	5	Tetraspanin 3	Xenopus tropicalis
MGC05907	10	SPFH domain / Band 7 family protein SB210	Tetrahymena thermophila SB210
MGC05908	1	Leucine-rich repeat serine/threonine-protein kinase 1	Homo sapiens
MGC05920	2	Phenylalanine tRNA synthetase like beta subunit	Xenopus tropicalis
MGC05923	1	Egalitarian	Drosophila melanogaster
MGC05924	4	Macrophage galactose N-acetyl-galactosamine specific lectin 1 (Fragment)	Mus musculus
MGC05929	1	Violaxanthin de-epoxidase, chloroplast precursor	Nicotiana tabacum
MGC05971	1	Carbonyl reductase [NADPH] 1	Bos taurus
MGC05974	1	Transcription factor	Anopheles gambiae
MGC05980	1	MYST3 protein	Homo sapiens
MGC05982	2	Caprin-2	Mus musculus
MGC05983	2	Myosin heavy chain (Fragment)	Mytilus galloprovincialis
MGC05993	1	PEX10 protein	Homo sapiens
MGC05994	1	5prime-3prime exoribonuclease 2 (Fragment)	Xenopus tropicalis
MGC06001	1	Muscle M-line assembly protein unc-89	Caenorhabditis elegans
MGC06007	1	Kinesin-like protein KIF9	Homo sapiens
MGC06008	2	Hepatic lectin	Gallus gallus
MGC06012	1	Erythrocyte band 7 integral membrane protein	Homo sapiens
MGC06021	1	Protein lunapark	Homo sapiens
MGC06026	2	Spectrin alpha chain	Drosophila melanogaster
MGC06058	2	Fcn1 protein	Xenopus tropicalis
MGC06061	1	BTB/POZ domain-containing protein KCTD7	Gallus gallus
MGC06064	2	C-type lectin domain family 4 member K	Mus musculus
MGC06067	2	P21-activated protein kinase 1 Dpak1	Drosophila melanogaster
MGC06068	1	Prostaglandin E2 receptor subtype 4	Gallus gallus
MGC06070	1	Ribosomal protein L24e	Biphyllus lunatus
MGC06080	1	Aldehyde dehydrogenase family 8 member A1	Danio rerio
MGC06085	3	Probable 39S ribosomal protein L24, mitochondrial precursor	Drosophila melanogaster
MGC06090	1	Protein sel-1 homolog 1 precursor	Homo sapiens
MGC06095	6	Deoxyribonuclease-2-alpha precursor	Mus musculus
MGC06098	1	Mediator of RNA polymerase II transcription subunit 6	Homo sapiens
MGC06105	4	ADP-ribosylation factor 4	Xenopus laevis
MGC06107	1	Myosin-RhoGAP protein, Myr 7	Rattus norvegicus
MGC06111	1	Semaphorin-1A precursor	Schistocerca americana
MGC06115	4	Proteasome subunit alpha type	Xenopus laevis
MGC06119	1	Protein phosphatase 1B2 53 kDa isoform	Rattus norvegicus
MGC06129	2	Myosin VI (Fragment)	Chlamys farreri
MGC06137	1	Coelomocyte uptake defective protein 5, isoform b	Caenorhabditis elegans
MGC06145	2	Novel protein similar to vertebrate Jumonji, AT rich interactive domain 1B	Danio rerio
MGC06146	1	Transcription intermediary factor 1-beta	Homo sapiens
MGC06151	1	Core2 beta-1,6-N-acetylglucosaminyltransferase	Equus caballus
MGC06153	1	THO complex subunit 7 homolog	Xenopus laevis
MGC06155	3	Block of proliferation 1	Danio rerio
MGC06156	1	Complement component 1 Q subcomponent-binding protein, mitochondrial precursor	Rattus norvegicus
MGC06159	2	Col protein	Suberites domuncula
MGC06163	2	Novel protein similar to vertebrate CREB binding protein	Danio rerio
MGC06169	1	Ribosome biogenesis protein BMS1 homolog	Homo sapiens
MGC06172	1	Echotoxin-2 precursor	Cymatium echo
MGC06177	1	Scrib protein	Mus musculus
MGC06192	1	Mitochondrial ribosomal protein L17	Aedes aegypti
MGC06196	1	P63/p73-like protein	Mytilus edulis
MGC06197	1	Collagen alpha-1(IX) chain precursor	Gallus gallus
MGC06198	3	Tetraspanin 7	Danio rerio
MGC06205	2	E3 ubiquitin-protein ligase SIAH1	Homo sapiens
MGC06208	1	Pannexin 3	Aplysia californica
MGC06209	1	U6 snRNA-associated Sm-like protein LSm5	Mus musculus
MGC06216	1	Nuclear transcription factor Y subunit beta	Petromyzon marinus
MGC06226	1	General transcription factor 3C polypeptide 6	Homo sapiens
MGC06235	1	Paramyosin	Schistosoma haematobium
MGC06238	1	Delta(3,5)-Delta(2,4)-dienoyl-CoA isomerase, mitochondrial precursor	Rattus norvegicus
MGC06244	4	Elongation factor 1-alpha	Xenopus laevis
MGC06250	1	GTPase IMAP family member 5	Homo sapiens
MGC06257	8	Proteasome subunit beta 7 (Fragment)	Danio rerio
MGC06268	1	Toll-like receptor adapter molecule 2	Homo sapiens
MGC06269	1	Thioredoxin reductase 1	Danio rerio
MGC06273	1	Membrane-bound transcription factor peptidase site 1 mutant	Mus musculus
MGC06274	1	Putative ribosomal protein S17e	Acyrthosiphon pisum
MGC06278	1	Nucleoporin-like 2	Danio rerio
MGC06280	1	Coiled-coil domain-containing protein 39	Mus musculus
MGC06295	1	Chromodomain helicase DNA binding protein 1	Mus musculus
MGC06298	1	Putative ribosomal protein S25 (Fragment)	Crassostrea gigas
MGC06305	2	E3 ubiquitin-protein ligase MIB1	Homo sapiens
MGC06307	2	RuvB-like 1	Xenopus laevis
MGC06310	1	Mediator of RNA polymerase II transcription subunit 13	Mus musculus
MGC06312	1	ETS-family transcription factor	Chlamys farreri
MGC06331	2	AP-3 complex subunit beta-2	Mus musculus
MGC06334	5	Proteasome (Prosome, macropain) 26S subunit, non-ATPase, 6	Rattus norvegicus
MGC06341	3	Alternative oxidase isoform B	Acanthamoeba castellanii
MGC06343	1	Mucolipin 1	Danio rerio
MGC06344	1	Keratin-associated protein 4-5	Homo sapiens
MGC06350	1	Apoptosis-stimulating of p53 protein 1	Mus musculus
MGC06359	1	Fibroblast growth factor receptor	Branchiostoma belcheri
MGC06364	1	Heat shock protein 70	Pocillopora damicornis
MGC06376	1	Secernin-1	Homo sapiens
MGC06386	1	Symplekin	Mus musculus
MGC06395	1	Transcription elongation factor SPT6	Danio rerio
MGC06398	1	Ankyrin repeat domain-containing protein 46	Homo sapiens
MGC06415	1	Cytochrome P450, family 4, subfamily f, polypeptide 39	Mus musculus
MGC06418	1	Glycyl-tRNA synthetase	Bombyx mori
MGC06421	6	Protein CIAO1	Mus musculus
MGC06423	1	Probable L-threonine 3-dehydrogenase	Pyrococcus furiosus
MGC06425	1	Beta actin	Pacifastacus leniusculus
MGC06438	3	Gametogenetin-binding protein 2	Gallus gallus
MGC06446	2	Col protein	Suberites domuncula
MGC06461	1	Probable histone-lysine N-methyltransferase ASH1L	Mus musculus
MGC06465	1	N-acetyltransferase 6	Homo sapiens
MGC06471	3	Myosin (Fragment)	Patinopecten yessoensis
MGC06473	1	E3 ubiquitin-protein ligase UBR2	Homo sapiens
MGC06475	2	Eukaryotic translation initiation factor 2 subunit 1	Xenopus tropicalis
MGC06485	1	Guanine nucleotide binding protein-like 2	Danio rerio
MGC06492	1	Zinc phosphodiesterase ELAC protein 2	Mus musculus
MGC06495	1	RING finger protein 170	Xenopus laevis
MGC06499	1	E3 ubiquitin-protein ligase Bre1	Drosophila melanogaster
MGC06505	3	Nuclear factor erythroid derived 2-like 1	Fugu rubripes
MGC06506	1	Mediator of RNA polymerase II transcription subunit 9	Drosophila melanogaster
MGC06526	1	Exocyst complex component 8	Xenopus laevis
MGC06527	1	Beta-H spectrin (Fragment)	Drosophila melanogaster
MGC06530	5	Putative multidrug resistance protein 1 (Fragment)	Brachidontes pharaonis
MGC06537	1	G patch domain containing 1 (Fragment)	Xenopus tropicalis
MGC06555	2	Ribosomal protein S8	Schistosoma japonicum
MGC06585	1	Taurine transporter	Mytilus galloprovincialis
MGC06591	1	Phosphatidic acid phosphatase 2a	Mus musculus
MGC06598	3	Cell division cycle and apoptosis regulator protein 1	Mus musculus
MGC06605	1	Putative ribosomal protein S23e	Diaphorina citri
MGC06612	1	High mobility group B3b protein	Xenopus laevis
MGC06617	2	Alpha catenin	Lytechinus variegatus
MGC06637	2	AP-3 complex subunit delta-1	Mus musculus
MGC06640	3	D-erythrulose reductase	Gallus gallus
MGC06641	1	Frataxin, mitochondrial precursor	Mus musculus
MGC06652	1	Condensin complex subunit 1	Mus musculus
MGC06657	1	Pre-mRNA-processing-splicing factor 8	Mus musculus
MGC06658	1	Ficolin-2 precursor	Rattus norvegicus
MGC06661	2	Protein odr-4 homolog	Xenopus tropicalis
MGC06669	3	Methyltransferase-like protein KIAA1627	Mus musculus
MGC06679	1	Peptidyl-prolyl cis-trans isomerase B precursor	Gallus gallus
MGC06687	1	Wiskott-Aldrich syndrome protein	Homo sapiens
MGC06692	3	snRNA-activating protein complex subunit 1	Macaca fascicularis
MGC06700	1	Methionine aminopeptidase 1D, mitochondrial precursor	Mus musculus
MGC06704	1	Mitochondrial ribosomal protein L32	Bombyx mori
MGC06709	1	Bifunctional aminoacyl-tRNA synthetase	Homo sapiens
MGC06710	1	Kinesin-like protein Kif1b alpha	Danio rerio
MGC06712	1	Mitochondrial ribosomal protein, L40, putative	Aedes aegypti
MGC06713	1	Structural maintenance of chromosome protein	Dictyostelium discoideum
MGC06730	1	U1 small nuclear ribonucleoprotein 70 kd	Aedes aegypti
MGC06735	1	Na+/K+/2Cl-cotransporter	Callinectes sapidus
MGC06743	1	Glucose transport protein	Schistosoma mansoni
MGC06750	1	Poly [ADP-ribose] polymerase 14	Homo sapiens
MGC06752	1	Presenilin	Helix lucorum
MGC06762	1	Regulator of nonsense transcripts 2	Homo sapiens
MGC06766	2	NF-kappa-B inhibitor-interacting Ras-like protein 2	Danio rerio
MGC06787	2	Glycoprotein 25l	Aedes aegypti
MGC06791	1	Zinc finger protein 593 homolog	Drosophila melanogaster
MGC06796	1	Putative inhibitor of apoptosis	Sus scrofa
MGC06801	1	Histone deacetylase 11	Mus musculus
MGC06809	1	Ribosomal protein S6 kinase 2 alpha	Gallus gallus
MGC06822	2	ORF87 1	Ostreid herpesvirus 1
MGC06827	1	Folate hydrolase	Mus musculus
MGC06829	1	Proline-rich protein 6	Mus musculus
MGC06840	5	Thioredoxin-like protein 4A	Mus musculus
MGC06841	1	Actin-related protein 6	Homo sapiens
MGC06848	1	Solute carrier family 5 (Sodium-dependent vitamin transporter), member 6	Bos taurus
MGC06854	1	Fibrinogen C domain-containing protein 1	Mus musculus
MGC06855	1	excision repair cross-complementing rodent repair deficiency, complementation group 2, full insert sequence	Mus musculus
MGC06869	3	Small ubiquitin-related modifier 2 precursor	Xenopus tropicalis
MGC06872	1	Conserved oligomeric Golgi complex component 7	Homo sapiens
MGC06881	1	Transcriptional intermediary factor 1 alpha	Danio rerio
MGC06892	1	Peroxisomal biogenesis factor 19	Mus musculus
MGC06906	1	Transcriptional intermediary factor 1 alpha	Danio rerio
MGC06918	1	Alpha-1 collagen	Strongylocentrotus purpuratus
MGC06919	1	Ribosomal protein S3e	Scarabaeus laticollis
MGC06928	1	FACT complex subunit SSRP1	Xenopus laevis
MGC06935	1	Tnrc6a protein	Mus musculus
MGC06941	1	Flagellar associated protein	Chlamydomonas reinhardtii
MGC06955	3	Proteasome subunit beta type	Nematostella vectensis
MGC06964	1	Bifunctional protein NCOAT	Mus musculus
MGC06965	1	Scaffold attachment factor B1	Homo sapiens
MGC06970	1	Sodium/potassium/calcium exchanger 6 precursor	Rattus norvegicus
MGC06978	1	Leucine-rich repeat transmembrane neuronal protein 3 precursor	Homo sapiens
MGC06986	1	Neuronal acetylcholine receptor subunit beta-3 precursor	Gallus gallus
MGC06989	2	Dynein heavy chain 5, axonemal	Homo sapiens
MGC07001	1	Pitx homolog	Asterina pectinifera
MGC07005	1	Myeloid leukemia-associated SET translocation protein	Danio rerio
MGC07012	1	Smad4 protein (Fragment)	Xenopus tropicalis
MGC07013	1	Ribosomal protein L23A	Bombyx mori
MGC07014	1	Cephalotocin receptor 1	Octopus vulgaris
MGC07016	1	Heterochromatin protein 1 alpha	Xenopus laevis
MGC07024	3	Protocadherin gamma A10	Mus musculus
MGC07034	1	Trh1 protein	Danio rerio
MGC07037	1	Dynein heavy chain 6, axonemal	Homo sapiens
MGC07068	2	Uridine phosphorylase 1	Xenopus tropicalis
MGC07076	1	Anaphase promoting complex subunit 10	Bombyx mori
MGC07083	2	Cut-like homeobox 1	Mus musculus
MGC07089	3	Microtubule-associated protein futsch	Drosophila melanogaster
MGC07093	1	Peptidase inhibitor 16 precursor	Mus musculus
MGC07097	1	Collagen alpha-1(XII) chain precursor	Homo sapiens
MGC07106	1	AT-hook-containing transcription factor 1	Mus musculus
MGC07110	3	Survival motor neuron domain containing 1	Danio rerio
MGC07111	1	Ciliary rootlet coiled-coil, rootletin	Mus musculus
MGC07118	1	Ubinuclein	Homo sapiens
MGC07131	1	Transcription intermediary factor 1-beta	Homo sapiens
MGC07150	1	Transcription factor Tal	Crassostrea gigas
MGC07153	1	Lysosomal Pro-X carboxypeptidase precursor	Homo sapiens
MGC07158	1	Transmembrane receptor, putative	Cryptococcus neoformans
MGC07188	1	Mcl-1 ubiquitin ligase	Mus musculus
MGC07195	1	Rtn1 protein	Mus musculus
MGC07201	1	Succinate dehydrogenase complex, subunit C, integral membrane protein	Rattus norvegicus
MGC07206	1	Anosmin-1 precursor	Homo sapiens
MGC07211	2	Epidermal growth factor receptor substrate 15-like 1	Mus musculus
MGC07226	3	PDGF/VEGF factor-1 precursor	Drosophila melanogaster
MGC07227	1	Dolichyl-phosphate mannosyltransferase polypeptide 1, catalytic subunit	Danio rerio
MGC07233	4	Proteasome subunit alpha type	Xenopus tropicalis
MGC07242	1	NFkB	Strongylocentrotus purpuratus
MGC07243	1	Ribosomal protein L18a (Fragment)	Podocoryne carnea
MGC07252	1	Protein RSM22 homolog, mitochondrial precursor	Homo sapiens
MGC07254	1	Sprouty-related, EVH1 domain containing 2	Homo sapiens
MGC07255	1	Topoisomerase (DNA) I, like	Danio rerio
MGC07257	1	DNA-directed RNA polymerase III subunit RPC5	Homo sapiens
MGC07260	1	Trithorax group protein osa	Drosophila melanogaster
MGC07267	1	SLIT-ROBO Rho GTPase activating protein 2	Homo sapiens
MGC07272	1	Zinc finger protein	Ciona intestinalis
MGC07276	1	C type lectin receptor A	Salmo salar
MGC07280	3	Caveolin 3	Xenopus tropicalis
MGC07283	2	P21-activated protein kinase 1 Dpak1	Drosophila melanogaster
MGC07294	1	Thioredoxin domain-containing protein C2F3.12c	Schizosaccharomyces pombe
MGC07295	1	Tubulin alpha-1 chain	Paracentrotus lividus
MGC07305	2	Rac GTPase	Xenopus laevis
MGC07308	1	Probable E3 ubiquitin-protein ligase MYCBP2	Homo sapiens
MGC07313	1	Phosphomannomutase 2	Danio rerio
MGC07319	1	Homeotic protein female sterile	Drosophila melanogaster
MGC07330	1	DNA replication licensing factor mcm5-A	Xenopus laevis
MGC07331	1	Rho GTPase-activating protein 26	Homo sapiens
MGC07344	1	Minesin-like protein	Xenopus laevis
MGC07368	1	Peripheral-type benzodiazepine receptor-associated protein 1	Mus musculus
MGC07369	1	Macrophage galactose N-acetyl-galactosamine specific lectin 1	Mus musculus
MGC07371	2	Sulfotransferase 1C2	Mus musculus
MGC07377	1	Aspartyl/asparaginyl beta-hydroxylase	Homo sapiens
MGC07380	2	Rad23b protein	Xenopus tropicalis
MGC07387	1	Probable ATP-dependent RNA helicase DDX41	Mus musculus
MGC07393	1	Microtubule-associated protein RP/EB family member 1	Bos taurus
MGC07399	2	Leucine-rich transmembrane protein	Aedes aegypti
MGC07400	2	Nfya protein (Fragment)	Danio rerio
MGC07419	1	RhoGEF	Caenorhabditis elegans
MGC07430	2	Asialoglycoprotein receptor 2	Xenopus tropicalis
MGC07433	1	SNAP-type protein	Loligo pealeii
MGC07439	1	Ppm1g-prov protein	Xenopus laevis
MGC07444	1	Myosin (Fragment)	Patinopecten yessoensis
MGC07453	1	N6-adenosine-methyltransferase ime4	Aedes aegypti
MGC07462	1	Autophagy-related protein 12	Homo sapiens
MGC07477	1	3-beta-hydroxysteroid-Delta(8),Delta(7)-isomerase	Rattus norvegicus
MGC07484	2	Ficolin (Collagen/fibrinogen domain containing) 1	Homo sapiens
MGC07508	2	B-box zinc finger family protein SB210	Tetrahymena thermophila SB210
MGC07523	1	Pancreatic secretory granule membrane major glycoprotein GP2 precursor	Canis familiaris
MGC07535	1	Toll receptor	Chlamys farreri
MGC07536	1	CD23	Rattus norvegicus
MGC07537	1	Mediator of RNA polymerase II transcription subunit 21	Aedes aegypti
MGC07541	1	Hepatic lectin	Gallus gallus
MGC07550	1	C-type lectin domain family 10 member A	Homo sapiens
MGC07555	1	Complement C1q tumor necrosis factor-related protein 3 precursor	Mus musculus
MGC07566	1	T-complex protein 1 subunit delta	Rattus norvegicus
MGC07567	1	Caspase-2	Xenopus laevis
MGC07574	1	Transaldolase	Cricetulus griseus
MGC07596	1	DNA replication licensing factor MCM3	Homo sapiens
MGC07613	2	BRO1 domain-containing protein BROX	Homo sapiens
MGC07623	1	T-complex protein 1 subunit gamma	Bos taurus
MGC07625	1	Allantoinase, mitochondrial precursor	Rana catesbeiana
MGC07627	1	Inner centromere protein A	Xenopus laevis
MGC07641	1	Similar to vertebrate mitochondrial ribosomal protein S31	Danio rerio
MGC07647	1	NADP-dependent malic enzyme	Rattus norvegicus
MGC07660	1	Acetyl-CoA acetyltransferase, mitochondrial precursor	Mus musculus
MGC07666	1	Peroxisome proliferator activated receptor delta	Homo sapiens
MGC07667	2	Centaurin-gamma-1A	Drosophila melanogaster
MGC07670	1	Serine/threonine-protein kinase PINK1, mitochondrial precursor	Homo sapiens
MGC07674	1	Vam6/Vps39-like protein	Homo sapiens
MGC07675	1	Zinc finger protein	Ciona intestinalis
MGC07684	2	X-linked inhibitor of apoptosis	Mus musculus
MGC07693	1	39S ribosomal protein L43	Aedes aegypti
MGC07698	1	Histone acetyltransferase PCAF	Homo sapiens
MGC07701	1	Scavenger receptor cysteine-rich protein type 12 precursor	Strongylocentrotus purpuratus
MGC07723	1	Neuroguidin	Homo sapiens
MGC07735	1	Isocitrate dehydrogenase (NAD+) 2 morsitans	Glossina morsitans morsitans
MGC07760	3	26S proteasome non-ATPase regulatory subunit 14	Bombyx mori
MGC07764	1	BTB/POZ domain-containing protein 2	Homo sapiens
MGC07765	1	Gldc-prov protein	Xenopus laevis
MGC07766	1	Myosin heavy chain	Placopecten magellanicus
MGC07770	2	MyD88	Chlamys farreri
MGC07787	1	Amorphous calcium carbonate binding protein 1	Pinctada fucata
MGC07798	1	60S ribosomal protein L13	Lysiphlebus testaceipes
MGC07801	1	Col protein	Suberites domuncula
MGC07802	1	Zinc transporter 6-A	Xenopus laevis
MGC07809	1	P8 nuclear protein	Ixodes scapularis
MGC07819	1	RING finger protein 13	Gallus gallus
MGC07822	1	Fcn1 protein	Xenopus tropicalis
MGC07828	1	CAP-Gly domain-containing linker protein 3	Homo sapiens
MGC07844	1	Centrosome and spindle pole-associated protein 1	Homo sapiens
MGC07856	2	Methylated-DNA--protein-cysteine methyltransferase	Canis familiaris
MGC07863	1	Taf10b protein	Xenopus laevis
MGC07864	2	Alpha-aspartyl dipeptidase	Xenopus laevis
MGC07865	1	Baculoviral IAP repeat-containing protein 8	Pan troglodytes
MGC07873	1	Splicing variant form of ficolin A (Fragment)	Mus musculus
MGC07880	1	E3 ubiquitin-protein ligase UBR5	Mus musculus
MGC07888	1	Ficolin (Collagen/fibrinogen domain containing) 1	Homo sapiens
MGC07889	1	Pre-rRNA-processing protein TSR1 homolog	Xenopus laevis
MGC07893	1	Flagellar biosynthetic protein FlhF (strain 34H / ATCC BAA-681)	Colwellia psychrerythraea (strain 34H / ATCC BAA-6
MGC07895	1	Zinc finger protein	Ciona intestinalis
MGC07898	2	Cytochrome c oxidase assembly protein COX11, mitochondrial precursor	Homo sapiens
MGC07902	1	Elongation factor Ts	Danio rerio
MGC07907	1	Transcription factor protein (Fragment)	Ciona intestinalis
MGC07910	1	DNA-directed RNA polymerase III subunit RPC3	Homo sapiens
MGC07911	1	Tar RNA binding protein	Aedes aegypti
MGC07930	1	Epidermal growth factor receptor pathway substrate 8 splice variant A	Caenorhabditis elegans
MGC07946	2	Zinc finger protein	Ciona intestinalis
MGC07951	1	Pannexin 5	Aplysia californica
MGC07974	1	Phospholipase A2	Enhydrina schistosa
MGC07976	1	U3 small nucleolar RNA-associated protein 15 homolog	Bos taurus
MGC07982	1	Probable ER retained protein	Aedes aegypti
MGC07985	1	Similar to vertebrate IMP3, U3 small nucleolar ribonucleoprotein, homolog	Danio rerio
MGC07989	1	Transmembrane protein 69	Xenopus tropicalis
MGC07990	1	Notch3	Danio rerio
MGC07992	1	Immediate early response 3-interacting protein 1	Rattus norvegicus
MGC08006	2	Zinc finger protein 345	Mus musculus
MGC08023	1	Bromodomain adjacent to zinc finger domain protein 1A	Mus musculus
MGC08027	4	C-type lectin domain family 4 member G	Mus musculus
MGC08028	1	ERC protein 2	Homo sapiens
MGC08048	1	Gametogenetin-binding protein 2	Gallus gallus
MGC08049	2	NADH dehydrogenase (Ubiquinone) 1 beta subcomplex, 4	Danio rerio
MGC08061	1	Peroxisome proliferator activated receptor alpha (Fragment)	Cavia porcellus
MGC08075	1	Putative GTP-binding protein tag-210	Caenorhabditis elegans
MGC08083	1	Nucleolar RNA helicase 2	Rattus norvegicus
MGC08086	1	Rabenosyn-5	Mus musculus
MGC08087	2	Mom-5 protein	Caenorhabditis elegans
MGC08097	1	Signal peptidase 18 kDa subunit	Bombyx mori
MGC08100	2	Myosin (Fragment)	Patinopecten yessoensis
MGC08102	1	Tubulin-specific chaperone A	Gallus gallus
MGC08103	1	Ghitm-prov protein	Xenopus laevis
MGC08106	1	Coatomer protein gamma 2-subunit	Fugu rubripes
MGC08109	1	Mismatch repair protein Msh2	Danio rerio
MGC08116	1	Complement C1q-like protein 2 precursor	Mus musculus
MGC08118	1	C4SR protein	Xenopus laevis
MGC08124	1	C1qTNF3	Mus musculus
MGC08131	2	26S proteasome regulatory complex ATPase RPT4	Aedes aegypti
MGC08146	1	Pituitary tumor-transforming gene 1 protein-interacting protein precursor	Pongo abelii
MGC08151	2	D-beta-hydroxybutyrate dehydrogenase, mitochondrial precursor	Bos taurus
MGC08154	1	Enteropeptidase-2	Oryzias latipes
MGC08155	1	TBC1 domain family, member 16	Mus musculus
MGC08158	2	Myosinase-I (Fragment)	Todarodes pacificus
MGC08160	1	Plastin-1	Homo sapiens
MGC08164	1	Sulfotransferase family cytosolic 1B member 1	Mus musculus
MGC08177	1	Dystrophin	Canis familiaris
MGC08186	1	Tumor necrosis factor receptor superfamily member 5 precursor	Equus caballus
MGC08195	1	Centromere protein F	Homo sapiens
MGC08196	1	TFZR1	Oncorhynchus mykiss
MGC08199	1	Zinc finger protein	Ciona intestinalis
MGC08205	1	Transposase	Rana pipiens
MGC08207	1	C-Serate-1 protein (Fragment)	Gallus gallus
MGC08210	2	Macrophage mannose receptor 1-like protein 1 precursor	Homo sapiens
MGC08235	1	Zinc finger protein 330 homolog	Drosophila melanogaster
MGC08274	2	Activating signal cointegrator 1 complex subunit 1	Rattus norvegicus
MGC08276	1	Chromatin-remodeling complex ATPase chain Iswi	Drosophila melanogaster
MGC08279	1	Cytoplasmic dynein light chain	Aedes aegypti
MGC08281	1	Notch homolog Scalloped wings	Lucilia cuprina
MGC08286	1	Ribosomal protein S10	Branchiostoma belcheri
MGC08287	2	Sin3 histone deacetylase corepressor complex component SDS3	Homo sapiens
MGC08291	1	NAD-dependent deacetylase sirtuin-4	Bos taurus
MGC08295	1	Titin	Homo sapiens
MGC08315	1	Leucine aminopeptidase	Aedes aegypti
MGC08316	1	Matrix metalloproteinase 1	Drosophila melanogaster
MGC08321	1	TSC22-related inducible leucine zipper 1b	Mus musculus
MGC08322	1	THAP domain-containing protein 2	Mus musculus
MGC08325	2	39S ribosomal protein L51, mitochondrial precursor	Drosophila melanogaster
MGC08335	1	Intraflagellar transport 74 homolog	Rattus norvegicus
MGC08340	1	p53 and DNA damage-regulated protein 1	Homo sapiens
MGC08349	1	CREB-regulated transcription coactivator 1	Mus musculus
MGC08354	1	Tubulin-specific chaperone B	Caenorhabditis elegans
MGC08370	2	Octopine dehydrogenase	Pecten maximus
MGC08376	1	Col protein	Suberites domuncula
MGC08392	1	Clathrin coat assembly protein ap19	Aedes aegypti
MGC08397	1	N(4)-(Beta-N-acetylglucosaminyl)-L-asparaginase precursor	Rattus norvegicus
MGC08404	1	Parp4 protein (Fragment)	Mus musculus
MGC08410	1	Ribonucleases P/MRP protein subunit POP1	Homo sapiens
MGC08417	1	Angiotensin converting enzyme (Fragment)	Locusta migratoria
MGC08424	1	Col protein	Suberites domuncula
MGC08426	1	Caveolin-3	Xenopus laevis
MGC08428	1	Mitochondrial ribosomal protein, S28, putative	Aedes aegypti
MGC08434	1	TM2 domain-containing protein 1 precursor	Homo sapiens
MGC08438	1	Transporter	Bos taurus
MGC08461	1	Nonmuscle myosin II (Fragment)	Aplysia californica
MGC08465	1	Estradiol 17-beta-dehydrogenase 12	Xenopus tropicalis
MGC08476	1	Scavenger receptor cysteine-rich protein type 12 precursor	Strongylocentrotus purpuratus
MGC08490	1	ATPase, H+ transporting, lysosomal 31kDa, V1 subunit E	Xenopus tropicalis
MGC08495	1	Autophagy-related protein 12	Bos taurus
MGC08501	2	Nucleoporin 107	Mus musculus
MGC08504	1	Chitin synthase	Mytilus galloprovincialis
MGC08523	1	Receptor-binding cancer antigen expressed on SiSo cells	Mus musculus
MGC08529	1	MAM domain-containing glycosylphosphatidylinositol anchor protein 1 precursor	Rattus norvegicus
MGC08545	1	Arginase-1	Homo sapiens
MGC08548	1	Mediator of RNA polymerase II transcription subunit 13-like	Mus musculus
MGC08550	1	Lipoma HMGIC fusion partner-like 2 protein	Danio rerio
MGC08556	1	Protein tamozhennic	Drosophila melanogaster
MGC08562	1	Growth arrest-specific protein 8	Homo sapiens
MGC08564	1	DBH-like monooxygenase protein 1 homolog precursor	Danio rerio
MGC08573	1	GTP-binding protein	Aedes aegypti
MGC08582	1	PCNA-associated factor	Homo sapiens
MGC08586	2	Rac GTPase	Schistosoma japonicum
MGC08587	1	Scavenger receptor cysteine-rich protein precursor	Strongylocentrotus purpuratus
MGC08598	1	Beta-1,3-galactosyltransferase brn	Aedes aegypti
MGC08602	1	Dedicator of cytokinesis protein 1	Mus musculus
MGC08626	1	Plexin-B precursor	Drosophila melanogaster
MGC08641	1	Smarcd1 protein	Mus musculus
MGC08653	1	Neurofilament protein NF70	Helix aspersa
MGC08659	1	Dual oxidase maturation factor 1	Homo sapiens
MGC08662	1	Ras-related and estrogen-regulated growth inhibitor	Mus musculus
MGC08664	1	Zinc transporter	Danio rerio
MGC08667	1	Calmin	Aedes aegypti
MGC08683	1	SWI/SNF-related matrix-associated actin-dependent regulator of chromatin subfamily A containing DEAD/H box 1	Homo sapiens
MGC08686	1	Caveolin 3	Xenopus tropicalis
MGC08692	1	Integral membrane protein GPR175	Danio rerio
MGC08715	2	Nucleoporin Nup37	Homo sapiens
MGC08723	1	Chloride intracellular channel protein 2	Homo sapiens
MGC08725	1	Novel protein similar to vertebrate aquaporin 4 (Fragment)	Danio rerio
MGC08736	1	60S ribosomal protein L17	Podocoryne carnea
MGC08740	1	Rnpc2-prov protein	Xenopus laevis
MGC08745	1	Protein-L-isoaspartate O-methyltransferase domain-containing protein 2	Mus musculus
MGC08751	1	Myosin heavy chain A (Fragment)	Schmidtea mediterranea
MGC08754	1	Novel hemicentin protein (Fragment)	Danio rerio
MGC08757	1	Tetratricopeptide repeat protein 35	Mus musculus
MGC08761	1	Mcl-1 ubiquitin ligase	Mus musculus
MGC08762	1	Myosin xv	Aedes aegypti
MGC08766	1	Collectin-12	Bos taurus
MGC08769	1	Ras GTPase-activating-like protein IQGAP1	Mus musculus
MGC08806	1	Alpha tubulin (Fragment)	Schmidtea mediterranea
MGC08809	1	60 kDa SS-A/Ro ribonucleoprotein	Xenopus laevis
MGC08810	1	Glycine cleavage system H protein, mitochondrial precursor	Drosophila melanogaster
MGC08815	1	Inhibitor of apoptosis protein 3 defective polyhedrosis virus	Choristoneura fumiferana defective polyhedrosis vi
MGC08816	1	Mediator of RNA polymerase II transcription subunit 12-like protein	Homo sapiens
MGC08828	1	NADH-ubiquinone oxidoreductase ashi subunit	Aedes aegypti
MGC08836	1	ATP-dependent DNA helicase (strain NT)	Clostridium novyi (strain NT)
MGC08845	1	RNA-binding protein musashi/mRNA cleavage and polyadenylation factor I complex subunit HRP1	Aedes aegypti
MGC08860	2	Solute carrier family 25 member 38	Danio rerio
MGC08864	1	DBH-like monooxygenase protein 1 precursor	Mus musculus
MGC08866	1	Sperm-associated antigen 1	Homo sapiens
MGC08871	1	Galactokinase 1	Danio rerio
MGC08879	1	Survival of motor neuron protein-interacting protein 1	Rattus norvegicus
MGC08884	1	Transcription factor-like protein 4 (Fragment)	Bos taurus
MGC08898	1	Methyl-CpG-binding domain protein 3	Homo sapiens
MGC08901	1	D-erythrulose reductase	Gallus gallus
MGC08907	1	Activating transcription factor 2 (Fragment)	Mus musculus
MGC08916	1	ADP-ribosylation factor-like 2	Homo sapiens
MGC08918	1	Apoptotic chromatin condensation inducer in the nucleus	Mus musculus
MGC08937	1	Zinc transporter ZIP4 precursor	Rattus norvegicus
MGC08941	1	Prominin-like protein	Carassius auratus
MGC08946	1	Angiomotin	Homo sapiens
MGC08957	2	ESF1 homolog	Rattus norvegicus
MGC08958	1	Myosin heavy chain	Pecten maximus
MGC08960	3	Serologically defined colon cancer antigen 1	Homo sapiens
MGC08963	1	Baculoviral IAP-repeat containing protein 4	Canis familiaris
MGC08964	1	Latrophilin-1 precursor	Homo sapiens
MGC08969	1	Complement C1q-like protein 3 precursor	Mus musculus
MGC08975	1	ADP-ribosylation factor	Pfiesteria piscicida
MGC08985	1	hypothetical G-protein coupled receptor family 2 (secretin-like)	Mus musculus
MGC08988	1	Dynactin subunit 2	Danio rerio
MGC08998	1	2-oxo-4-hydroxy-4-carboxy-5-ureidoimidazoline decarboxylase	Danio rerio
MGC08999	1	MICAL-like protein 2	Homo sapiens
MGC09001	1	Hippocalcin-like protein 4	Rattus norvegicus
MGC09031	1	Heterogeneous nuclear ribonucleoprotein U-like 1	Danio rerio
MGC09054	1	Serine/threonine-protein kinase 40	Rattus norvegicus
MGC09055	1	Sortilin precursor	Homo sapiens
MGC09057	1	Deaf1 protein	Mus musculus
MGC09059	1	Fgd4 protein	Mus musculus
MGC09082	2	Thioredoxin reductase 1	Danio rerio
MGC09088	1	SMC4 protein	Bos taurus
MGC09090	2	Casein kinase 2, beta polypeptide	Xenopus tropicalis
MGC09091	1	Extradenticle	Tribolium castaneum
MGC09093	1	Notch3	Danio rerio
MGC09103	1	Similar to M-phase phosphoprotein 10	Bos taurus
MGC09113	1	Small nuclear ribonucleoprotein polypeptide F	Xenopus tropicalis
MGC09119	1	Acyl-Coenzyme A dehydrogenase, medium chain	Mus musculus
MGC09120	1	Zinc finger CCHC-type and RNA-binding motif-containing protein 1	Xenopus laevis
MGC09123	2	BZIP transcription factor bZIP124	Glycine max
MGC09124	1	Macrophage galactose-type C-type lectin 2	Mus musculus
MGC09125	1	Nucleotide-binding protein 2	Gallus gallus
MGC09128	1	Arylsulfatase B precursor	Mus musculus
MGC09129	1	Poly(A)-specific ribonuclease PARN-like domain-containing protein 1 precursor	Homo sapiens
MGC09145	1	Toxin CaTX-A precursor	Carybdea alata
MGC09151	1	26S proteasome non-ATPase regulatory subunit 7	Drosophila melanogaster
MGC09155	1	C type lectin receptor C	Salmo salar
MGC09184	1	Putative WDC146	Mus musculus
MGC09192	1	RNA-binding protein 40	Mus musculus
MGC09204	1	Abi1 protein	Mus musculus
MGC09223	1	Complement C1q-like protein 3 precursor	Mus musculus
MGC09231	1	Heterogeneous nuclear ribonucleoprotein A1, A2/B1 homolog	Schistocerca americana
MGC09257	1	NAD-dependent deacetylase 2	Bradyrhizobium japonicum
MGC09267	1	Birc2-prov protein	Xenopus laevis
MGC09268	1	Cyclic AMP-regulated protein	Bombyx mori
MGC09276	1	Transmembrane protein 173	Mus musculus
MGC09281	1	Pre-mRNA branch site p14-like protein	Drosophila melanogaster
MGC09284	1	Collagen alpha-1(X) chain precursor	Gallus gallus
MGC09290	1	Myosin regulatory light chain, striated adductor muscle akazara	Chlamys nipponensis akazara
MGC09295	1	Baculoviral IAP repeat-containing protein 3	Homo sapiens
MGC09296	1	Isocitrate dehydrogenase 3 (NAD+) alpha	Xenopus tropicalis
MGC09317	1	Scavenger receptor cysteine-rich protein	Strongylocentrotus purpuratus
MGC09331	1	Dynein light chain roadblock-type 2	Mus musculus
MGC09355	1	Nicotinic acetylcholine receptor subunit type G	Lymnaea stagnalis
MGC09379	1	Protein disulfide isomerase	Conus marmoreus
MGC09381	1	DNA polymerase subunit delta-2	Xenopus laevis
MGC09385	1	Vesicle-trafficking protein SEC22b-B	Danio rerio
MGC09408	1	Growth arrest-specific protein 8	Homo sapiens
MGC09416	1	Neuropeptide Y (Fragment) hannai	Haliotis discus hannai
MGC09419	1	Proteasome subunit alpha type (Fragment)	Nematostella vectensis
MGC09423	1	Tripartite motif protein 45	Aedes aegypti
MGC09429	1	Chondroitin beta-1,4-N-acetylgalactosaminyltransferase 2	Homo sapiens
MGC09430	1	Miblike	Danio rerio
MGC09439	1	Stripe-b-like protein	Calliphora vicina
MGC09451	1	Transmembrane and TPR repeat-containing protein 2	Mus musculus
MGC09458	1	Solute carrier family 13 (Sodium-dependent dicarboxylate transporter), member 2	Bos taurus
MGC09469	1	Collagen alpha-1(XII) chain precursor	Mus musculus
MGC09474	1	U2 small nuclear ribonucleoprotein, putative	Aedes aegypti
MGC09483	1	COP9 signalosome complex subunit 2 (Fragment)	Xenopus laevis
MGC09486	1	Mitochondrial 28S ribosomal protein S22	Bos taurus
MGC09500	1	E3 ubiquitin-protein ligase RNF19A	Homo sapiens
MGC09505	1	FACT complex subunit SPT16	Mus musculus
MGC09508	1	Matrix metalloproteinase 1	Drosophila melanogaster
MGC09509	1	Indolethylamine N-methyltransferase	Pongo abelii
MGC09510	1	FERM and PDZ domain-containing protein 4	Homo sapiens
MGC09541	1	SCO-spondin precursor	Mus musculus
MGC09545	1	COP9 signalosome complex subunit 8	Danio rerio
Cell surface
Cluster ID	# ESTs	Putative Identity	Organism
MGC02617	1	Ribonuclease UK114	Capra hircus
MGC03589	1	Metalloproteinase inhibitor 2 precursor	Cavia porcellus
MGC03943	7	Neurogenic locus notch homolog protein 2 precursor	Rattus norvegicus
MGC04413	1	Ribonuclease UK114	Capra hircus
MGC04668	3	Neurogenic locus notch	Aedes aegypti
MGC05157	3	Neurogenic locus notch	Aedes aegypti
MGC07206	1	Anosmin-1 precursor	Homo sapiens
Intracellular
Cluster ID	# ESTs	Putative Identity	Organism
MGC00005	64	Putative tumor suppressor QM protein	Pinctada martensi
MGC00008	1	Non-structural maintenance of chromosomes element 1 homolog	Xenopus laevis
MGC00010	61	Similar to ribosomal protein S3	Xenopus laevis
MGC00016	25	40S ribosomal protein S6	Aplysia californica
MGC00017	1	Metastasis-associated protein MTA3	Homo sapiens
MGC00019	4	6-phosphogluconolactonase	Mus musculus
MGC00040	1	Proteasome (Prosome, macropain) 26S subunit, non-ATPase, 13	Danio rerio
MGC00043	5	Ciona intestinalis protein kinase Ck2-beta (CK2B) mRNA, complete cds	Ciona intestinalis
MGC00044	1	Prefoldin subunit 1	Bos taurus
MGC00049	2	Glycolipid transfer protein domain-containing protein 1	Danio rerio
MGC00083	48	Crassostrea gigas partial mRNA for ribosomal protein L19 (rpls gene)	Crassostrea gigas
MGC00088	13	Ribosomal protein L28	Haliotis asinina
MGC00099	52	Ribosomal protein L15	Ixodes scapularis
MGC00102	14	Ribosomal protein S11-1	Bombyx mori
MGC00108	6	Ribophorin II	Danio rerio
MGC00110	3	Actin, cytoplasmic	Biomphalaria tenagophila
MGC00118	25	RNA-binding protein musashi/mRNA cleavage and polyadenylation factor I complex subunit HRP1	Aedes aegypti
MGC00120	8	Ribosomal protein L11	Aequipecten irradians
MGC00132	6	Crassostrea gigas partial mRNA for ribosomal protein L32 protein	Crassostrea gigas
MGC00136	29	Argopecten irradians isolate iolsaicl55ct74cn79 ribosomal protein S8 mRNA, complete cds	Aequipecten irradians
MGC00138	25	Putative ribosomal protein S25 (Fragment)	Crassostrea gigas
MGC00145	80	Mytilus galloprovincialis EF1-alpha mRNA for elongation factor 1 alpha, complete cds	Mytilus galloprovincialis
MGC00146	40	Ribosomal protein L	Aequipecten irradians
MGC00147	10	Hoip-prov protein isoform A	Lysiphlebus testaceipes
MGC00148	34	Ribosomal protein S5 (Fragment)	Crassostrea gigas
MGC00153	75	Ribosomal protein rpl7a (Fragment)	Arenicola marina
MGC00155	4	Ribosomal protein rpl39	Arenicola marina
MGC00157	49	Oreochromis mossambicus acidic ribosomal phosphoprotein P0 mRNA, partial cds	Oreochromis mossambicus
MGC00166	4	Ribosomal protein L30	Aequipecten irradians
MGC00174	29	Mytilus edulis ribosomal protein L3 mRNA, partial cds	Mytilus edulis
MGC00175	25	Beta-tubulin	Suberites domuncula
MGC00176	3	Tubulin	Crassostrea gigas
MGC00177	17	Euprymna scolopes 60S ribosomal protein L23a-like protein mRNA, partial cds	Euprymna scolopes
MGC00180	4	Clathrin, light chain	Xenopus tropicalis
MGC00183	15	Translationally-controlled tumor protein	Lateolabrax japonicus
MGC00184	5	Ribosomal protein rps15a	Arenicola marina
MGC00185	2	Nucleic acid-associated protein 36	Asterina pectinifera
MGC00190	38	Mytilus edulis 60S ribosomal protein L13A (RpL13A) mRNA, complete cds	Mytilus edulis
MGC00191	46	Eukaryotic translation elongation factor 1 beta 2	Danio rerio
MGC00192	2	Activated spleen cDNA, RIKEN full-length enriched library, clone:F830002K16 product:phosphatidylinositol glycan, classC, full insert sequence	Mus musculus
MGC00194	3	Transcription initiation factor TFIID subunit 1	Aedes aegypti
MGC00203	40	Ribosomal protein L9	Aequipecten irradians
MGC00207	18	Ribosomal protein S30	Crassostrea gigas
MGC00208	14	Argopecten irradians isolate iolsaicl245ct282cn301 ribosomal protein L21 mRNA, complete cds	Aequipecten irradians
MGC00211	8	Precollagen-D	Mytilus galloprovincialis
MGC00222	22	Macrophage receptor with collagenous structure	Mus musculus
MGC00237	1	G2/M phase-specific E3 ubiquitin-protein ligase-like protein	Mus musculus
MGC00239	18	Ribosomal protein L14 (Fragment)	Aequipecten irradians
MGC00240	3	Dolichyl-diphosphooligosaccharide-protein glycosyltransferase	Danio rerio
MGC00243	3	Putative alpha-tubulin	Oikopleura dioica
MGC00268	12	Ribosomal protein P2-like (Fragment)	Culicoides sonorensis
MGC00269	14	Crassostrea gigas mRNA for tubulin, complete cds	Crassostrea gigas
MGC00271	13	Ribosomal protein L24 (Fragment)	Crassostrea gigas
MGC00274	12	Ficolin-2 precursor	Rattus norvegicus
MGC00281	33	Ribosomal protein L18 (Fragment)	Crassostrea gigas
MGC00302	13	Toxin CrTX-A precursor	Carybdea rastonii
MGC00308	23	Ribosomal protein rps16	Arenicola marina
MGC00309	1	Endoplasmic reticulum-Golgi intermediate compartment protein 2	Mus musculus
MGC00314	24	ATP synthase C subunit	Ixodes scapularis
MGC00318	34	Crassostrea gigas actin (GIA) mRNA, complete cds	Crassostrea gigas
MGC00319	1	Inhibitor of apoptosis protein-1	Ictalurus punctatus
MGC00320	1	Glutaminyl-tRNA synthetase	Danio rerio
MGC00321	6	Eukaryotic translation initiation factor 2-alpha kinase 4	Mus musculus
MGC00329	25	Proteasome subunit alpha type (Fragment)	Tetraodon nigroviridis
MGC00338	31	60S acidic ribosomal protein P1	Drosophila melanogaster
MGC00346	40	Profilin	Nematostella vectensis
MGC00363	35	40S ribosomal protein S14	Ictalurus punctatus
MGC00370	3	Profilin	Nematostella vectensis
MGC00378	30	Ribosomal protein S10	Crassostrea gigas
MGC00380	1	Rho-related GTP-binding protein RhoQ precursor	Rattus norvegicus
MGC00386	3	Ribosomal protein rpl34	Arenicola marina
MGC00387	5	ATP synthase subunit beta (Fragment)	Mytilus edulis
MGC00399	30	Ribosomal protein L7 (Fragment)	Aequipecten irradians
MGC00400	2	Fra1 protein	Fugu rubripes
MGC00401	9	Glyceraldehyde 3-phosphate dehydrogenase	Procambarus clarkii
MGC00404	4	B-actin	Pagrus major
MGC00405	2	14-3-3-like protein 1	Caenorhabditis elegans
MGC00406	3	Histone H2A.Z	Ovis aries
MGC00408	4	Mitogen-activated protein-binding protein-interacting protein	Mus musculus
MGC00411	21	40S ribosomal protein S19	Aequipecten irradians
MGC00417	6	High-mobility group box 2	Homo sapiens
MGC00419	1	Collagen alpha-1(XII) chain precursor	Homo sapiens
MGC00426	12	Ribosomal protein L44	Chlamys farreri
MGC00428	2	Trafficking protein particle complex 2	Xenopus tropicalis
MGC00430	27	Tubulin	Crassostrea gigas
MGC00434	15	Ribosomal protein rpl18a	Arenicola marina
MGC00436	8	60S ribosomal protein L23-like protein	Phlebotomus papatasi
MGC00443	3	Ribosomal protein rps21 (Fragment)	Eurythoe complanata
MGC00449	1	Kelch-like protein 24	Rattus norvegicus
MGC00450	3	35 kDa SR repressor protein	Homo sapiens
MGC00452	9	Calreticulin	Crassostrea gigas
MGC00453	11	Beta-actin	Patinopecten yessoensis
MGC00460	6	Signal sequence receptor beta-like protein (Fragment)	Crassostrea gigas
MGC00462	9	Ribosomal protein S17	Aequipecten irradians
MGC00474	10	Ribosomal protein L22 (Fragment)	Aequipecten irradians
MGC00476	34	Y-box factor homolog	Aplysia californica
MGC00478	1	Inner mitochondrial membrane translocase TIM17-like protein (Fragment)	Ixodes scapularis
MGC00480	12	Ribosomal protein S13	Pinctada martensi
MGC00482	86	40S ribosomal protein S2	Ictalurus punctatus
MGC00483	16	Prefoldin 5	Danio rerio
MGC00495	1	26S protease regulatory subunit 6a	Aedes aegypti
MGC00498	2	Ribonuclease H2 subunit B	Xenopus tropicalis
MGC00503	2	Mitochondrial 39S ribosomal protein L3	Aedes aegypti
MGC00506	1	CAMP responsive element binding protein-like (Fragment)	Crassostrea gigas
MGC00509	6	Putative Rho family small GTP binding protein cdc42	Acyrthosiphon pisum
MGC00510	7	Ficolin-1 precursor	Sus scrofa
MGC00513	33	67kD laminin receptor	Pinctada fucata
MGC00515	4	Putative mitochondrial cytochrome c oxidase polypeptide Vb	Graphocephala atropunctata
MGC00540	22	ATP synthase gamma chain	Graphocephala atropunctata
MGC00550	1	Tubulin folding cofactor B	Bos taurus
MGC00561	1	3-hydroxy-3-methylglutaryl-coenzyme A reductase	Rattus norvegicus
MGC00563	2	ATP synthase gamma chain	Graphocephala atropunctata
MGC00565	2	Translocase of inner mitochondrial membrane (Fragment)	Artemia sanfranciscana
MGC00566	4	Mitochondrial ribosomal protein S5 isoform 1	Bombyx mori
MGC00571	17	60S ribosomal protein L5	Styela clava
MGC00583	6	Putative epsilon subunit of ATP synthetase	Hydroides elegans
MGC00584	3	HLA class II region expressed gene KE2	Xenopus tropicalis
MGC00590	14	Cytochrome c oxidase subunit VIa polypeptide 1	Danio rerio
MGC00598	2	Transcription intermediary factor 1-beta	Homo sapiens
MGC00602	9	Dynein light chain roadblock-type 2	Bos taurus
MGC00604	2	Large subunit ribosomal protein 29 13 RS5231	Pristionchus sp. 13 RS5231
MGC00610	2	Ras-related protein Ral-A precursor	Homo sapiens
MGC00616	3	Calreticulin	Crassostrea gigas
MGC00618	16	Proteasome subunit beta type	Nematostella vectensis
MGC00620	1	Sulfotransferase family cytosolic 1B member 1	Rattus norvegicus
MGC00625	5	Vesicle-associated membrane protein 4	Mus musculus
MGC00627	1	PHD finger protein 20	Mus musculus
MGC00634	2	Nuclear protein	Xenopus laevis
MGC00640	6	Myocyte-specific enhancer factor 2A	Rattus norvegicus
MGC00648	16	Cytochrome c	Pectinaria gouldii
MGC00649	5	Ribosomal protein rpl35a (Fragment)	Arenicola marina
MGC00650	11	Elongation factor 1-gamma	Artemia salina
MGC00651	1	Nucleoporin-like 2	Mus musculus
MGC00652	1	Histone-lysine N-methyltransferase MLL3	Homo sapiens
MGC00654	1	Sperm-specific protein PHI-2B	Mytilus californianus
MGC00672	4	Cytoskeletal actin 2	Molgula occulta
MGC00681	3	Translocon-associated protein gamma (Fragment) tsingtauense	Branchiostoma belcheri tsingtauense
MGC00684	1	78kDa glucose regulated protein	Crassostrea gigas
MGC00685	4	Cell division cycle 42	Xenopus tropicalis
MGC00688	25	Actin 2	Crassostrea gigas
MGC00691	1	Splicing factor 3B subunit 3	Danio rerio
MGC00695	12	Ribosomal protein S20	Chlamys farreri
MGC00706	11	40S ribosomal protein S26	Octopus vulgaris
MGC00716	1	Mitochondrial ribosomal protein S33	Oncorhynchus mykiss
MGC00748	6	Collectin-12	Gallus gallus
MGC00750	5	Myosin heavy chain (Fragment)	Mytilus galloprovincialis
MGC00752	6	Tubulin beta chain	Paracentrotus lividus
MGC00753	11	Ribosomal protein S7	Aequipecten irradians
MGC00759	2	SF3B2 protein (Fragment)	Homo sapiens
MGC00767	11	NADH dehydrogenase (Ubiquinone) Fe-S protein 4	Mus musculus
MGC00769	16	Ribosomal protein L12	Aequipecten irradians
MGC00780	29	Ribosomal protein L10Ae	Biphyllus lunatus
MGC00796	12	Ribosomal protein S15 (Fragment)	Aequipecten irradians
MGC00806	4	Polypyrimidine tract binding protein 1	Mus musculus
MGC00807	1	10 days neonate cerebellum cDNA	Mus musculus
MGC00812	1	Transcription elongation factor B polypeptide 2	Rattus norvegicus
MGC00820	6	Keratinocytes-associated protein 2	Homo sapiens
MGC00847	1	DNA polymerase (Fragment)	Ambystoma mexicanum
MGC00848	10	Proteasome subunit beta type	Nematostella vectensis
MGC00857	3	Suppressor of cytokine signaling 2	Homo sapiens
MGC00888	8	Ribosomal protein L26	Aequipecten irradians
MGC00912	1	G-protein coupled receptor 120	Rattus norvegicus
MGC01009	4	Cytoplasmic dynein light chain	Aedes aegypti
MGC01028	11	Collagen alpha-1(VIII) chain precursor	Gallus gallus
MGC01045	4	Protein transport protein Sec61 subunit gamma	Xenopus laevis
MGC01063	9	40S ribosomal protein S23	Crassostrea gigas
MGC01079	1	T-complex protein 1 subunit beta	Bos taurus
MGC01107	12	V-jun sarcoma virus 17 oncogene homolog	Danio rerio
MGC01124	1	Prefoldin beta subunit	Bombyx mori
MGC01148	1	Ribosomal protein S29 tsingtauense	Branchiostoma belcheri tsingtauense
MGC01158	1	Histone H1	Mytilus californianus
MGC01186	5	CAMP-responsive element binding protein 2	Lymnaea stagnalis
MGC01209	8	40S ribosomal protein S24 (Fragment)	Chlamys farreri
MGC01219	5	Ubiquitin/ribosomal L40 fusion protein (Fragment)	Aplysia californica
MGC01225	1	Arginine-tRNA-protein transferase 1	Mus musculus
MGC01274	2	Dynein light chain 2, cytoplasmic	Rattus norvegicus
MGC01290	2	Protein MAK10 homolog	Macaca fascicularis
MGC01298	2	GTP-binding protein 128up	Drosophila melanogaster
MGC01299	3	Omega-crystallin	Octopus dofleini
MGC01307	6	Alpha-tubulin	Urechis caupo
MGC01317	5	Signal sequence receptor delta	Ixodes scapularis
MGC01319	19	Actin 2	Crassostrea gigas
MGC01327	43	Ribosomal protein S3a (Fragment)	Crassostrea gigas
MGC01329	34	60S ribosomal protein L13	Nematostella vectensis
MGC01343	8	Ribosomal protein L31	Mus musculus
MGC01349	5	Novel protein similar to vertebrate eukaryotic translation elongation factor 1 delta	Danio rerio
MGC01354	9	Small nuclear ribonucleoprotein Sm D3	Drosophila melanogaster
MGC01358	18	Mytilus galloprovincialis precollagen-D mRNA, complete cds	Mytilus galloprovincialis
MGC01359	1	DNA replication licensing factor mcm5	Xenopus tropicalis
MGC01397	1	Zinc finger protein 228	Homo sapiens
MGC01415	3	RNA binding motif protein 8a	Mus musculus
MGC01422	5	Myosin regulatory light chain, smooth muscle	Spisula sachalinensis
MGC01425	2	Beta-2 tubulin	Gadus morhua
MGC01429	1	ADP-ribosylation factor 2	Mus musculus
MGC01431	1	ATP-dependent RNA helicase A	Mus musculus
MGC01435	19	40S ribosomal protein S12	Nematostella vectensis
MGC01439	8	Small nuclear ribonucleoprotein-associated protein B	Macropus eugenii
MGC01441	6	Ribosomal protein L4	Rattus norvegicus
MGC01443	1	Neurofilament protein NF70	Helix aspersa
MGC01465	4	Collectin-12	Bos taurus
MGC01477	1	Protein HIRA	Xenopus laevis
MGC01491	1	Ficolin-2 precursor	Rattus norvegicus
MGC01511	5	Putative ATP synthase oligomycin sensitivity conferral protein	Graphocephala atropunctata
MGC01513	1	Enhancer of yellow 2 transcription factor homolog	Xenopus laevis
MGC01515	2	Small nuclear ribonucleoprotein G	Lysiphlebus testaceipes
MGC01516	1	Sea urchin Arp2	Hemicentrotus pulcherrimus
MGC01520	2	Pre-mRNA-splicing factor ISY1 homolog	Rattus norvegicus
MGC01526	1	Proliferation-inducing protein 44	Homo sapiens
MGC01541	33	Ribosomal protein rpl17	Arenicola marina
MGC01549	3	Chloride intracellular channel 6	Rattus norvegicus
MGC01554	51	Ribosomal protein S4 (Fragment)	Aequipecten irradians
MGC01567	6	Ribosomal protein rpl22	Arenicola marina
MGC01577	4	Proteasome (Prosome, macropain) 26S subunit, non-ATPase, 10	Xenopus tropicalis
MGC01579	22	Mytilus galloprovincialis precollagen-NG mRNA, complete cds	Mytilus galloprovincialis
MGC01598	21	60S ribosomal protein L6	Eurythoe complanata
MGC01604	4	26S proteasome non-ATPase regulatory subunit 1	Gallus gallus
MGC01626	1	Prefoldin subunit 4	Homo sapiens
MGC01628	1	Arginine glutamic acid dipeptide (RE) repeats	Mus musculus
MGC01649	2	Putative 60S ribosomal protein L38 isoform 1	Spadella cephaloptera
MGC01662	3	Mcl-1 ubiquitin ligase	Mus musculus
MGC01668	6	Ribosomal protein L31 (Fragment)	Crassostrea gigas
MGC01685	2	Ribosomal protein S17 (Fragment)	Crassostrea gigas
MGC01731	14	Elongation factor-1 gamma (Fragment)	Hypochilus thorelli
MGC01739	1	Tubulin, gamma complex associated protein 2	Homo sapiens
MGC01745	3	DBH-like monooxygenase protein 1 homolog precursor	Danio rerio
MGC01758	1	R-Ras3	Gallus gallus
MGC01773	1	Iron-sulfur cluster assembly 1 homolog, mitochondrial precursor	Gallus gallus
MGC01787	2	Transcription factor Rel 1	Crassostrea gigas
MGC01791	3	Exosome complex exonuclease RRP46	Homo sapiens
MGC01796	2	Putative ribosomal protein S14e	Diaphorina citri
MGC01814	2	Zygote arrest protein 1	Fugu rubripes
MGC01828	4	PDGF/VEGF factor-1 precursor	Drosophila melanogaster
MGC01829	6	Paramyosin	Mytilus galloprovincialis
MGC01861	15	Paramyosin	Mytilus galloprovincialis
MGC01885	1	Aspartyl-tRNA synthetase, mitochondrial precursor	Homo sapiens
MGC01891	1	Set1/Ash2 histone methyltransferase complex subunit ASH2	Homo sapiens
MGC01897	2	26S proteasome regulatory subunit rpn1	Aedes aegypti
MGC01901	4	Ubiquitin specific protease 52 (Fragment)	Xenopus tropicalis
MGC01908	4	Ribosomal protein rpl22	Arenicola marina
MGC01917	2	solute carrier family 25 (mitochondrial carrier; phosphate carrier), member 3, full insert sequence	Mus musculus
MGC01918	1	NFX1-type zinc finger-containing protein 1	Homo sapiens
MGC01925	1	Ribosomal protein L21	Aequipecten irradians
MGC01935	1	Ribonucleoprotein Ro/SS-A-related protein SIR-1	Plesiocystis pacifica SIR-1
MGC01940	1	Mytilus galloprovincialis precollagen-D mRNA, complete cds	Mytilus galloprovincialis
MGC01944	2	60S ribosomal protein L36 (Fragment)	Arenicola marina
MGC01953	1	Ribosomal protein S30	Crassostrea gigas
MGC01966	16	Inhibitor of apoptosis 1 (Fragment)	Gallus gallus
MGC01972	1	Myosin II heavy chain (Fragment)	Ilyanassa obsoleta
MGC01974	1	Remodeling and spacing factor 1	Homo sapiens
MGC01978	1	Ficolin-2 precursor	Rattus norvegicus
MGC01985	1	40S ribosomal protein S6	Ictalurus punctatus
MGC01998	1	Mytilus galloprovincialis precollagen-D mRNA, complete cds	Mytilus galloprovincialis
MGC02003	2	Mytilus galloprovincialis precollagen-P mRNA, complete cds	Mytilus galloprovincialis
MGC02006	1	Mytilus galloprovincialis precollagen-NG mRNA, complete cds	Mytilus galloprovincialis
MGC02012	2	Ribosomal protein L14 (Fragment)	Aequipecten irradians
MGC02013	2	Precollagen-D	Mytilus galloprovincialis
MGC02019	4	Mitochondrial import inner membrane translocase subunit TIM14	Drosophila melanogaster
MGC02023	4	Precollagen-NG	Mytilus galloprovincialis
MGC02027	1	Ribosomal protein L28	Haliotis asinina
MGC02036	2	Coatomer protein complex subunit alpha	Danio rerio
MGC02042	1	40S ribosomal protein S28	Ictalurus punctatus
MGC02053	6	Predicted protein (Fragment)	Nematostella vectensis
MGC02055	6	Stress-associated endoplasmic reticulum protein 2	Mus musculus
MGC02058	1	Small nuclear ribonucleoprotein D2-like protein	Chlamys farreri
MGC02059	1	Mytilus galloprovincialis precollagen-NG mRNA, complete cds	Mytilus galloprovincialis
MGC02065	1	40S ribosomal protein S4 (Fragment)	Mytilus edulis
MGC02087	3	Myosin heavy chain (Fragment)	Mytilus galloprovincialis
MGC02093	1	Regulator of sex-limitation candidate 8	Mus musculus
MGC02127	2	60S ribosomal protein L18	Aplysia californica
MGC02143	4	Collagen alpha-1(XII) chain precursor	Mus musculus
MGC02158	1	Ral guanine nucleotide exchange factor 2	Drosophila melanogaster
MGC02164	1	78kDa glucose regulated protein	Crassostrea gigas
MGC02167	4	Proteasome (Prosome, macropain) 26S subunit, non-ATPase, 8	Homo sapiens
MGC02188	1	CAMP responsive element binding protein-like (Fragment)	Crassostrea gigas
MGC02193	2	Proteasome 26S subunit-like (Fragment)	Ictalurus punctatus
MGC02208	2	UTP14, U3 small nucleolar ribonucleoprotein, homolog C	Homo sapiens
MGC02227	3	Lysosomal-associated transmembrane protein 4A	Mus musculus
MGC02228	1	Cullin 4A	Homo sapiens
MGC02231	1	40S ribosomal protein S4 (Fragment)	Mytilus edulis
MGC02237	3	Mytilus galloprovincialis precollagen-D mRNA, complete cds	Mytilus galloprovincialis
MGC02246	3	40S ribosomal protein S4 (Fragment)	Mytilus edulis
MGC02250	2	Mytilus galloprovincialis precollagen-D mRNA, complete cds	Mytilus galloprovincialis
MGC02254	4	Elongation factor 2	Bos taurus
MGC02273	3	ATP synthase C subunit	Ixodes scapularis
MGC02276	9	Collagen alpha-1(XII) chain precursor	Homo sapiens
MGC02284	1	Ribosomal protein P2-like (Fragment)	Culicoides sonorensis
MGC02289	3	Precollagen-NG	Mytilus galloprovincialis
MGC02292	1	Tubulin, alpha 2	Danio rerio
MGC02305	7	Mytilus galloprovincialis precollagen-D mRNA, complete cds	Mytilus galloprovincialis
MGC02307	1	Cystathionine-beta-synthase	Xenopus tropicalis
MGC02311	1	Mytilus galloprovincialis precollagen-D mRNA, complete cds	Mytilus galloprovincialis
MGC02312	1	Precollagen-NG	Mytilus galloprovincialis
MGC02323	1	Ribosomal protein S20	Crassostrea gigas
MGC02327	1	Prefoldin subunit 4	Homo sapiens
MGC02329	2	Alpha-tubulin	Urechis caupo
MGC02331	24	Precollagen-D	Mytilus galloprovincialis
MGC02341	6	Beta-tubulin	Crassostrea gigas
MGC02344	1	Ribosomal protein S9	Xenopus tropicalis
MGC02352	1	tRNA-splicing endonuclease subunit Sen2	Rattus norvegicus
MGC02359	1	Heterogeneous nuclear ribonucleoprotein (Fragment)	Drosophila simulans
MGC02372	2	ATP synthase subunit beta (Fragment)	Mytilus edulis
MGC02375	2	Ribosomal protein P1	Lysiphlebus testaceipes
MGC02376	1	40S ribosomal protein S19	Aequipecten irradians
MGC02378	4	Ribosomal protein S18	Crassostrea gigas
MGC02383	1	Autophagy protein 5	Mus musculus
MGC02385	3	Precollagen-NG	Mytilus galloprovincialis
MGC02386	1	Aldehyde dehydrogenase, mitochondrial precursor	Rattus norvegicus
MGC02402	1	Bifunctional polynucleotide phosphatase/kinase	Homo sapiens
MGC02403	2	Pescadillo homolog 1, containing BRCT domain	Xenopus tropicalis
MGC02411	1	Ribosomal protein L19 (Fragment)	Crassostrea gigas
MGC02420	3	Mytilus galloprovincialis precollagen-P mRNA, complete cds	Mytilus galloprovincialis
MGC02427	1	Ribosomal protein S20	Crassostrea gigas
MGC02441	1	Carboxylase:pyruvate/acetyl-coa/propionyl-coa	Aedes aegypti
MGC02446	14	Small nuclear ribonucleoprotein sm d1	Aedes aegypti
MGC02448	1	Mytilus galloprovincialis precollagen-D mRNA, complete cds	Mytilus galloprovincialis
MGC02454	1	Precollagen-D	Mytilus galloprovincialis
MGC02455	2	Ribosomal protein S5 (Fragment)	Crassostrea gigas
MGC02474	1	Mytilus galloprovincialis precollagen-D mRNA, complete cds	Mytilus galloprovincialis
MGC02476	1	Stress-associated endoplasmic reticulum protein 2	Homo sapiens
MGC02478	1	Putative ribosomal protein S14e	Diaphorina citri
MGC02490	1	Mytilus galloprovincialis precollagen-D mRNA, complete cds	Mytilus galloprovincialis
MGC02499	1	Ribosomal protein L14 (Fragment)	Aequipecten irradians
MGC02504	1	Clathrin assembly protein AP180	Loligo pealeii
MGC02521	3	33 kDa inner dynein arm light chain, axonemal	Strongylocentrotus purpuratus
MGC02525	1	ATP synthase subunit alpha	Pinctada fucata
MGC02541	1	Mytilus galloprovincialis precollagen-NG mRNA, complete cds	Mytilus galloprovincialis
MGC02546	1	Pre-mRNA-splicing factor ATP-dependent RNA helicase PRP16	Bos taurus
MGC02559	2	Macrophage receptor MARCO	Mus musculus
MGC02562	2	40S ribosomal protein S23	Crassostrea gigas
MGC02583	1	Diacylglycerol O-acyltransferase 1	Homo sapiens
MGC02586	1	Cell division protein kinase 5	Rattus norvegicus
MGC02605	1	Still life, putative	Aedes aegypti
MGC02606	1	Mytilus galloprovincialis precollagen-D mRNA, complete cds	Mytilus galloprovincialis
MGC02610	2	60S acidic ribosomal protein P1	Plutella xylostella
MGC02613	1	1-phosphatidylinositol-4,5-bisphosphate phosphodiesterase beta-1	Bos taurus
MGC02622	1	Collagen IV alpha 1 chain (Fragment)	Anopheles gambiae
MGC02625	1	Small nuclear ribonucleoprotein D2-like protein	Chlamys farreri
MGC02628	3	Myosin heavy chain (Fragment)	Mytilus galloprovincialis
MGC02642	1	Nucleolar complex protein 4 homolog	Danio rerio
MGC02660	1	Vacuolar protein sorting-associated protein 26B	Mus musculus
MGC02662	4	radixin, full insert sequence (Fragment)	Mus musculus
MGC02669	1	Mytilus galloprovincialis actin mRNA, complete cds	Mytilus galloprovincialis
MGC02678	7	Voltage-dependent anion channel	Paralichthys olivaceus
MGC02684	3	Elongation factor 1-alpha	Mytilus galloprovincialis
MGC02697	9	Col protein	Suberites domuncula
MGC02702	1	Importin 7	Danio rerio
MGC02728	1	Novel protein similar to vertebrate runt-related transcription factor 1; translocated to, 1	Danio rerio
MGC02730	1	Precollagen-D	Mytilus galloprovincialis
MGC02732	1	P53 tumor suppressor-like protein	Mytilus edulis
MGC02743	2	Ribosomal protein S18	Crassostrea gigas
MGC02744	3	Proteasome subunit alpha type	Danio rerio
MGC02762	1	FERM domain-containing protein 8	Xenopus laevis
MGC02773	1	Proteasome subunit alpha type	Nematostella vectensis
MGC02779	3	Mytilus galloprovincialis precollagen-NG mRNA, complete cds	Mytilus galloprovincialis
MGC02781	2	Ribosomal protein S20	Crassostrea gigas
MGC02785	3	Endothelial differentiation-related factor 1	Homo sapiens
MGC02809	1	40S ribosomal protein S24	Arenicola marina
MGC02814	2	Elongation factor 1-alpha	Mytilus galloprovincialis
MGC02816	6	RNA-binding protein musashi/mRNA cleavage and polyadenylation factor I complex subunit HRP1	Aedes aegypti
MGC02827	1	60S ribosomal protein L37a	Cryptochiton stelleri
MGC02848	1	Mrg-binding protein	Aedes aegypti
MGC02851	1	60S ribosomal protein L4	Urechis caupo
MGC02855	1	Protein O-mannosyl-transferase 2	Drosophila pseudoobscura
MGC02857	1	Sorting nexin-6	Homo sapiens
MGC02872	2	Tpr protein (Fragment)	Mus musculus
MGC02873	1	Piwi-like protein 1	Homo sapiens
MGC02880	1	Ribosomal protein rpl7a (Fragment)	Arenicola marina
MGC02885	1	Splicing factor 45	Homo sapiens
MGC02886	1	Fibrillar collagen chain FAp1 alpha	Alvinella pompejana
MGC02896	1	Catchin	Aequipecten irradians
MGC02897	3	Ribosomal protein L1	Suberites domuncula
MGC02898	3	Pedal retractor muscle myosin heavy chain (Fragment)	Mytilus galloprovincialis
MGC02900	1	60S acidic ribosomal protein P1	Drosophila melanogaster
MGC02901	2	Cytoplasmic dynein 1 heavy chain 1	Mus musculus
MGC02914	1	Elongation factor 1-alpha	Mytilus galloprovincialis
MGC02922	1	Elongation factor 1-alpha	Mytilus galloprovincialis
MGC02925	1	60S ribosomal protein L35	Gallus gallus
MGC02948	3	Splicing factor 3a, subunit 3	Mus musculus
MGC02949	2	Tubulin, alpha 3A	Mus musculus
MGC02952	2	GTPase activating protein (SH3 domain) binding protein 2	Xenopus tropicalis
MGC02953	2	Ribosomal protein L27a tsingtauense	Branchiostoma belcheri tsingtauense
MGC02966	1	Ribosomal protein L10Ae	Cicindela littoralis
MGC02975	3	Polymerase (RNA) II (DNA directed) polypeptide C	Mus musculus
MGC02987	1	General transcription factor 3C polypeptide 1	Rattus norvegicus
MGC02989	2	Precollagen-D	Mytilus galloprovincialis
MGC02992	2	Mytilus edulis precollagen D (preCol-D) mRNA, complete cds	Mytilus edulis
MGC02993	2	QM protein	Pinctada fucata
MGC03003	1	TBC1 domain family member 25	Homo sapiens
MGC03006	1	Putative ribosomal protein L17 (Fragment)	Sipunculus nudus
MGC03017	1	Mytilus galloprovincialis precollagen-D mRNA, complete cds	Mytilus galloprovincialis
MGC03023	2	ATP synthase subunit alpha	Pinctada fucata
MGC03031	2	Lethal(2) giant larvae protein homolog 2	Homo sapiens
MGC03032	1	Mytilus galloprovincialis precollagen-D mRNA, complete cds	Mytilus galloprovincialis
MGC03039	1	Serine/threonine-protein kinase SNF1-like kinase 2	Mus musculus
MGC03116	1	Proliferating cell nuclear antigen	Aedes albopictus
MGC03117	1	Ribosomal protein rpl37	Eurythoe complanata
MGC03126	1	60S ribosomal protein L14	Lumbricus rubellus
MGC03156	2	28S ribosomal protein S16, mitochondrial precursor	Bos taurus
MGC03172	1	60S ribosomal protein L27	Arenicola marina
MGC03195	2	Kruppel-like factor	Lehmannia valentiana
MGC03196	2	ETS-related transcription factor Elf-2	Homo sapiens
MGC03204	1	Mytilus edulis nongradient byssal precursor, mRNA, complete cds	Mytilus edulis
MGC03219	2	Glutaryl-CoA dehydrogenase, mitochondrial precursor (Fragment)	Sus scrofa
MGC03224	6	Neuron-specific staufen	Aplysia californica
MGC03226	3	Ficolin-2 precursor	Sus scrofa
MGC03246	5	ATP-dependent RNA helicase DDX42	Mus musculus
MGC03274	1	Mytilus edulis precollagen P (preCol-P) mRNA, complete cds	Mytilus edulis
MGC03284	1	Ribosomal protein S10	Crassostrea gigas
MGC03299	1	60S ribosomal protein L13	Ictalurus punctatus
MGC03300	3	40S ribosomal protein S24 (Fragment)	Chlamys farreri
MGC03303	1	Mytilus edulis precollagen D (preCol-D) mRNA, complete cds	Mytilus edulis
MGC03350	3	Ras-related protein Rab-27A	Rattus norvegicus
MGC03364	1	Ppp1r16a protein	Mus musculus
MGC03382	1	Ribosomal protein L12e	Biphyllus lunatus
MGC03399	1	Sestrin 3 (Fragment)	Xenopus tropicalis
MGC03411	2	Probable ribosome biogenesis protein RLP24	Homo sapiens
MGC03425	1	THO complex subunit 5 homolog B	Xenopus laevis
MGC03437	1	Exportin 1, CRM1 homolog	Mus musculus
MGC03451	1	Titin a	Danio rerio
MGC03454	1	Mytilus edulis precollagen D (preCol-D) mRNA, complete cds	Mytilus edulis
MGC03462	1	Sec63 protein (Fragment)	Mus musculus
MGC03477	1	Mytilus galloprovincialis precollagen-D mRNA, complete cds	Mytilus galloprovincialis
MGC03495	1	Ribosomal protein L35a	Danio rerio
MGC03499	1	Precollagen-P	Mytilus galloprovincialis
MGC03522	1	Charged multivesicular body protein 2b	Xenopus tropicalis
MGC03532	1	60 kDa SS-A/Ro ribonucleoprotein PS	Beggiatoa sp. PS
MGC03544	2	Protein DJ-1	Danio rerio
MGC03545	1	D-amino-acid oxidase	Mus musculus
MGC03548	4	Mitochondrial ribosomal protein S11 (Fragment)	Drosophila simulans
MGC03554	1	Zinc finger protein	Ciona intestinalis
MGC03557	11	Inhibitor of apoptosis protein	Bombyx mori
MGC03558	1	Ring finger protein 28	Homo sapiens
MGC03577	2	Complement C1q-like protein 3 precursor	Mus musculus
MGC03581	1	Capping protein (Actin filament) muscle Z-line, alpha 2	Xenopus tropicalis
MGC03583	7	Cyclic AMP-regulated protein	Bombyx mori
MGC03586	1	Polymerase (RNA) III (DNA directed) polypeptide F, 39 kDa	Xenopus tropicalis
MGC03596	4	35 kDa SR repressor protein	Homo sapiens
MGC03618	2	uroporphyrinogen III synthase, full insert sequence	Mus musculus
MGC03620	1	60 kDa heat shock protein, mitochondrial precursor	Homo sapiens
MGC03626	1	DNAation factor, alpha polypeptide	Danio rerio
MGC03628	1	Ubiquitin-associated domain-containing protein 1	Xenopus tropicalis
MGC03632	1	Receptor mediated endocytosis protein 1, isoform c	Caenorhabditis elegans
MGC03635	7	Brix domain-containing protein 1	Mus musculus
MGC03641	3	TIM21-like protein, mitochondrial precursor	Rattus norvegicus
MGC03643	1	Peroxisome assembly factor 1	Rattus norvegicus
MGC03649	1	Cytosine-specific methyltransferase	Brassica campestris
MGC03657	2	Proteasome subunit beta type	Danio rerio
MGC03658	2	Ras-like GTP-binding protein RHO precursor	Aplysia californica
MGC03669	1	Ras oncogene	Bombyx mori
MGC03673	1	Tripartite motif protein L-TRIM	Lymnaea stagnalis
MGC03695	6	Calcium-dependent protein kinase C	Aplysia californica
MGC03702	1	Collagen-like protein 7 mimivirus	Acanthamoeba polyphaga mimivirus
MGC03708	1	Seryl-tRNA synthetase	Danio rerio
MGC03713	3	DNA double-strand break repair rad50 ATPase	Sulfolobus tokodaii
MGC03720	4	Peptidyl-glycine alpha-amidating monooxygenase precursor	Rattus norvegicus
MGC03721	1	SP-A receptor subunit SP-R210 alphaS	Homo sapiens
MGC03725	1	COP9 signalosome complex subunit 8	Xenopus tropicalis
MGC03745	6	Complement C1q-like protein 2 precursor	Mus musculus
MGC03747	1	Apoptosis regulator Bcl-2	Gallus gallus
MGC03748	2	Ribosome biogenesis protein NSA2 homolog	Bos taurus
MGC03755	6	Histone H1	Mytilus californianus
MGC03763	5	Glutathione-requiring prostaglandin D synthase	Gallus gallus
MGC03771	1	FGFR1 oncogene partner 2 homolog	Gallus gallus
MGC03778	1	U4/U6.U5 tri-snRNP-associated protein 2	Mus musculus
MGC03784	1	Pre-mRNA-processing factor 40 homolog B	Mus musculus
MGC03788	1	Inner mitochondrial membrane translocase	Aedes aegypti
MGC03790	1	Ras-related protein Rab-32	Sus scrofa
MGC03803	1	17-beta-hydroxysteroid dehydrogenase 14	Homo sapiens
MGC03804	2	Mitochondrial intermembrane space import and assembly protein 40-B	Xenopus laevis
MGC03805	1	39S ribosomal protein L10, mitochondrial precursor	Danio rerio
MGC03807	1	Choline dehydrogenase	Mus musculus
MGC03818	1	Psi neuronal apoptosis inhibitory protein (Fragment)	Homo sapiens
MGC03830	1	Probable ATPase (Fragment)	Oenothera organensis
MGC03831	3	Pre-mRNA-splicing factor SLU7	Macaca fascicularis
MGC03848	3	Collagen alpha-1(XII) chain precursor	Mus musculus
MGC03849	2	Methyl-CpG-binding protein MeCP2	Xenopus laevis
MGC03852	3	Tubulin beta-1 chain	Manduca sexta
MGC03859	1	Transcription factor protein	Ciona intestinalis
MGC03879	3	Tribbles homolog 1	Homo sapiens
MGC03881	1	RAS guanyl-releasing protein 4	Mus musculus
MGC03886	1	CREB-regulated transcription coactivator 1	Mus musculus
MGC03889	4	60S ribosomal protein L10, mitochondrial	Aedes aegypti
MGC03902	3	S-formylglutathione hydrolase	Mus musculus
MGC03912	1	Barrier-to-autointegration factor 1	Caenorhabditis elegans
MGC03918	2	C1q and tumor necrosis factor related protein 3 variant (Fragment)	Homo sapiens
MGC03923	2	Mitochondrial import receptor subunit TOM20 homolog	Xenopus tropicalis
MGC03925	4	2-oxo-4-hydroxy-4-carboxy-5-ureidoimidazoline decarboxylase	Amia calva
MGC03927	2	Stefin-C	Bos taurus
MGC03929	3	Cytoplasmic dynein light chain	Aedes aegypti
MGC03932	1	Polymerase delta-interacting protein 2	Homo sapiens
MGC03943	7	Neurogenic locus notch homolog protein 2 precursor	Rattus norvegicus
MGC03956	5	NAD(+) ADP-ribosyltransferase-3-like protein	Oikopleura dioica
MGC03959	1	Mitochondrial 28S ribosomal protein S6	Bos taurus
MGC03984	3	Collagen alpha-1(XII) chain precursor	Homo sapiens
MGC03987	2	Mitochondrial-processing peptidase subunit beta, mitochondrial precursor	Bos taurus
MGC03995	1	IWS1 homolog A	Xenopus laevis
MGC03997	2	Novel protein similar to vertebrate DAB2 interacting protein	Danio rerio
MGC04022	8	Proteasome subunit alpha type	Danio rerio
MGC04027	4	Lupus La protein homolog B	Xenopus laevis
MGC04032	4	Collagen alpha-1(XII) chain precursor	Homo sapiens
MGC04039	1	CCAAT/enhancer binding protein	Aplysia kurodai
MGC04045	1	Cofactor of BRCA2	Danio rerio
MGC04069	1	Rac GTPase	Xenopus laevis
MGC04098	1	COP9 signalosome complex subunit 7b	Homo sapiens
MGC04100	1	97 kDa heat shock protein	Strongylocentrotus franciscanus
MGC04104	8	Pre-mRNA-splicing factor RBM22	Xenopus tropicalis
MGC04123	1	Ubiquitin associated and SH3 domain-containing protein B	Homo sapiens
MGC04132	1	ADP ribosylation factor 3, putative	Leishmania major
MGC04136	6	Collagen alpha-1(XII) chain precursor	Homo sapiens
MGC04140	1	Actin	Gregarina polymorpha
MGC04145	1	Nucleolar protein 11	Mus musculus
MGC04153	4	Mitochondrial ribosomal protein, L22, putative	Aedes aegypti
MGC04158	4	Talin-1	Gallus gallus
MGC04162	1	Mitochondrial ribosomal protein L12	Xenopus tropicalis
MGC04170	4	Collagen alpha-1(XXII) chain precursor	Homo sapiens
MGC04174	2	Receptor-interacting serine-threonine kinase 2	Danio rerio
MGC04184	1	40S ribosomal protein S24 (Fragment)	Chlamys farreri
MGC04212	1	Dynein heavy chain 7, axonemal	Homo sapiens
MGC04214	3	Col protein	Suberites domuncula
MGC04215	1	Calpain B	Gecarcinus lateralis
MGC04224	19	Polycomb group protein Pc	Drosophila melanogaster
MGC04236	1	Beta-1,3-galactosyltransferase brn	Aedes aegypti
MGC04239	1	SET and MYND domain-containing protein 5	Gallus gallus
MGC04254	2	DNA-directed RNA polymerases I, II, and III subunit RPABC3	Mus musculus
MGC04267	3	Ficolin-2 precursor	Sus scrofa
MGC04270	1	Ficolin (Collagen/fibrinogen domain containing) 1	Homo sapiens
MGC04277	3	Transcription intermediary factor 1-beta	Homo sapiens
MGC04278	3	Next to BRCA1 gene 1 protein	Rattus norvegicus
MGC04297	12	C1qTNF3	Mus musculus
MGC04299	2	Proteasome subunit beta type	Schistosoma japonicum
MGC04301	3	Cytoplasmic actin (Fragment)	Pinctada fucata
MGC04315	11	78kDa glucose regulated protein	Crassostrea gigas
MGC04329	7	Collagen alpha-1(XII) chain precursor	Homo sapiens
MGC04331	4	Kinesin-like protein protein 6	Caenorhabditis elegans
MGC04333	2	Tripartite motif-containing protein 59	Mus musculus
MGC04340	20	SWI/SNF-related matrix-associated actin-dependent regulator of chromatin subfamily C member 2	Homo sapiens
MGC04347	1	Probable glutamyl-tRNA(Gln) amidotransferase subunit B, mitochondrial precursor	Mus musculus
MGC04350	7	Estradiol 17-beta-dehydrogenase 12	Xenopus tropicalis
MGC04352	10	Putative deoxyribonuclease TATDN3	Bos taurus
MGC04367	14	Exosome complex exonuclease RRP43	Homo sapiens
MGC04375	6	Septin-11	Homo sapiens
MGC04377	3	50S ribosomal protein L4	Aedes aegypti
MGC04382	10	Centaurin-gamma-1A	Drosophila melanogaster
MGC04391	6	Meiosis-specific nuclear structural protein 1	Xenopus tropicalis
MGC04393	2	Protein SDA1 homolog	Danio rerio
MGC04403	1	Ribosomal protein L14 (Fragment)	Gallus gallus
MGC04411	2	60 kDa SS-A/Ro ribonucleoprotein	Xenopus laevis
MGC04414	1	Nuclear cap binding protein subunit 2	Mus musculus
MGC04423	5	Bifunctional protein NCOAT	Mus musculus
MGC04441	2	Chromodomain helicase DNA binding protein 1 (Fragment)	Aegolius funereus
MGC04442	1	UV radiation resistance associated gene	Mus musculus
MGC04444	1	Type II brain 4.1	Rattus norvegicus
MGC04450	2	ETS-family transcription factor	Chlamys farreri
MGC04455	2	Mediator of RNA polymerase II transcription subunit 20	Mus musculus
MGC04457	1	RabGAP/TBC domain-containing protein	Dictyostelium discoideum
MGC04458	1	Inhibitor of apoptosis protein	Bombyx mori
MGC04462	2	Switch-associated protein 70	Mus musculus
MGC04470	1	Chitin synthase	Pinctada fucata
MGC04481	2	Long-chain-fatty-acid--CoA ligase 3	Homo sapiens
MGC04491	4	Tegumental antigen Sm20.8	Schistosoma mansoni
MGC04497	1	Mib1 protein	Mus musculus
MGC04506	4	Ficolin A	Rattus norvegicus
MGC04508	1	R3H domain-containing protein 2	Bos taurus
MGC04512	2	Hsp90 co-chaperone Cdc37	Tetraodon fluviatilis
MGC04526	1	Origin recognition complex subunit 2	Homo sapiens
MGC04532	3	26S protease regulatory subunit	Aedes aegypti
MGC04544	3	Transcription initiation factor IIA subunit 2	Oncorhynchus mykiss
MGC04548	2	Tripartite motif-containing protein 71	Gallus gallus
MGC04550	3	Atherin	Oryctolagus cuniculus
MGC04568	1	TRAF and TNF receptor-associated protein	Homo sapiens
MGC04574	4	Transcription initiation factor TFIID subunit 8	Xenopus laevis
MGC04575	7	2-oxo-4-hydroxy-4-carboxy-5-ureidoimidazoline decarboxylase	Amia calva
MGC04583	1	Collagen, type VIII, alpha 2	Homo sapiens
MGC04594	1	Rho family GTPase	Fucus distichus
MGC04608	1	Collagen alpha-1(XII) chain precursor	Mus musculus
MGC04613	1	Zinc finger protein	Ciona intestinalis
MGC04632	1	Monocytic leukemia zinc finger protein	Danio rerio
MGC04635	1	Exocyst complex component 6	Bos taurus
MGC04636	7	ES1 protein homolog, mitochondrial precursor	Mus musculus
[truncated: 2,297 more rows]
